# Supplementary material for: Mutant p53s generate pro-invasive niches by influencing exosome podocalyxin levels
Source: Nat Commun. 2018 Nov 29;9:5069. doi: 10.1038/s41467-018-07339-y (PMC6265295; doi:10.1038/s41467-018-07339-y)
Supplement: Supplementary file 4 — Supplementary Data 1 [file 41467_2018_7339_MOESM4_ESM.xlsx]

## Sheet: Sheet1
id (MaxQuant)	Protein IDs (Uniprot)	Protein names	Gene names	SILAC ratio (p53R273H/p53-/-) (log2)	Significant A	Significance A p-value	Mol. weight [kDa]	Unique peptides	Sequence coverage [%]	Intensity (log10)
383	O00592;F5H3W1;O00592-2;F5GWY5;F5H7A2	Podocalyxin	PODXL	-0.700529	+	4.91579e-05	58.635	4	7.7	7.0141
1186	Q86VI3;F2Z2E2	Ras GTPase-activating-like protein IQGAP3	IQGAP3	-0.597603		0.000489221	184.7	2	2.1	7.0636
1322	Q9NZZ3;Q9NZZ3-2	Charged multivesicular body protein 5	CHMP5	-0.591296		0.000557517	24.57	2	12.8	7.25428
1355	Q9Y281;G3V5P4	Cofilin-2	CFL2	-0.584385		0.000642503	18.736	4	35.5	7.06006
1088	Q13200;E7EW34;E9PCS3	26S proteasome non-ATPase regulatory subunit 2	PSMD2	-0.555031		0.00115573	100.2	2	1.8	6.72004
1080	Q12792;Q12792-4;Q12792-3	Twinfilin-1	TWF1	-0.487589		0.00405145	40.282	2	5.7	7.08368
1108	Q14332;O75084	Frizzled-2;Frizzled-7	FZD2;FZD7	-0.447315		0.00805125	63.553	2	2.8	6.67171
405	Q8WW22;F5H170;Q8WW22-3;Q8WW22-2	DnaJ homolog subfamily A member 4	DNAJA4	-0.439357		0.00917104	44.797	1	2	7.18648
603	O00339;O00339-3;O00339-2;J3KN08;H0YBJ4;O00339-4	Matrilin-2	MATN2	-0.429536		0.0107435	106.84	10	11.4	7.66705
167	Q13418;B7Z1I0;B7Z418	Integrin-linked protein kinase	ILK	-0.411101		0.014353	51.419	3	4.9	6.79994
1285	Q9H223	EH domain-containing protein 4	EHD4	-0.401958		0.0165116	61.174	11	29.9	7.60447
936	P50281	Matrix metalloproteinase-14	MMP14	-0.38084		0.0226173	65.893	2	3.3	6.88222
1176	Q7LBR1	Charged multivesicular body protein 1b	CHMP1B	-0.37128		0.025973	22.109	4	16.1	7.78967
457	Q07157;Q07157-2;G5E9E7;G3V1L9	Tight junction protein ZO-1	TJP1	-0.360758		0.0301559	195.46	3	1.7	6.93727
198	B8ZZL5;Q8WV92;F8WED5;F8WCY2;H7C3Q6	MIT domain-containing protein 1	MITD1	-0.359409		0.0307319	23.03	2	16.2	6.87126
28	Q9ULV4;A7MAP0;A7MAP1;B4E3S0	Coronin-1C;Coronin	CORO1C	-0.35558		0.0324185	53.248	5	10.8	7.2388
1298	Q9HD42;F5H875;F8VUA2;F8VVT7	Charged multivesicular body protein 1a	CHMP1A	-0.325502		0.0486371	21.703	2	8.2	7.17482
1125	Q15334	Lethal(2) giant larvae protein homolog 1	LLGL1	-0.322505		0.050574	115.42	2	2.4	6.32944
953	P53801;A8MXQ1;A8MZH8	Pituitary tumor-transforming gene 1 protein-interacting protein	PTTG1IP	-0.314987		0.0557198	20.324	3	8.3	7.64244
856	P29279;P29279-2	Connective tissue growth factor	CTGF	-0.313246		0.0569714	38.091	4	15.5	7.03491
1154	Q9Y490;Q5TCU6	Talin-1	TLN1	-0.311154		0.0585061	269.76	11	5.2	7.46639
1155	Q5VW32;F5GXQ0;B7Z9G5;Q5VW33	BRO1 domain-containing protein BROX	BROX;C1orf58	-0.309409		0.059813	46.476	4	8.3	6.96842
140	O75955;B4DVY7;B0V109;B0S8A9;B0V111;A2AB09	Flotillin-1	FLOT1	-0.303693		0.0642633	47.355	4	9.4	7.08799
833	P23528;G3V1A4;E9PP50;E9PK25;E9PQB7;E9PLJ3;E9PS23	Cofilin-1	CFL1	-0.300065		0.0672274	18.502	8	55.4	8.45194
697	P04792	Heat shock protein beta-1	HSPB1	-0.299362		0.0678148	22.782	4	19.5	7.30681
1142	Q53EZ4;Q53EZ4-2	Centrosomal protein of 55 kDa	CEP55	-0.297602		0.0693029	54.178	8	21.6	7.78248
835	P24534	Elongation factor 1-beta	EEF1B2	-0.293606		0.0727826	24.763	2	18.7	6.38092
32	P53990;P53990-2;P53990-4;A8KAH5;H3BMU1;H3BUI0;J3KR23;P53990-3;H3BQF7	IST1 homolog	IST1	-0.281431		0.0842732	39.75	6	16.8	7.95343
38	E9PN41;A8MVV6;O14817;J3KQ42;E9PSH3;E9PPX8;J3KNL1	Tetraspanin-4	TSPAN4	-0.2806		0.0851084	15.195	4	29.5	8.2615
1249	Q96QD8;Q96QD8-2	Sodium-coupled neutral amino acid transporter 2	SLC38A2	-0.273456		0.092566	56.025	4	12.6	7.16779
1078	Q09666	Neuroblast differentiation-associated protein AHNAK	AHNAK	-0.272143		0.0939927	629.09	13	11.3	7.63412
164	Q15019;B5MCX3;Q15019-2;C9J2Q4	Septin-2	2002-09-01	-0.271426		0.0947788	41.487	3	8.9	7.2089
585	P62280;M0QZC5	40S ribosomal protein S11	RPS11	-0.267116		0.0996157	18.431	2	10.8	6.85186
1255	Q99584	Protein S100-A13	S100A13	-0.265557		0.101414	11.471	3	32.7	7.07262
265	Q9NVA2;D6RGI3;D6RER5;Q9NVA2-2;H0Y961;D6RDU5	Septin-11	2011-09-01	-0.258459		0.109927	49.398	3	13.5	6.78539
1288	Q9H444	Charged multivesicular body protein 4b	CHMP4B	-0.255561		0.113561	24.95	7	33.9	7.96964
905	P43007;P43007-2	Neutral amino acid transporter A	SLC1A4	-0.250476		0.120165	55.722	3	4.7	7.65307
1354	Q9Y266	Nuclear migration protein nudC	NUDC	-0.248292		0.123093	38.242	2	6	6.96106
413	Q99816;F5H442;Q99816-2	Tumor susceptibility gene 101 protein	TSG101	-0.244034		0.128959	43.944	6	14.4	7.61019
242	P08962;F8VNT9;F8VV56;F8VZE2;P08962-2;F8W022;F8VWK8;C9JV86	CD63 antigen	CD63	-0.243547		0.129644	25.636	2	7.6	7.87745
27	Q99755;Q99755-2;Q99755-4;Q99755-3;A6PW57;A6PW58;A2A5X0	Phosphatidylinositol 4-phosphate 5-kinase type-1 alpha	PIP5K1A	-0.233765		0.144002	62.633	3	5.3	6.64052
1035	P67936	Tropomyosin alpha-4 chain	TPM4	-0.223917		0.159659	28.521	4	40.3	7.29968
906	P43034;I3L2U8	Platelet-activating factor acetylhydrolase IB subunit alpha	PAFAH1B1	-0.217231		0.171	46.637	2	4.6	6.54995
544	Q16658;J3KNT0	Fascin	FSCN1	-0.217107		0.171216	54.529	5	11.4	7.70339
560	P54578;J3QRZ5;A6NJA2;B7Z4N8	Ubiquitin carboxyl-terminal hydrolase 14;Ubiquitin carboxyl-terminal hydrolase	USP14	-0.211386		0.181399	56.068	2	4.9	6.48349
1308	Q9NRX5	Serine incorporator 1	SERINC1	-0.206518		0.190412	50.494	2	4.4	6.94191
870	P31689;B7Z5C0	DnaJ homolog subfamily A member 1	DNAJA1	-0.20364		0.195895	44.868	7	21.9	8.02596
1015	P62820;E7END7;B7Z8M7;P62820-2	Ras-related protein Rab-1A	RAB1A	-0.198997		0.204981	22.677	2	24.9	7.17855
889	P37802	Transgelin-2	TAGLN2	-0.19862		0.205732	22.391	10	57.3	7.67211
1063	Q02952;Q02952-3;Q02952-2	A-kinase anchor protein 12	AKAP12	-0.198494		0.205983	191.48	7	4.3	7.44557
645	O75340;O75340-2;H0Y9N1	Programmed cell death protein 6	PDCD6	-0.193582		0.215959	21.868	4	23.6	7.58741
740	P08670;B0YJC4;B0YJC5	Vimentin	VIM	-0.192699		0.21779	53.651	13	26.2	7.94632
1301	Q9NP79	Vacuolar protein sorting-associated protein VTA1 homolog	VTA1	-0.187641		0.228486	33.879	3	15	6.84757
1341	Q9UKS6;E9PIY1	Protein kinase C and casein kinase substrate in neurons protein 3	PACSIN3	-0.184344		0.235657	48.486	4	10.1	7.27049
1059	Q01518;Q01518-2	Adenylyl cyclase-associated protein 1	CAP1	-0.180275		0.244724	51.901	8	18.7	7.57357
768	P12004	Proliferating cell nuclear antigen	PCNA	-0.176961		0.252288	28.768	3	11.5	7.05084
1289	Q9H4M9;C9J2Z4;C9JC03	EH domain-containing protein 1	EHD1	-0.17645		0.253467	60.626	8	32	7.70072
641	O60884	DnaJ homolog subfamily A member 2	DNAJA2	-0.174151		0.258828	45.745	8	20.4	7.8071
1061	Q02790	Peptidyl-prolyl cis-trans isomerase FKBP4;Peptidyl-prolyl cis-trans isomerase FKBP4, N-terminally processed	FKBP4	-0.173639		0.260031	51.804	6	12.2	7.47894
419	P20340;F5H668;H0YGL6;P20340-2;H7BYW1	Ras-related protein Rab-6A	RAB6A	-0.173127		0.261238	23.593	2	10.6	7.90375
135	Q13530;B4DUE9	Serine incorporator 3	SERINC3	-0.167743		0.274177	52.58	3	7	6.62149
1009	P62330	ADP-ribosylation factor 6	ARF6	-0.164271		0.282749	20.082	4	38.3	7.56813
647	O75351	Vacuolar protein sorting-associated protein 4B	VPS4B	-0.161436		0.289882	49.301	4	15.8	7.03949
978	P60981;F6RFD5;P60981-2	Destrin	DSTN	-0.161178		0.290537	18.506	4	29.1	7.23012
1011	P62701	40S ribosomal protein S4, X isoform	RPS4X	-0.154324		0.308304	29.597	3	13.7	6.8946
1130	Q15691	Microtubule-associated protein RP/EB family member 1	MAPRE1	-0.154065		0.30899	29.999	2	6.3	6.97234
606	O00560;O00560-3;B4DHN5;E9PBU7	Syntenin-1	SDCBP	-0.153027		0.311746	32.444	2	61.1	7.7398
1346	Q9ULI3;H7C4M4	Protein HEG homolog 1	HEG1	-0.152897		0.312091	147.46	2	1.1	6.39028
1115	Q14847;Q14847-2;C9J9W2;B4DGQ0	LIM and SH3 domain protein 1	LASP1	-0.150949		0.317311	29.717	4	16.9	7.07309
285	P06493;E5RIU6;P06493-2	Cyclin-dependent kinase 1	CDK1	-0.14965		0.320825	34.095	2	12.1	6.86917
409	P11586;G3V2B8;F5H2F4;G3V3L6	C-1-tetrahydrofolate synthase, cytoplasmic;Methylenetetrahydrofolate dehydrogenase;Methenyltetrahydrofolate cyclohydrolase;Formyltetrahydrofolate synthetase;C-1-tetrahydrofolate synthase, cytoplasmic, N-terminally processed	MTHFD1	-0.147958		0.325437	101.56	6	7.1	7.00941
450	Q9NQC3;Q9NQC3-2;F8W914;Q9NQC3-5;Q9NQC3-3;H7C106;Q9NQC3-4;F8WAM4;Q9NQC3-6	Reticulon-4	RTN4	-0.144699		0.334443	129.93	2	2.3	6.97342
976	P60842;J3KT12;P60842-2;J3KTB5;J3QL43;J3QS69;Q14240;J3QR64;E7EQG2;Q14240-2;J3QKZ9;J3QLN6;J3KS25;J3KSZ0	Eukaryotic initiation factor 4A-I;Eukaryotic initiation factor 4A-II	EIF4A1;EIF4A2	-0.141825		0.342517	46.153	7	14.5	7.64339
730	P08107;P08107-2;E7EP94;Q5SP16	Heat shock 70 kDa protein 1A/1B	HSPA1A	-0.132379		0.369923	70.051	6	31.5	7.87083
896	P40227;P40227-2;B4DPJ8	T-complex protein 1 subunit zeta	CCT6A	-0.131326		0.373061	58.024	5	9.8	7.34151
357	P48509;E9PL82;E9PRJ3;E9PMR4	CD151 antigen	CD151	-0.129481		0.378599	28.295	4	13.4	8.73811
260	P63244;D6RAC2;J3KPE3;D6REE5;H0YAM7;H0Y8W2;H0Y9P0;D6RHJ5;D6RF23;D6RBD0;H0YAF8;D6RHH4	Guanine nucleotide-binding protein subunit beta-2-like 1	GNB2L1	-0.128689		0.38099	35.076	3	7.6	7.01632
890	P37837;F2Z393	Transaldolase	TALDO1	-0.126973		0.386206	37.54	2	5.6	6.71955
1213	Q8WUM4;Q8WUM4-2	Programmed cell death 6-interacting protein	PDCD6IP	-0.123931		0.395556	96.022	34	42.4	8.64609
1005	P62266;D6RDJ2;D6RIX0;D6R9I7;D6RD47	40S ribosomal protein S23	RPS23	-0.123136		0.398021	15.807	2	13.3	6.59675
294	P16070;H0YD13;P16070-18;P16070-12;P16070-14;P16070-13;P16070-11;P16070-10;P16070-16;P16070-8;P16070-17;P16070-6;P16070-4;P16070-3;P16070-7;E7EPC6;P16070-5;H0Y2P0;H0YE40	CD44 antigen	CD44	-0.122474		0.400083	81.537	8	11.7	8.64649
847	P26641;B4DTG2;E7EMT2	Elongation factor 1-gamma	EEF1G	-0.121015		0.404646	50.118	3	6.9	6.80772
1208	Q8NFJ5;H0YFN2	Retinoic acid-induced protein 3	GPRC5A	-0.120883		0.405063	40.251	2	6.2	7.4846
875	P31949	Protein S100-A11	S100A11	-0.12075		0.40548	11.74	2	15.2	7.40312
1021	P62879;C9JIS1;C9JXA5;C9JZN1;E7EP32	Guanine nucleotide-binding protein G(I)/G(S)/G(T) subunit beta-2	GNB2	-0.119423		0.409664	37.331	3	38.5	7.92529
1261	Q99961;M0QZV5;Q99961-2;M0QYE0;M0R0I3	Endophilin-A2	SH3GL1	-0.118759		0.411767	41.489	4	10.9	7.19978
808	P18206;P18206-2;Q5JQ13	Vinculin	VCL	-0.117828		0.414724	123.8	16	18.1	7.81258
1250	Q96QK1	Vacuolar protein sorting-associated protein 35	VPS35	-0.117429		0.415996	91.706	4	6.7	6.71756
62	P08174;P08174-2;H3BLV0;Q14UF5;E9PSH2;Q14UF4;Q14UF6;B1AP13	Complement decay-accelerating factor	CD55	-0.116764		0.418122	41.4	3	6.3	6.80127
707	P05387;H0YDD8	60S acidic ribosomal protein P2	RPLP2	-0.115433		0.422395	11.665	2	17.4	6.92292
598	O00161;H3BM38;H3BNE1;H3BR18;H3BPJ0;O00161-2;H3BV99	Synaptosomal-associated protein 23;Synaptosomal-associated protein	SNAP23	-0.110898		0.437143	23.354	8	37.9	7.86308
1356	Q9Y289	Sodium-dependent multivitamin transporter	SLC5A6	-0.109962		0.440222	68.641	5	9.3	7.37661
937	P50443	Sulfate transporter	SLC26A2	-0.109829		0.440663	81.661	2	2.7	6.80393
559	P07947;J3QRU1	Tyrosine-protein kinase Yes	YES1	-0.107688		0.447759	60.801	5	21	7.53106
1247	Q96PU5;Q96PU5-5;Q96PU5-3;Q96PU5-2;Q96PU5-6;Q96PU5-7;Q96PU5-9;Q96PU5-4;F5H602;K7ERN1	E3 ubiquitin-protein ligase NEDD4-like;E3 ubiquitin-protein ligase	NEDD4L	-0.105142		0.456283	111.93	8	9.9	7.70825
843	P26006;P26006-1	Integrin alpha-3;Integrin alpha-3 heavy chain;Integrin alpha-3 light chain	ITGA3	-0.103531		0.461722	116.61	20	20.9	9.23093
666	O95297;O95297-2;O95297-4;O95297-3;Q9UEL6	Myelin protein zero-like protein 1	MPZL1	-0.102053		0.466743	29.082	6	21.6	7.74278
995	P61764;P61764-2	Syntaxin-binding protein 1	STXBP1	-0.0985544		0.478754	67.568	2	3	6.61056
979	P61006;B4DEK7	Ras-related protein Rab-8A	RAB8A	-0.0984196		0.47922	23.668	5	36.2	7.85884
821	P21589;P21589-2	5-nucleotidase	NT5E	-0.0976109		0.482021	63.367	15	34.1	8.6075
763	P11233;H7C3P7;C9JPE8	Ras-related protein Ral-A	RALA	-0.0973412		0.482957	23.567	2	14.1	7.5362
197	Q9NZW5;B8ZZG1	MAGUK p55 subfamily member 6	MPP6	-0.0954519		0.489543	61.116	10	19.8	7.62553
437	Q9H2H9;F8VX04	Sodium-coupled neutral amino acid transporter 1	SLC38A1	-0.0935602		0.496185	54.047	4	6.8	7.7071
864	P30086	Phosphatidylethanolamine-binding protein 1;Hippocampal cholinergic neurostimulating peptide	PEBP1	-0.0928839		0.498571	21.057	4	33.7	7.2017
492	Q96AC1;H0YJ34;Q96AC1-3;Q96AC1-2	Fermitin family homolog 2	FERMT2	-0.0911243		0.504808	77.86	11	18.7	7.6934
642	O75083;D6RD66;O75083-3	WD repeat-containing protein 1	WDR1	-0.0903114		0.507703	66.193	10	15.5	8.00873
1094	Q13443;F8WC54;Q13443-2;A0AVL1	Disintegrin and metalloproteinase domain-containing protein 9	ADAM9	-0.0903114		0.507703	90.555	3	4	7.21906
480	P67809;H0Y449	Nuclease-sensitive element-binding protein 1	YBX1	-0.0888201		0.513037	35.924	2	9.6	6.87478
546	P13693;Q8TBK7;J3KPG2;Q5W0H4;E9PJF7	Translationally-controlled tumor protein	TPT1	-0.0856966		0.524303	19.595	4	16.3	7.41456
718	P07195;A8MW50	L-lactate dehydrogenase B chain;L-lactate dehydrogenase	LDHB	-0.0854246		0.52529	36.638	11	35	8.19695
475	O75044;H0Y4C3;H0Y2P8;Q5VZB4	SLIT-ROBO Rho GTPase-activating protein 2	SRGAP2	-0.0832474		0.533224	120.88	2	1.6	6.62349
216	Q9BUL8;C9J5C3;C9J6F3;H7C5M9;C9JSA3;C9JND6;C9J363	Programmed cell death protein 10	PDCD10	-0.0828388		0.53472	24.701	4	20.8	7.20325
1263	Q9BRA2;I3L0K2;I3L3M7;I3L2R6	Thioredoxin domain-containing protein 17	TXNDC17	-0.0807941		0.542237	13.941	2	15.4	6.48663
365	P13987;E9PNW4;E9PR17;H0YET2	CD59 glycoprotein	CD59	-0.0779266		0.552867	14.177	4	25	8.87377
591	P54920;M0R213;M0R0Y2	Alpha-soluble NSF attachment protein	NAPA	-0.0779266		0.552867	33.232	2	9.5	6.77961
420	P61769;F5H6I0;H0YLF3	Beta-2-microglobulin;Beta-2-microglobulin form pI 5.3	B2M	-0.0764222		0.558484	13.714	3	35.3	8.38487
81	O14737;B4DE64;K7EQA1;K7EL31;K7ESJ4	Programmed cell death protein 5	PDCD5	-0.0756011		0.561561	14.285	4	30.4	7.401
942	P51153	Ras-related protein Rab-13	RAB13	-0.0754641		0.562076	22.774	4	30	7.50499
1032	P63218	Guanine nucleotide-binding protein G(I)/G(S)/G(O) subunit gamma-5	GNG5	-0.0712136		0.578144	7.3184	3	38.2	8.10934
24	P21926;A6NNI4;G8JLH6	CD9 antigen	CD9	-0.0710762		0.578667	25.416	5	12.3	8.551
990	P61224;P61224-3;P61224-2;A6NIZ1;P61224-4;E7ESV4;F5H7Y6;B7ZB78;F5H004;F5GX62;F5H823;F5H6R7;F5GZG1;F5GYB5	Ras-related protein Rap-1b;Ras-related protein Rap-1b-like protein	RAP1B	-0.0694271		0.584961	20.825	2	32.6	7.49021
1018	P62857	40S ribosomal protein S28	RPS28	-0.0683268		0.589179	7.8409	2	33.3	6.40168
104	P42892;P42892-3;B4DKB2;P42892-2;P42892-4	Endothelin-converting enzyme 1	ECE1	-0.0648829		0.602469	87.163	4	5.3	7.36994
760	P11142;E9PKE3;P11142-2;E9PNE6;A8K7Q2;E9PN89	Heat shock cognate 71 kDa protein	HSPA8	-0.0648829		0.602469	70.897	19	55	8.8074
982	P61026	Ras-related protein Rab-10	RAB10	-0.0630888		0.609445	22.541	5	27.5	7.93261
683	P00558;B7Z7A9;E7ERH5	Phosphoglycerate kinase 1;Phosphoglycerate kinase	PGK1	-0.0618453		0.614301	44.614	14	42.2	7.96005
324	E9PAV3;F8W1N5;F8VZJ2;F8VNW4;F8W0W4;H0YHX9;Q13765;Q13765-2	Nascent polypeptide-associated complex subunit alpha	NACA	-0.0594936		0.623532	205.42	2	1.4	6.46519
1216	Q8WWI5;Q8WWI5-3;Q8WWI5-2	Choline transporter-like protein 1	SLC44A1	-0.0579701		0.629544	73.301	4	7	7.21966
1320	Q9NZM1;Q9NZM1-6;Q9NZM1-3;C9JCN0;F8W8J4;Q9NZM1-2;H0YD14;Q9NZM1-5	Myoferlin	MYOF	-0.0576928		0.63064	234.71	28	16.1	8.01528
1189	Q86YQ8;E7ENV7	Copine-8	CPNE8	-0.0564447		0.635588	63.107	29	56.6	8.63345
1133	Q15907;P62491;J3KQP6;H3BMH2;B4DT13;B4DMK0;H3BSC1	Ras-related protein Rab-11B;Ras-related protein Rab-11A	RAB11B;RAB11A	-0.0561673		0.636689	24.488	7	29.4	8.10846
997	P61981	14-3-3 protein gamma;14-3-3 protein gamma, N-terminally processed	YWHAG	-0.0556121		0.638897	28.302	3	25.9	7.89967
682	P00533;E9PFD7;Q504U8;P00533-4;P00533-3	Epidermal growth factor receptor	EGFR	-0.0546401		0.642769	134.28	15	14.5	7.921
264	P09936;D6RE83;D6R974;D6R956	Ubiquitin carboxyl-terminal hydrolase isozyme L1	UCHL1	-0.0539454		0.645543	24.824	6	30	7.90727
403	P31948;F5H0T1;G3XAD8	Stress-induced-phosphoprotein 1	STIP1	-0.0522768		0.652225	62.639	6	9.8	7.18577
880	P35221;P35221-2;F8W845;G3XAM7;Q8N1C0	Catenin alpha-1	CTNNA1	-0.0506062		0.658943	100.07	19	36.9	8.21659
1126	Q15365	Poly(rC)-binding protein 1	PCBP1	-0.0468402		0.674188	37.497	3	9.6	7.22763
941	P51149;C9J592;C9J8S3;C9IZZ0;C9J4V0	Ras-related protein Rab-7a	RAB7A	-0.0433446		0.688459	23.489	11	60.4	7.97911
83	P50990;B4DEM7;B4DQH4	T-complex protein 1 subunit theta	CCT8	-0.0416635		0.695363	59.62	3	6.4	7.22802
584	P40429;M0QYS1	60S ribosomal protein L13a	RPL13A	-0.0413831		0.696517	23.577	4	19.2	7.30572
422	Q96BJ3;F5H715;Q96BJ3-2	Axin interactor, dorsalization-associated protein	AIDA	-0.0405417		0.699984	35.023	2	9.2	6.25641
724	P07737;K7EJ44	Profilin-1	PFN1	-0.0395595		0.704039	15.054	8	64.3	8.55084
333	O43795;O43795-2;E9PDF6	Unconventional myosin-Ib	MYO1B	-0.0394191		0.704619	131.98	16	14.7	7.834
776	P13797;B7Z6M1;F8W8D8;B4DGB4	Plastin-3	PLS3	-0.0380147		0.710433	70.81	6	11.4	7.05549
824	P22392-2;Q32Q12;P22392;J3KPD9;E7ERL0	Nucleoside diphosphate kinase B;Nucleoside diphosphate kinase	NME2;NME1-NME2;NME1	-0.037312		0.713349	30.137	3	34.1	7.37195
453	F8WF27;F8WBG6;P30408	Transmembrane 4 L6 family member 1	TM4SF1	-0.0344974		0.725069	10.989	1	8.9	7.52809
1075	Q08431;F5H7N9;Q08431-2;F5GZN3;Q08431-3	Lactadherin;Lactadherin short form;Medin	MFGE8	-0.0330883		0.730961	43.122	22	72.6	9.00087
791	P15529-4;P15529-16;P15529-7;P15529-6;P15529-3;P15529-5;P15529-2;P15529;P15529-15;P15529-9;P15529-12;P15529-14;P15529-8;P15529-11;P15529-13;P15529-10	Membrane cofactor protein	CD46	-0.0326651		0.732733	41.358	4	12.2	7.20599
989	P61204;P84077;F5H0C7;F5H423;B7ZB63	ADP-ribosylation factor 3;ADP-ribosylation factor 1	ARF3;ARF1	-0.0316775		0.736876	20.601	2	28.7	7.13653
590	P30530;M0R0W6;P30530-2	Tyrosine-protein kinase receptor UFO	AXL	-0.0311129		0.739247	98.335	11	15.3	7.7216
675	O95865;A3KGN5;Q5SSV3;Q5SRR8	N(G),N(G)-dimethylarginine dimethylaminohydrolase 2	DDAH2	-0.0304066		0.742217	29.644	3	16.1	7.13197
443	P60660;P60660-2;F8VZV5;F8W1R7;G3V1V0;F8VPF3;J3KND3;G8JLA2;B7Z6Z4;G3V1Y7	Myosin light polypeptide 6	MYL6	-0.0298416		0.744596	16.93	3	26.5	7.47653
1037	P68104;Q5VTE0	Elongation factor 1-alpha 1;Putative elongation factor 1-alpha-like 3	EEF1A1;EEF1A1P5	-0.0287106		0.749365	50.14	13	31.2	8.91377
860	P30041	Peroxiredoxin-6	PRDX6	-0.0281449		0.751754	25.035	3	14.7	7.04052
1343	Q9UL26	Ras-related protein Rab-22A	RAB22A	-0.0274372		0.754746	21.855	2	10.8	6.78655
325	Q4KMQ2;E9PB30;Q4KMQ2-2;E9PCT2	Anoctamin-6	ANO6	-0.0264459		0.758943	106.16	3	4.2	6.88043
113	Q16181;B4DNE4;G3V1Q4;Q16181-2;E7ES33;E7EPK1;H0Y3Y4;H0YFF6	Septin-7	2007-09-01	-0.0251707		0.764353	50.679	8	17.4	7.72658
783	P14618;P14618-2;H3BTN5;P14618-3;H3BQ34;Q504U3	Pyruvate kinase PKM;Pyruvate kinase	PKM;PKM2	-0.0237521		0.770384	57.936	21	44.4	8.37829
822	P22234;P22234-2;E9PBS1;D6RF62	Multifunctional protein ADE2;Phosphoribosylaminoimidazole-succinocarboxamide synthase;Phosphoribosylaminoimidazole carboxylase	PAICS	-0.0234682		0.771593	47.079	3	7.5	6.85028
485	P62158;H0Y7A7;E7ETZ0;E7EMB3;F8WBR5;M0QZ52;G3V479;G3V361;Q96HY3	Calmodulin	CALM1;CALM2;CALM3	-0.0213375		0.780682	16.837	7	34.2	8.57376
947	P52292	Importin subunit alpha-1	KPNA2	-0.0207689		0.783113	57.861	5	11.3	7.24721
991	P61225	Ras-related protein Rap-2b	RAP2B	-0.0201999		0.785548	20.504	3	31.7	7.69496
882	P35579;P35579-2	Myosin-9	MYH9	-0.0192036		0.789816	226.53	21	16.1	8.04599
321	Q05682;Q05682-3;Q05682-2;Q05682-4;Q05682-5;E9PGZ1;F5H1Z9;E7EX44;Q05682-6;C9J813	Caldesmon	CALD1	-0.0189191		0.791036	93.23	2	2.4	7.11962
1024	P62937;Q567Q0;F8WE65;C9J5S7	Peptidyl-prolyl cis-trans isomerase A;Peptidyl-prolyl cis-trans isomerase A, N-terminally processed;Peptidyl-prolyl cis-trans isomerase	PPIA	-0.0177795		0.795927	18.012	6	43.6	8.22572
253	Q9Y6M7-9;Q9Y6M7-6;D3K174;Q9Y6M7-4;Q9Y6M7-2;E9PGC1;E9PFN4;Q9Y6M7-8;Q9Y6M7-7;E9PDL9;Q9Y6M7;Q9Y6M7-3;C9JRP1;B6DY53;Q9Y6M7-5;B6DY52;F8W7E6;H7C3C4	Sodium bicarbonate cotransporter 3	SLC4A7	-0.0156403		0.805131	123.41	9	7.5	7.30114
746	P09382	Galectin-1	LGALS1	-0.0153549		0.806361	14.716	4	33.3	8.15214
1036	P68133;P68032;P63267;P62736;Q5T8M8;A6NL76	Actin, alpha skeletal muscle;Actin, alpha cardiac muscle 1;Actin, gamma-enteric smooth muscle;Actin, aortic smooth muscle	ACTA1;ACTC1;ACTG2;ACTA2	-0.0137839		0.81314	42.051	1	31.3	7.399
1316	Q9NVM1	Protein eva-1 homolog B	EVA1B	-0.012211		0.819941	18.373	2	26.1	7.4794
851	P27701;P27701-2	CD82 antigen	CD82	-0.0114957		0.823039	29.625	3	11.6	7.74316
916	P46939	Utrophin	UTRN	-0.0114957		0.823039	394.46	10	3.6	7.29629
1257	Q99618;F5GX58;F8WDL1;J3KMY0	Cell division cycle-associated protein 3	CDCA3	-0.0112093		0.824279	28.998	3	14.2	7.04755
1276	Q9C0B5;Q9C0B5-2;H0YEF4	Palmitoyltransferase ZDHHC5	ZDHHC5	-0.0107799		0.826141	77.544	5	8.5	7.10003
1051	Q00610;Q00610-2	Clathrin heavy chain 1	CLTC	-0.0103502		0.828005	191.61	12	8.2	7.55466
95	P35222;B4DGU4	Catenin beta-1	CTNNB1	-0.00992037		0.82987	85.496	11	24.7	7.78543
218	Q7Z2W4;C9J6P4;Q7Z2W4-2;Q7Z2W4-3	Zinc finger CCCH-type antiviral protein 1	ZC3HAV1	-0.00992037		0.82987	101.43	3	3.8	6.67424
68	P55209;H0YH88;H0YHC3;F8W020;F8W118;F8VXI6;F8VUX1;F8VY35;B3KV44;F8VV59;F8W543;B7Z9C2;B3KNT8;F8W0J6;F5H4R6;H0YIV4;F8VRJ2;F5H1X5;F8VVB5	Nucleosome assembly protein 1-like 1	NAP1L1	-0.0093472		0.832359	45.374	2	5.6	7.04234
992	P61247;F5H4F9;D6RB09;E9PFI5;H0Y9Y4;D6RG13;D6RAT0;H0Y8L7	40S ribosomal protein S3a	RPS3A	-0.00877375		0.83485	29.945	3	10.6	7.30984
36	Q16643;A8MV58;Q16643-2;D6R9W4	Drebrin	DBN1	-0.00848689		0.836097	71.428	5	6.6	7.4183
770	P12814;P12814-2;P12814-3;B7TY16;H9KV75	Alpha-actinin-1	ACTN1	-0.00719552		0.841716	103.06	10	27.5	7.63693
1259	Q99832;Q99832-3;B8ZZC9;F8WAM2;F5GZK5;Q99832-4	T-complex protein 1 subunit eta	CCT7	-0.00575923		0.847975	59.366	4	6.8	7.22134
120	P52209;F5H7U0;B4DQJ8;K7EM49;K7EPF6	6-phosphogluconate dehydrogenase, decarboxylating	PGD	-0.00489682		0.851738	53.139	5	15.7	7.26846
599	O00186	Syntaxin-binding protein 3	STXBP3	-0.00489682		0.851738	67.764	16	26.4	7.94871
925	P49006	MARCKS-related protein	MARCKSL1	-0.00144202		0.866844	19.529	2	14.4	7.65199
632	O43707;D6PXK4;F5GXS2	Alpha-actinin-4	ACTN4	0.000173176		0.873924	104.85	21	45.9	8.29515
189	Q9HAK2;B7Z934	Transcription factor COE2	EBF2	0.000187621		0.873987	62.649	1	1.9	7.86589
917	P46940;H0YLE8	Ras GTPase-activating-like protein IQGAP1	IQGAP1	0.00196339		0.881783	189.25	23	19.2	7.946
1086	Q13131;Q13131-2	5-AMP-activated protein kinase catalytic subunit alpha-1	PRKAA1	0.00311966		0.886865	64.009	2	3.4	6.61998
1030	P63104;E7EX29;B0AZS6;E7EX24;B7Z2E6;H0YB80	14-3-3 protein zeta/delta	YWHAZ	0.00361124		0.889027	27.745	10	56.7	8.48515
1113	Q14699;G3XAJ6;C9JHG2	Raftlin	RFTN1	0.00387163		0.890172	63.145	9	18.3	7.68777
523	Q02241;H7BYN4;Q02241-2;B4E1K0	Kinesin-like protein KIF23	KIF23	0.00411758		0.891254	110.06	18	20.8	8.10394
166	P62826;B5MDF5;J3KQE5;B4DV51;F5H018	GTP-binding nuclear protein Ran	RAN	0.00644884		0.901522	24.423	5	22.2	7.64341
609	O00622	Protein CYR61	CYR61	0.0094227		0.914644	42.026	14	40.9	8.44059
156	P31431;B4E1S6;P31431-2	Syndecan-4;Syndecan	SDC4	0.00962585		0.915541	21.641	3	15.7	7.11554
708	P05556;P05556-5;P05556-2;P05556-4;P05556-3	Integrin beta-1	ITGB1	0.0107448		0.920485	88.414	17	26.8	9.1769
535	P63241;I3L397;P63241-2;I3L504;Q9GZV4;Q6IS14;F8WCJ1;C9J7B5;C9J4W5	Eukaryotic translation initiation factor 5A-1;Eukaryotic translation initiation factor 5A-2;Eukaryotic translation initiation factor 5A-1-like	EIF5A;EIF5A2;EIF5AL1	0.0114426		0.92357	16.832	3	24.7	7.5226
1038	P68363;Q71U36;G3V1U9;P68366;A8MUB1;Q13748;F8VXZ4;Q13748-2;Q6PEY2;F8VVB9	Tubulin alpha-1B chain;Tubulin alpha-1A chain;Tubulin alpha-4A chain;Tubulin alpha-3C/D chain;Tubulin alpha-3E chain	TUBA1B;TUBA1A;TUBA4A;TUBA3C;TUBA3E	0.0118207		0.925242	50.151	3	51.9	7.04238
1304	Q9NQW6;Q9NQW6-2	Actin-binding protein anillin	ANLN	0.0125626		0.928524	124.2	11	11.7	7.76136
22	P60033;E9PJK1;E9PRJ8;H0YDL9;H0YDJ9;E9PIF1;A6NMH8	CD81 antigen	CD81	0.0163224		0.945172	25.809	2	16.5	8.28556
1170	Q7KYR7;Q7KYR7-3;Q7KYR7-5;Q8WVV5;Q7KYR7-1	Butyrophilin subfamily 2 member A1;Butyrophilin subfamily 2 member A2	BTN2A1;BTN2A2	0.0167017		0.946853	59.632	5	8.7	7.10343
655	O75695	Protein XRP2	RP2	0.0168622		0.947564	39.641	7	17.1	7.81008
840	P25445;P25445-6	Tumor necrosis factor receptor superfamily member 6	FAS	0.0172126		0.949118	37.732	2	6	6.94508
117	Q15185;B4DP21;B4DP11;B4DDC6;B4DHP2	Prostaglandin E synthase 3	PTGES3	0.0180305		0.952744	18.697	3	18.8	7.43873
452	O14936;O14936-3;O14936-4;O14936-6;F8W998;O14936-2;H9KV37;Q5JS74;Q5JS72;O14936-5	Peripheral plasma membrane protein CASK	CASK	0.018235		0.953651	105.12	11	12.3	7.5914
939	P50991;P50991-2;B7Z9L0;B7Z2F4	T-complex protein 1 subunit delta	CCT4	0.0186588		0.95553	57.924	5	9.5	7.31163
859	P29992;K7EL62	Guanine nucleotide-binding protein subunit alpha-11	GNA11	0.0194044		0.958837	42.123	7	36.2	7.73111
696	P04406;E7EUT5;E7EUT4	Glyceraldehyde-3-phosphate dehydrogenase	GAPDH	0.0209111		0.965522	36.053	12	43	8.81441
600	O00220	Tumor necrosis factor receptor superfamily member 10A	TNFRSF10A	0.021204		0.966822	50.089	2	4.3	6.74727
571	Q99497;K7ELW0;K7EN27	Protein DJ-1	PARK7	0.0244725		0.981333	19.891	3	15.9	6.94938
699	P04899;P04899-4;B4E2X5;P04899-3;P04899-2;B3KTZ0;F5GZL8	Guanine nucleotide-binding protein G(i) subunit alpha-2	GNAI2	0.0245019		0.981463	40.45	8	47.9	8.02164
312	P50395;E7EU23;P50395-2;Q5SX87	Rab GDP dissociation inhibitor beta	GDI2	0.0264402		0.990072	50.663	13	34.8	7.99583
1100	Q14019;H3BT58	Coactosin-like protein	COTL1	0.0264843		0.990268	15.945	5	36.6	7.79993
1076	Q08722;Q08722-3;Q08722-2;Q08722-4	Leukocyte surface antigen CD47	CD47	0.0274986		0.994773	35.213	3	8.7	7.60201
1058	Q01469;I6L8B7	Fatty acid-binding protein, epidermal	FABP5	0.0286753		1	15.164	6	57.8	7.73137
145	Q92598;Q92598-2;B4DYH1;Q92598-3;B4DY72	Heat shock protein 105 kDa	HSPH1	0.0291317		0.997695	96.864	6	10.7	6.95472
131	O14672;B4DU28	Disintegrin and metalloproteinase domain-containing protein 10	ADAM10	0.0299709		0.993455	84.141	8	10.7	7.67077
179	P62070;B7Z5Z2;E9PK85;P62070-3;P62070-2	Ras-related protein R-Ras2	RRAS2	0.0311794		0.98735	23.399	3	27.5	7.43082
714	P06748;P06748-2;P06748-3	Nucleophosmin	NPM1	0.0316068		0.985191	32.575	4	12.2	7.51231
379	P10586;H0Y380;F2Z3B8;H0Y4H1;H0Y7Z9;H0Y6Z7;P10586-2	Receptor-type tyrosine-protein phosphatase F	PTPRF	0.0333924		0.976172	212.88	10	7.2	7.64099
237	P83731;C9JXB8;C9JNW5	60S ribosomal protein L24	RPL24	0.0336582		0.97483	17.779	2	11.5	6.80683
1031	Q96FJ2;P63167	Dynein light chain 2, cytoplasmic;Dynein light chain 1, cytoplasmic	DYNLL2;DYNLL1	0.0339092		0.973563	10.35	2	24.7	7.09896
831	P23458	Tyrosine-protein kinase JAK1	JAK1	0.0348549		0.968788	133.28	3	2.9	6.68074
137	P0CG47;P62979;J3QS39;J3QTR3;F5H6Q2;P62987;F5GYU3;F5H2Z3;F5H265;F5H7Y5;B4DV12;F5H388;F5H747;F5GXK7;J3QKN0;Q96C32;F5H7K6;F5H041;P0CG48;M0R1V7;F5H4D8;M0R1M6;M0R2S1;J3QLP7;J3QRK5;J3QSA3;K7EMA8;F5GZ39	Polyubiquitin-B;Ubiquitin;Ubiquitin-40S ribosomal protein S27a;Ubiquitin;40S ribosomal protein S27a;Ubiquitin-60S ribosomal protein L40;Ubiquitin;60S ribosomal protein L40;Polyubiquitin-C;Ubiquitin	UBB;RPS27A;UBC;UBA52;UBBP4	0.0356826		0.96461	25.761	4	56.3	8.74302
884	P36021	Monocarboxylate transporter 8	SLC16A2	0.0374141		0.955874	59.511	2	4.5	7.24886
297	P61313;E7EX53;P61313-2;E7EQV9;E7ENU7	60S ribosomal protein L15;Ribosomal protein L15	RPL15	0.03811		0.952363	24.146	2	9.3	6.95216
774	P13639	Elongation factor 2	EEF2	0.0396811		0.944443	95.337	23	30.5	8.55328
712	P06733;P06733-2	Alpha-enolase	ENO1	0.0404969		0.940332	47.168	17	43.3	8.75862
758	P11021	78 kDa glucose-regulated protein	HSPA5	0.0454761		0.915281	72.332	4	9.6	7.44213
972	P60174;P60174-1;P60174-4	Triosephosphate isomerase	TPI1	0.045759		0.91386	30.791	11	49.7	8.18136
1144	Q53HL2	Borealin	CDCA8	0.0458931		0.913186	31.323	2	8.2	6.63878
1274	Q9BZQ8	Protein Niban	FAM129A	0.0468316		0.908475	103.13	6	7	7.34439
873	P31946;P31946-2	14-3-3 protein beta/alpha;14-3-3 protein beta/alpha, N-terminally processed	YWHAB	0.0471446		0.906904	28.082	6	50	8.08959
636	O60488;O60488-2	Long-chain-fatty-acid--CoA ligase 4	ACSL4	0.0474578		0.905332	79.187	7	13.8	7.52382
887	P36578;H3BM89;H3BTP7;H3BU31	60S ribosomal protein L4	RPL4	0.0474874		0.905184	47.697	2	4.2	6.83037
1107	Q14315;Q14315-2	Filamin-C	FLNC	0.0489494		0.897854	291.02	26	12.7	8.03583
390	Q13740;F5GXJ9;Q13740-2;Q6ZS95;H7C543	CD166 antigen	ALCAM	0.0495016		0.895088	65.102	2	3.3	7.27295
221	Q15382;C9J931	GTP-binding protein Rheb	RHEB	0.0521917		0.88163	20.497	4	24.5	7.4113
677	P00338;P00338-3;P00338-5;P00338-2;F5H308;P00338-4;F5GXY2;F5GYU2	L-lactate dehydrogenase A chain	LDHA	0.0521917		0.88163	36.688	10	33.7	8.00113
858	P29966	Myristoylated alanine-rich C-kinase substrate	MARCKS	0.0543324		0.870946	31.554	8	29.8	8.0844
23	A6NN80;P08133;P08133-2;E5RK69;E7EMC6	Annexin;Annexin A6	ANXA6	0.0547518		0.868855	75.276	16	24.1	7.90656
977	P60953;P60953-1;E7ETU3	Cell division control protein 42 homolog	CDC42	0.0548717		0.868258	21.258	3	25.7	7.99927
1019	P62873;F6UT28;B1AKQ8;F6X3N5	Guanine nucleotide-binding protein G(I)/G(S)/G(T) subunit beta-1	GNB1	0.0550966		0.867138	37.377	7	46.2	8.30183
964	P55072	Transitional endoplasmic reticulum ATPase	VCP	0.0553064		0.866092	89.321	8	10.7	7.18566
832	P23526;P23526-2	Adenosylhomocysteinase	AHCY	0.0557112		0.864076	47.716	3	8.8	7.32288
472	P39023;G5E9G0;B5MCW2	60S ribosomal protein L3	RPL3	0.0560262		0.862508	46.108	4	9.4	7.26314
1044	P78536;P78536-2	Disintegrin and metalloproteinase domain-containing protein 17	ADAM17	0.0572116		0.856613	93.02	2	2.2	6.5213
981	P61020;P61020-2	Ras-related protein Rab-5B	RAB5B	0.057752		0.853928	23.707	2	11.2	6.67809
139	P50995;B4DVE7	Annexin A11;Annexin	ANXA11	0.0581875		0.851765	54.389	5	10.9	7.47051
25	Q99829;E7ENH5;A6PVH9;F2Z2V0;B0QZ18;Q5JX54;Q5JX55;Q5JX56;Q5JX58;Q5JX59;Q5JX60;Q5JX44;Q5JX45;Q5JX57;E7EV27;Q5JX61;Q5JX52	Copine-1	CPNE1	0.060277		0.841404	59.058	5	9.7	7.22624
1324	Q9P265	Disco-interacting protein 2 homolog B	DIP2B	0.0608036		0.838797	171.49	2	1.8	6.82535
1047	P84095	Rho-related GTP-binding protein RhoG	RHOG	0.060969		0.837979	21.308	2	19.9	6.66032
722	P07437;Q5JP53;Q5ST81;Q9BVA1	Tubulin beta chain;Tubulin beta-2B chain	TUBB;TUBB2B	0.0623693		0.831057	49.67	2	31.1	8.18247
733	P08238	Heat shock protein HSP 90-beta	HSP90AB1	0.0623693		0.831057	83.263	11	39.9	7.72394
1190	Q8IUW5;D6RBN9	RELT-like protein 1	RELL1	0.0626104		0.829867	29.34	3	12.5	7.37471
1123	Q15181;Q5SQT6	Inorganic pyrophosphatase	PPA1	0.0628665		0.828603	32.66	4	19	7.09555
1071	Q06830	Peroxiredoxin-1	PRDX1	0.0630775		0.827561	22.11	8	60.3	7.95065
144	P48643;B4DYD8;E7ENZ3;B7ZAR1;E9PCA1	T-complex protein 1 subunit epsilon	CCT5	0.0634996		0.82548	59.67	8	15	7.37994
778	P14174	Macrophage migration inhibitory factor	MIF	0.0654156		0.816045	12.476	2	17.4	7.10954
985	P61106	Ras-related protein Rab-14	RAB14	0.0664576		0.810925	23.897	2	13.5	6.45022
246	O60716;O60716-3;O60716-5;C9JZR2;O60716-2;O60716-4;O60716-21;O60716-19;O60716-18;O60716-17;O60716-13;O60716-11;O60716-10;O60716-8;O60716-9;O60716-7;O60716-6;O60716-24;O60716-23;O60716-22;O60716-20;O60716-16;O60716-15;O60716-14;O60716-12;O60716-29;O60716-27;O60716-26;O60716-25	Catenin delta-1	CTNND1	0.0669562		0.808479	108.17	12	13.4	7.89277
1361	Q9Y376	Calcium-binding protein 39	CAB39	0.0689221		0.798849	39.869	2	5.3	7.09412
427	P50502;H7C3I1;F6VDH7;Q8IZP2;Q8NFI4	Hsc70-interacting protein;Putative protein FAM10A4;Putative protein FAM10A5	ST13;ST13P4;ST13P5	0.0695579		0.795741	41.331	3	7.3	6.93424
948	P52565;J3KTF8;J3QQX2;J3KRE2	Rho GDP-dissociation inhibitor 1	ARHGDIA	0.0712545		0.787464	23.207	4	20.1	7.04937
1131	Q15758;M0QXM4	Neutral amino acid transporter B(0)	SLC1A5	0.0715881		0.785839	56.598	8	13.9	8.31844
1281	Q9H0H5;F8VRD2	Rac GTPase-activating protein 1	RACGAP1	0.0718155		0.784732	71.026	8	13.1	7.7054
929	P49368;P49368-2;B4DUR8	T-complex protein 1 subunit gamma	CCT3	0.0730594		0.778684	60.533	6	11.9	7.2332
16	P63092;Q5JWF2;Q5JWF2-2;P63092-3;P63092-2;A6NI00	Guanine nucleotide-binding protein G(s) subunit alpha isoforms short;Guanine nucleotide-binding protein G(s) subunit alpha isoforms XLas	GNAS	0.0731048		0.778464	45.664	8	35.3	7.89945
1214	Q8WUM9	Sodium-dependent phosphate transporter 1	SLC20A1	0.0732719		0.777652	73.699	2	4.6	6.51227
689	P02786;G3V0E5;F5H6B1	Transferrin receptor protein 1;Transferrin receptor protein 1, serum form	TFRC	0.075064		0.768967	84.87	14	21.7	7.96321
1042	P78371;P78371-2;F8VQ14;F5GWF6	T-complex protein 1 subunit beta	CCT2	0.0762803		0.763088	57.488	6	12.5	7.27455
726	P07900;P07900-2;Q86U12	Heat shock protein HSP 90-alpha	HSP90AA1	0.0768128		0.760518	84.659	14	29.4	8.65498
105	P30626;C9J0K6;B4DKK2;P30626-2;B4DHQ6	Sorcin	SRI	0.0771171		0.759052	21.676	5	25.3	7.40372
643	O75131	Copine-3	CPNE3	0.0792341		0.748869	60.13	10	23.5	7.86384
1299	Q9NP72;Q9NP72-2;Q9NP72-3;Q5W0J0	Ras-related protein Rab-18	RAB18	0.0806523		0.742072	22.977	5	27.2	7.22259
1312	Q9NUP9;G3V1D4;O14910;H0YIA8	Protein lin-7 homolog C;Protein lin-7 homolog A	LIN7C;LIN7A	0.0809117		0.740831	21.834	5	26.4	7.62246
684	P01111	GTPase NRas	NRAS	0.0813084		0.738934	21.229	2	32.3	7.53926
374	P15880;H0YEN5;E9PQD7	40S ribosomal protein S2	RPS2	0.0832329		0.729755	31.324	3	11.3	7.188
1345	Q9ULF5	Zinc transporter ZIP10	SLC39A10	0.0845938		0.723288	94.131	7	7.5	7.52556
846	P26373;P26373-2	60S ribosomal protein L13	RPL13	0.0847622		0.722489	24.261	6	27.5	7.31693
742	P08758;E7ENQ5;E9PHT9;D6RBE9;D6RBL5	Annexin A5;Annexin	ANXA5	0.0852364		0.720241	35.936	10	30	7.73648
1165	Q6P9B6;F5GWS3;H3BM75	TLD domain-containing protein 1	TLDC1	0.0854355		0.719298	50.993	6	19.7	7.71192
1221	Q92692-2;Q92692;K7EKE8	Poliovirus receptor-related protein 2	PVRL2	0.0864155		0.714661	51.359	4	9.6	7.42614
993	P61586;C9JNR4;C9JX21	Transforming protein RhoA	RHOA	0.0865073		0.714227	21.768	5	41.5	8.0128
70	Q99808;B3KQV7	Equilibrative nucleoside transporter 1	SLC29A1	0.0893134		0.701014	50.219	3	6.6	7.66993
784	P14625	Endoplasmin	HSP90B1	0.0899274		0.698135	92.468	5	9.7	7.18101
812	P20020;P20020-5;P20020-2;P20020-6;P20020-3;P20020-4;E7ERY9	Plasma membrane calcium-transporting ATPase 1	ATP2B1	0.0913255		0.691595	138.75	6	10.8	7.3078
1287	Q9H3Z4;Q9H3Z4-2	DnaJ homolog subfamily C member 5	DNAJC5	0.091971		0.688582	22.149	3	16.7	7.46321
1084	Q12959;Q12959-2;Q12959-5;Q12959-3;Q12959-6;Q12959-4;Q12959-7;Q12959-8;Q12959-9;E7EQD7	Disks large homolog 1	DLG1	0.0921095		0.687937	100.45	8	15	7.58401
1283	Q9H1C7	Cysteine-rich and transmembrane domain-containing protein 1	CYSTM1	0.0931864		0.682925	10.631	2	11.3	7.01611
407	Q14344;F5H1G8	Guanine nucleotide-binding protein subunit alpha-13	GNA13	0.0936481		0.68078	44.049	5	16.7	6.97016
1294	Q9HAV0;C9JD14	Guanine nucleotide-binding protein subunit beta-4	GNB4	0.0945259		0.67671	37.567	3	25.9	7.45932
693	P04083;Q5T3N1	Annexin A1	ANXA1	0.0951267		0.673929	38.714	15	42.5	8.42922
903	P41440;P41440-2	Folate transporter 1	SLC19A1	0.0952193		0.673501	64.868	3	6.1	7.13024
1065	Q04721	Neurogenic locus notch homolog protein 2;Notch 2 extracellular truncation;Notch 2 intracellular domain	NOTCH2	0.0962368		0.668804	265.4	3	1.2	6.80122
376	Q9UK41;E9PQR7;Q9UK41-2;E9PM90	Vacuolar protein sorting-associated protein 28 homolog	VPS28	0.0963909		0.668094	25.425	2	15.8	6.85833
691	P04075;H3BQN4;J3KPS3;H3BPS8;H3BUH7;H3BR04	Fructose-bisphosphate aldolase A;Fructose-bisphosphate aldolase	ALDOA	0.0967766		0.666317	39.42	12	53.8	8.19598
1003	P62258;P62258-2	14-3-3 protein epsilon	YWHAE	0.102155		0.641741	29.174	10	52.5	8.49819
807	P18085;C9JPM4;C9JAK5	ADP-ribosylation factor 4	ARF4	0.105489		0.626703	20.511	2	31.1	7.28585
1103	Q14160;Q14160-3;Q14160-2	Protein scribble homolog	SCRIB	0.105566		0.626355	174.88	17	12.8	7.87628
1173	Q7L576;Q96F07;F5H583;E7EVJ5;Q96F07-2;E7EVF4;E7EWA4	Cytoplasmic FMR1-interacting protein 1;Cytoplasmic FMR1-interacting protein 2	CYFIP1;CYFIP2	0.10642		0.622528	145.18	3	2.6	6.67995
754	P10301	Ras-related protein R-Ras	RRAS	0.106809		0.620791	23.48	5	33.9	7.30341
713	P06744;P06744-2	Glucose-6-phosphate isomerase	GPI	0.106902		0.620374	63.146	6	12.2	7.51651
852	P27797	Calreticulin	CALR	0.109468		0.608954	48.141	5	11	7.48384
616	O15031	Plexin-B2	PLXNB2	0.109686		0.607989	205.12	24	15	7.96884
1252	Q96TA1;Q96TA1-2	Niban-like protein 1	FAM129B	0.111196		0.601314	84.137	12	18.1	7.82086
727	P07948;P07948-2	Tyrosine-protein kinase Lyn	LYN	0.112178		0.596993	58.573	7	17.8	7.32901
809	P18669	Phosphoglycerate mutase 1	PGAM1	0.112677		0.594802	28.804	4	22.8	7.51021
761	P11166	Solute carrier family 2, facilitated glucose transporter member 1	SLC2A1	0.116426		0.578466	54.083	6	15.2	7.88529
441	P36873;F8VYE8;F8W0W8;P36873-2;F8VR82	Serine/threonine-protein phosphatase PP1-gamma catalytic subunit;Serine/threonine-protein phosphatase	PPP1CC	0.116802		0.576843	36.983	2	30.3	7.24702
404	Q15286;F5H157;Q15286-2	Ras-related protein Rab-35	RAB35	0.118836		0.568075	23.025	7	33.8	8.03639
938	P50552;K7EM16	Vasodilator-stimulated phosphoprotein	VASP	0.119056		0.567134	39.829	2	6.6	6.92435
773	P13612	Integrin alpha-4	ITGA4	0.120153		0.562438	114.9	16	19	8.06592
741	P08754	Guanine nucleotide-binding protein G(k) subunit alpha	GNAI3	0.12042		0.561299	40.532	3	28.2	7.59783
949	P52907	F-actin-capping protein subunit alpha-1	CAPZA1	0.122491		0.552492	32.922	2	10.5	6.82134
748	P09543;P09543-2	2,3-cyclic-nucleotide 3-phosphodiesterase	CNP	0.12257		0.552159	47.578	13	42.5	7.85592
78	P09525;B4DDF9;Q6P452	Annexin A4;Annexin	ANXA4	0.12477		0.542882	35.882	5	19.4	7.3626
29	P35241;A7YIJ8;F5H1A7	Radixin	RDX	0.124928		0.542222	68.563	8	24.2	7.77173
1102	Q14126	Desmoglein-2	DSG2	0.126895		0.533996	122.29	5	4.6	7.28807
1328	Q9UBI6	Guanine nucleotide-binding protein G(I)/G(S)/G(O) subunit gamma-12	GNG12	0.127478		0.531572	8.0061	5	76.4	8.57444
701	P05026;P05026-2;B7Z9S8;A6NGH2	Sodium/potassium-transporting ATPase subunit beta-1	ATP1B1	0.127999		0.529413	35.061	6	20.8	7.93933
1347	Q9UN37;I3L4J1	Vacuolar protein sorting-associated protein 4A	VPS4A	0.128109		0.528956	48.897	2	12.8	6.86173
1260	Q99959;Q99959-2	Plakophilin-2	PKP2	0.128267		0.528303	97.414	6	7	7.47223
962	P54760;Q96L35	Ephrin type-B receptor 4	EPHB4	0.128424		0.52765	108.27	2	3.2	6.85966
130	O15162;B4DTE8;C9J7K9;C9J0H3;H7C5I5;C9J9P4;C9JE06	Phospholipid scramblase 1	PLSCR1	0.128488		0.527389	35.049	3	9.4	7.05892
235	Q9Y4F1;Q9Y4F1-2;C9JME2	FERM, RhoGEF and pleckstrin domain-containing protein 1	FARP1	0.13065		0.518481	118.63	5	6.4	7.28443
1092	Q13433;K7EQ91;Q13433-2	Zinc transporter ZIP6	SLC39A6	0.130792		0.517898	85.046	3	4.6	7.46953
1178	Q7Z5G4;J3KN76;J3KQ24	Golgin subfamily A member 7	GOLGA7	0.130966		0.517187	15.824	6	40.1	7.52064
702	P05121;P05121-2	Plasminogen activator inhibitor 1	SERPINE1	0.131045		0.516863	45.059	2	10.7	6.61451
558	O14950;P19105;J3QRS3;P24844	Myosin regulatory light chain 12B;Myosin regulatory light chain 12A;Myosin regulatory light polypeptide 9	MYL12B;MYL12A;MYL9	0.131882		0.513439	19.779	4	23.3	7.12084
805	P17987;E7EQR6;E7ERF2;F5H282	T-complex protein 1 subunit alpha	TCP1	0.134271		0.503739	60.343	7	15.1	7.19056
680	P00492	Hypoxanthine-guanine phosphoribosyltransferase	HPRT1	0.134445		0.503035	24.579	2	11.5	6.63765
799	P16949;A2A2D0;P16949-2	Stathmin	STMN1	0.135428		0.499078	17.302	4	39.6	7.25974
960	P54709;C9JXZ1;C9JA36;B7Z1N7	Sodium/potassium-transporting ATPase subunit beta-3	ATP1B3	0.141382		0.475446	31.512	7	21.1	8.22209
772	P13489;H0YCR7	Ribonuclease inhibitor	RNH1	0.14229		0.4719	49.973	2	5	6.48041
848	P27105;B4E2V5	Erythrocyte band 7 integral membrane protein	STOM	0.14256		0.470845	31.73	9	49.3	8.36966
504	H3BN98;Q15041;H3BPJ2;F5GXP4	ADP-ribosylation factor-like protein 6-interacting protein 1	ARL6IP1	0.143038		0.468986	27.168	2	7.6	6.68902
857	P29317	Ephrin type-A receptor 2	EPHA2	0.145573		0.459189	108.27	21	26	8.43745
358	Q96EY5;E9PLL0;Q96EY5-3;E9PQA6;M0QZK6;E9PLZ8;Q96EY5-2	Multivesicular body subunit 12A	MVB12A	0.145925		0.457841	28.783	2	11	6.52044
868	P30825;Q5JR49	High affinity cationic amino acid transporter 1	SLC7A1	0.146228		0.456679	67.638	4	7.9	7.48068
354	P62917;E9PKZ0;E9PP36;G3V1A1;E9PIZ3;E9PKU4	60S ribosomal protein L8	RPL8	0.148177		0.449248	28.024	2	7.4	6.99826
151	P11234;C9J6B1;C9JQB3;Q6ZS74;B4E040	Ras-related protein Ral-B	RALB	0.152099		0.434506	23.408	4	21.4	7.70569
1135	Q16222;Q16222-2;Q16222-3;B1AR80	UDP-N-acetylhexosamine pyrophosphorylase;UDP-N-acetylgalactosamine pyrophosphorylase;UDP-N-acetylglucosamine pyrophosphorylase	UAP1	0.163236		0.394204	58.768	9	17.6	7.74206
1219	Q92542;Q92542-2;H0Y6T7;E7ENA9;F6Y097;Q5T205;H0Y3Z4	Nicastrin	NCSTN	0.163914		0.391823	78.41	6	9.6	7.59231
745	P09211;A8MX94	Glutathione S-transferase P	GSTP1	0.164221		0.390749	23.356	2	13.8	6.71345
1060	Q01650	Large neutral amino acids transporter small subunit 1	SLC7A5	0.166422		0.383104	55.01	5	11.8	8.19882
914	P46781;B5MCT8;C9JM19	40S ribosomal protein S9	RPS9	0.16715		0.380592	22.591	4	17.5	6.87011
1175	Q7L9L4;Q9H8S9;Q7L9L4-2;D6RCK3;Q9H8S9-2;H7BZ12	MOB kinase activator 1B;MOB kinase activator 1A	MOB1B;MOB1A	0.168317		0.376592	25.091	3	16.2	7.04852
1344	Q9ULC3	Ras-related protein Rab-23	RAB23	0.16882		0.374876	26.659	4	19	7.42361
1337	Q9UHR4	Brain-specific angiogenesis inhibitor 1-associated protein 2-like protein 1	BAIAP2L1	0.172262		0.363259	56.882	3	5.3	6.89222
1118	Q15043;Q15043-2;Q15043-3;E5RFT1	Zinc transporter ZIP14	SLC39A14	0.17384		0.35801	54.212	3	7.3	7.58038
1029	P63096;P63096-2;C9JPP4	Guanine nucleotide-binding protein G(i) subunit alpha-1	GNAI1	0.175501		0.352537	40.361	3	26.3	7.50128
307	P00749;E7ESM2;P00749-2;E7ET40	Urokinase-type plasminogen activator;Urokinase-type plasminogen activator long chain A;Urokinase-type plasminogen activator short chain A;Urokinase-type plasminogen activator chain B	PLAU	0.177213		0.346952	48.507	3	8.1	6.86606
43	Q12846;A8MXY0	Syntaxin-4	STX4	0.177343		0.346528	34.18	4	15.8	7.59595
1069	Q04917	14-3-3 protein eta	YWHAH	0.18079		0.335463	28.218	3	24	7.49918
1177	Q7Z2K8;Q7Z2K8-2	G protein-regulated inducer of neurite outgrowth 1	GPRIN1	0.182819		0.329057	102.4	2	3.4	6.74575
716	P06756;P06756-3;P06756-2	Integrin alpha-V;Integrin alpha-V heavy chain;Integrin alpha-V light chain	ITGAV	0.183376		0.327312	116.04	24	27.3	8.18591
844	P26038	Moesin	MSN	0.185294		0.32135	67.819	23	49.7	8.8964
411	P05023;F5H3A1;P05023-3;P05023-2	Sodium/potassium-transporting ATPase subunit alpha-1	ATP1A1	0.185556		0.32054	112.89	34	42.1	9.04379
789	P15151;P15151-3;P15151-2;P15151-4	Poliovirus receptor	PVR	0.186607		0.317311	45.302	6	17.5	7.7341
1313	Q9NUQ9;E5RJE1;E5RIR8;E5RJL8;E5RI16;Q9NW21	Protein FAM49B	FAM49B	0.189565		0.30833	36.748	5	20.4	7.42234
611	O14745;J3QRP6	Na(+)/H(+) exchange regulatory cofactor NHE-RF1	SLC9A3R1	0.190767		0.304731	38.868	2	5.9	6.77751
934	P50148	Guanine nucleotide-binding protein G(q) subunit alpha	GNAQ	0.192662		0.299112	42.142	2	23.7	6.86385
1248	Q96PY5;Q96PY5-3;C9IZY8	Formin-like protein 2	FMNL2	0.194675		0.29322	123.32	5	6.4	7.33488
706	P05362;E7ESS4	Intercellular adhesion molecule 1	ICAM1	0.201079		0.274994	57.825	4	10.3	7.39737
665	O95239;O95239-2	Chromosome-associated kinesin KIF4A	KIF4A	0.201161		0.274763	139.88	6	5	7.21147
1121	Q15147-4;Q15147;E2QRH8;Q15147-2;Q5JYS9	1-phosphatidylinositol 4,5-bisphosphate phosphodiesterase beta-4	PLCB4	0.204449		0.265718	136.1	17	14.4	7.77886
1027	P63000;P63000-2;P60763	Ras-related C3 botulinum toxin substrate 1;Ras-related C3 botulinum toxin substrate 3	RAC1;RAC3	0.210162		0.250494	21.45	4	39.6	7.75162
436	Q07020;F8VWC5;G3V203;H0YHA7;J3QQ67;F8VUA6;F8VYV2	60S ribosomal protein L18	RPL18	0.211815		0.246204	21.634	3	19.1	6.88584
790	P15311;E7EQR4	Ezrin	EZR	0.21215		0.245343	69.412	14	30	8.31821
1116	Q14974;F5H4R7;J3KTM9;B7ZAV6	Importin subunit beta-1	KPNB1	0.216217		0.235036	97.169	5	7.4	7.15439
481	P12268;H0Y4R1	Inosine-5-monophosphate dehydrogenase 2	IMPDH2	0.221926		0.221089	55.804	2	4.5	6.87003
72	Q8WTV0-2;Q8WTV0;Q8WTV0-4;B7ZKQ9;F5H4X0;F8W8N0;B3KW46;B4DZ71;F5H5E8	Scavenger receptor class B member 1	SCARB1	0.222414		0.219925	56.973	3	5.1	7.25559
298	Q96RT1;Q96RT1-7;Q96RT1-6;Q96RT1-4;Q96RT1-5;Q96RT1-3;E7EQW9;Q96RT1-2;Q96RT1-8	Protein LAP2	ERBB2IP	0.222515		0.219685	158.3	11	10.9	7.58878
928	P49327	Fatty acid synthase;[Acyl-carrier-protein] S-acetyltransferase;[Acyl-carrier-protein] S-malonyltransferase;3-oxoacyl-[acyl-carrier-protein] synthase;3-oxoacyl-[acyl-carrier-protein] reductase;3-hydroxyacyl-[acyl-carrier-protein] dehydratase;Enoyl-[acyl-carrier-protein] reductase;Oleoyl-[acyl-carrier-protein] hydrolase	FASN	0.225143		0.213496	273.42	11	6.3	7.50534
93	P27824;B4DGP8;B4E2T8	Calnexin	CANX	0.233244		0.195217	67.567	3	6.9	6.66836
1025	P62942;Q1JUQ5;Q5W0X3	Peptidyl-prolyl cis-trans isomerase FKBP1A;Peptidyl-prolyl cis-trans isomerase	FKBP1A;FKBP12-Exip2	0.237217		0.186681	11.951	2	25	7.03627
954	P53985;Q5T8R5	Monocarboxylate transporter 1	SLC16A1	0.242686		0.175389	53.944	6	11.4	8.33881
460	Q13404-8;Q13404;Q13404-7;Q13404-2;Q13404-1;G3V2F7;Q15819;J3KNL8;D6RG00;Q13404-6;G3V113;H0YBX6	Ubiquitin-conjugating enzyme E2 variant 1;Ubiquitin-conjugating enzyme E2 variant 2	UBE2V1;TMEM189;UBE2V2	0.246276		0.16826	11.765	3	26.7	7.23076
258	P31943;E7EQJ0;D6RAM1;D6R9T0;D6RFM3;D6RIT2;D6RIU0;D6RDU3;D6RJ04;D6RIH9;D6RBM0;E9PCY7;G8JLB6;P55795;D6RDL0;H0YAQ2;E7EN40	Heterogeneous nuclear ribonucleoprotein H;Heterogeneous nuclear ribonucleoprotein H, N-terminally processed;Heterogeneous nuclear ribonucleoprotein H2;Heterogeneous nuclear ribonucleoprotein H2, N-terminally processed	HNRNPH1;HNRNPH2	0.247748		0.165399	49.229	3	7.3	7.07846
661	O76081-6;O76081;O76081-3;O76081-5;O76081-2;B3KSW4;O76081-4	Regulator of G-protein signaling 20	RGS20	0.247937		0.165036	27.059	4	17.4	7.27889
1371	Q9Y696	Chloride intracellular channel protein 4	CLIC4	0.250028		0.161042	28.772	7	35.6	8.02942
219	O95819;O95819-5;E7EX83;C9J840;E7ENQ1;O95819-4;G3XAA2;H7C360;O95819-2;O95819-3;G5E948;H7C0P6;E7EN19;E7ESS2;Q9UKE5;Q9UKE5-7;Q9UKE5-3;F5H5M9;Q9UKE5-4	Mitogen-activated protein kinase kinase kinase kinase 4;TRAF2 and NCK-interacting protein kinase	MAP4K4;TNIK	0.252003		0.157339	142.1	5	5.2	7.11774
806	P18084	Integrin beta-5	ITGB5	0.254565		0.152631	88.053	5	7.9	7.04139
238	Q13308;C9JQR6;Q13308-3;Q13308-4;Q13308-2;Q13308-6;H0Y8F1	Inactive tyrosine-protein kinase 7	PTK7	0.267618		0.130292	118.39	2	1.7	6.62588
1013	P62753;A2A3R5	40S ribosomal protein S6	RPS6	0.268382		0.129067	28.68	4	15.7	7.10531
685	P01116-2;P01116	GTPase KRas;GTPase KRas, N-terminally processed	KRAS	0.269616		0.127108	21.424	3	34	7.53381
1290	Q9H5V8;Q9H5V8-2	CUB domain-containing protein 1	CDCP1	0.275839		0.117582	92.931	15	17.3	8.21447
956	P54289;P54289-3;P54289-4;P54289-5;P54289-2	Voltage-dependent calcium channel subunit alpha-2/delta-1;Voltage-dependent calcium channel subunit alpha-2-1;Voltage-dependent calcium channel subunit delta-1	CACNA2D1	0.280896		0.11026	124.57	5	5.1	7.08753
893	P39060;P39060-2;P39060-1;H7BXV5;H7C457	Collagen alpha-1(XVIII) chain;Endostatin	COL18A1	0.28279		0.107612	178.19	6	4.9	7.35249
963	P55060;P55060-3;B4DUC5;F8W904	Exportin-2	CSE1L	0.28279		0.107612	110.42	2	2.1	7.66814
124	P62191;B4DR63	26S protease regulatory subunit 4	PSMC1	0.284563		0.105179	49.184	3	7.7	6.88867
827	P23229-2;P23229-4;P23229-6;P23229-9;P23229-7	Integrin alpha-6;Integrin alpha-6 heavy chain;Integrin alpha-6 light chain	ITGA6	0.287431		0.101338	119.47	2	27.4	7.38539
1279	Q9C0H2;Q9C0H2-3;Q9C0H2-2;Q9C0H2-4	Protein tweety homolog 3	TTYH3	0.290551		0.0972854	57.544	3	6.3	7.1121
302	P11940;P11940-2;E7ERJ7;Q9H361;H0YAP2;H0YBQ4;H0YAR2;H3BNY3;E7EQV3;H3BPI5	Polyadenylate-binding protein 1;Polyadenylate-binding protein 3	PABPC1;PABPC3	0.297378		0.0888699	70.67	2	3.6	6.62785
533	Q14156;Q14156-2;H9KV44;Q14156-3	Protein EFR3 homolog A	EFR3A	0.30187		0.0836598	92.923	3	3.4	6.79203
602	O00299	Chloride intracellular channel protein 1	CLIC1	0.305361		0.0797852	26.922	9	55.2	7.90293
980	P61019;P61019-2;Q8WUD1;E9PKL7;H7C125	Ras-related protein Rab-2A;Ras-related protein Rab-2B	RAB2A;RAB2B	0.306484		0.0785695	23.545	6	34	7.47689
362	P08134;Q5JR08;E9PN11;E9PQH6	Rho-related GTP-binding protein RhoC	RHOC	0.313298		0.0715152	22.006	5	42	7.83643
834	P23634;P23634-2;P23634-6;P23634-5;P23634-4;P23634-3;P23634-7;P23634-8	Plasma membrane calcium-transporting ATPase 4	ATP2B4	0.32027		0.0648432	137.92	4	8.5	7.07357
735	P08473;C9JR96	Neprilysin	MME	0.321099		0.0640853	85.513	10	12.9	7.78814
1157	Q5ZPR3;Q5ZPR3-3;Q5ZPR3-4;H0YL10;Q5ZPR3-2	CD276 antigen	CD276	0.326299		0.0594957	57.235	3	9.7	7.33357
494	P27448;P27448-3;P27448-6;H0YKJ3;P27448-8;P27448-4;P27448-2;P27448-7;J3KNR0;Q9P0L2;H0YNV4	MAP/microtubule affinity-regulating kinase 3;Serine/threonine-protein kinase MARK1	MARK3;MARK1	0.330302		0.0561513	84.488	2	3.5	6.51849
869	P31153	S-adenosylmethionine synthase isoform type-2	MAT2A	0.332934		0.0540385	43.66	3	9.6	6.76656
1335	Q9UHD8;Q9UHD8-2;Q9UHD8-7;Q9UHD8-5;Q9UHD8-3;K7EL40;Q9UHD8-4;Q9UHD8-9;Q9UHD8-8;K7ER52;K7EIE4;K7EQD7;K7EK18	Septin-9	2009-09-01	0.334862		0.0525338	65.401	3	4.6	6.59034
1147	Q5SS58;Q5SS59;Q96QC4;Q29980;H0Y615;B0V1F1;Q5RIY5;B0UZ11;A2AC57;B0V1E9;F5H7Q8	MHC class I polypeptide-related sequence B	MICA;MICB	0.340788		0.048126	22.236	2	8.2	6.60258
879	P34932	Heat shock 70 kDa protein 4	HSPA4	0.341172		0.0478515	94.33	2	4.9	6.43326
433	Q9UIW2;F8VSZ4	Plexin-A1	PLXNA1	0.343971		0.0458897	211.06	5	4.3	7.04254
924	P48960;P48960-2;P48960-3	CD97 antigen;CD97 antigen subunit alpha;CD97 antigen subunit beta	CD97	0.349621		0.0421346	91.868	6	8.5	7.56185
537	P35613;P35613-2;I3L4S8;P35613-4;I3L192;P35613-3	Basigin	BSG	0.359953		0.03594	42.2	5	21	8.06318
739	P08648	Integrin alpha-5;Integrin alpha-5 heavy chain;Integrin alpha-5 light chain	ITGA5	0.368886		0.0312268	114.54	9	10.9	7.75934
257	Q9NY35;D6RIU2;D6RDP6;H0Y8T9;D6RHU6;D6RDY1;D6RA76;Q9NY35-2;D6RC11;D6R9S8;D6RCE6;D6RFX6;D6RDI6;D6RCR8;J3KQ67	Claudin domain-containing protein 1	CLDND1	0.374767		0.0284224	28.603	2	9.1	6.93751
1372	Q9Y6M5	Zinc transporter 1	SLC30A1	0.380183		0.0260342	55.299	2	4.5	6.74926
538	P33527;P33527-8;P33527-6;P33527-7;P33527-5;I3L4X2;P33527-4;P33527-2;P33527-3;P33527-9	Multidrug resistance-associated protein 1	ABCC1	0.404172		0.017426	171.59	3	1.8	6.74305
98	P21980;B4DIT7;P21980-2;F5H6P0	Protein-glutamine gamma-glutamyltransferase 2	TGM2	0.406426		0.0167629	77.328	6	10.5	7.17811
849	P27348;E9PG15	14-3-3 protein theta	YWHAQ	0.410371		0.0156557	27.764	2	27.3	7.63545
1066	Q04760;Q04760-2	Lactoylglutathione lyase	GLO1	0.411637		0.0153143	20.777	3	17.9	6.73733
1169	Q71DI3;P68431;P84243;Q16695;K7EMV3;B4DEB1;K7EK07;K7ES00;Q6NXT2;K7EP01	Histone H3.2;Histone H3.1;Histone H3.3;Histone H3.1t;Histone H3;Histone H3.3C	HIST2H3A;HIST1H3A;H3F3A;HIST3H3;H3F3B;H3F3C	0.416905		0.0139629	15.388	4	40.4	8.2036
841	P25705;P25705-2;K7ENJ4;K7EK63;K7ENP3;K7EK77;K7EQT2;K7ERX7	ATP synthase subunit alpha, mitochondrial;ATP synthase subunit alpha	ATP5A1	0.425811		0.0119163	59.75	2	3.4	6.36693
1064	Q03405;Q03405-3;M0R2E9;M0R0H5;M0QYR6;Q03405-2;M0R1I2;M0QX27;M0R0Y4	Urokinase plasminogen activator surface receptor	PLAUR	0.454763		0.0069772	36.978	4	16.1	6.94808
1014	P62805	Histone H4	HIST1H4A	0.466377		0.00558042	11.367	6	47.6	8.44857
1114	Q14764	Major vault protein	MVP	0.471849		0.00501427	99.326	19	25.5	8.09823
757	P10809	60 kDa heat shock protein, mitochondrial	HSPD1	0.512226		0.00220028	61.054	5	9.2	7.28684
897	P40926;G3XAL0;E9PDB2	Malate dehydrogenase, mitochondrial;Malate dehydrogenase	MDH2	0.588248		0.00039539	35.503	2	7.1	6.4449
541	P42356;J3KN10	Phosphatidylinositol 4-kinase alpha	PI4KA	0.597627		0.000315139	231.32	3	1.4	6.56494
780	P14384;F8W111;H0YHN7	Carboxypeptidase M	CPM	0.639445	+	0.000110043	50.513	4	11.3	7.46997
1048	P98160	Basement membrane-specific heparan sulfate proteoglycan core protein;Endorepellin;LG3 peptide	HSPG2	0.760871	+	3.54934e-06	468.83	32	8.1	8.06629
33	P55196;P55196-3;C9JX92;A8MQ02;J3KN01;P55196-5;P55196-2;P55196-6;Q5TIG5;P55196-1	Afadin	MLLT4	0.956012	+	4.31167e-09	206.8	2	1	6.36194
