# Supplementary material for: Mutant p53s generate pro-invasive niches by influencing exosome podocalyxin levels
Source: Nat Commun. 2018 Nov 29;9:5069. doi: 10.1038/s41467-018-07339-y (PMC6265295; doi:10.1038/s41467-018-07339-y)
Supplement: Supplementary file 5 — Supplementary Data 2 [file 41467_2018_7339_MOESM5_ESM.xlsx]

## Sheet: Downregulated by p53R273H
Order	id	symbol	gene_id	gene_name	accession	p53-/- #1	p53-/- #2	p53-/- #3	p53-/- #4	p53R273H #1	p53R273H #2	p53R273H #3	p53R273H #4	p53-/- Donor; p53 -/- Recip. #1	p53-/- Donor; p53 -/- Recip. #2	p53-/- Donor; p53 -/- Recip. #3	p53-/- Donor; p53 -/- Recip. #4	p53R273H Donor; p53 -/- Recip. #1	p53R273H Donor; p53 -/- Recip. #2	p53R273H Donor; p53 -/- Recip. #3	p53R273H Donor; p53 -/- Recip. #4	symbol	log2 Fold Change (p53R273 versus p53-/-)	Adjusted P value (p53R273 versus p53-/-)	log2 Fold Change (p53R273H Donor; p53 -/- Recip. Versus p53-/- Donor; p53 -/- Recip.)	Adjusted P value (p53R273H Donor; p53 -/- Recip. Versus p53-/- Donor; p53 -/- Recip.)
4181	ENSG00000113140	SPARC	6678	secreted protein, acidic, cysteine-rich (osteonectin)	NP_003109::NM_003118	208	159	264	198	26	27	23	10	303	212	210	219	145	201	183	207	SPARC	-3.23083	7.35351e-46	-0.246335	0.178786
6089	ENSG00000128567	PODXL	5420	podocalyxin-like	NM_005397::NP_001018121::NM_001018111::NP_005388	1654	1435	1819	1774	511	619	532	741	2229	1507	1255	1755	1390	1498	1325	1779	PODXL	-1.49434	6.08957e-29	-0.0305718	0.688628
12747	ENSG00000169439	SDC2	6383	syndecan 2	NP_002989::NM_002998	319	273	371	293	99	104	126	139	344	311	259	325	189	336	283	351	SDC2	-1.43561	2.29117e-14	-0.0100211	0.870549
10231	ENSG00000157613	CREB3L1	90993	cAMP responsive element binding protein 3-like 1	NP_443086::NM_052854	194	230	295	230	100	88	83	81	344	204	188	194	185	215	217	208	CREB3L1	-1.43531	5.18877e-12	-0.0239007	0.772669
12549	ENSG00000168621	GDNF	2668	glial cell derived neurotrophic factor	NP_954701::NM_199231::NM_000514::NP_001177398::NM_199234::NM_001190468::NP_001177397::NM_001190469::NP_000505	120	132	177	153	58	64	85	55	194	123	96	182	104	144	85	130	GDNF	-1.14531	4.67262e-05	-0.217907	0.229579
6982	ENSG00000134516	DOCK2	1794	dedicator of cytokinesis 2	NP_004937::NM_004946	183	147	226	197	79	87	62	100	314	184	178	175	196	120	121	160	DOCK2	-1.20333	0.000328864	-0.331357	0.0833261
17822	ENSG00000197467	COL13A1	1305	collagen, type XIII, alpha 1	NP_542988::NM_080811::NM_001130103::NM_080809::NM_080805::NM_080799::NM_080808::NM_080804::NM_080800::NM_080806::NM_080807::NP_542990::NP_542991::NM_080810::NM_080802::NM_080801::NM_080812::NP_542995::NM_080803::NP_001123575::NP_542992::NM_005203::NM_080813::NM_080798::NM_080814::NM_080815	77	28	87	68	42	19	28	12	97	59	49	57	57	42	37	67	COL13A1	-1.2707	0.0148037	-0.205664	0.427519
4454	ENSG00000115363	EVA1A	84141	eva-1 homolog A (C. elegans)	NP_001128504::NM_032181::NM_001135032::NP_115557	22	19	17	26	5	1	3	11	30	16	15	27	20	39	20	36	EVA1A	-2.14004	0.0235077	0.51033	0.227132
4370	ENSG00000114812	VIPR1	7433	vasoactive intestinal peptide receptor 1	NM_004624::NM_001251885::NM_001251884::NP_001238811::NM_001251883::NP_001238812::NP_001238813::NP_004615::NM_001251882::NP_001238814	1011	704	949	583	454	382	334	261	1498	843	621	643	700	1106	756	556	VIPR1	-1.17421	0.0253777	-0.0420641	0.764587
16635	ENSG00000186807	ANXA8L2	244	annexin A8-like 2	NM_001039801::NP_001621::NM_001630	45	20	38	18	10	9	0	3	17	26	5	12	14	34	8	29	ANXA8L2	-2.42796	0.0273386	0.574588	0.269838
9036	ENSG00000147251	DOCK11	139818	dedicator of cytokinesis 11	NP_653259::NM_144658	51	61	95	55	40	22	29	29	98	62	54	69	32	54	51	70	DOCK11	-1.11363	0.0321606	-0.338513	0.223524
9326	ENSG00000149591	TAGLN	6876	transgelin	NP_001001522::NM_003186::NM_001001522::NP_003177	225	281	245	263	85	165	116	140	301	345	190	302	287	322	222	255	TAGLN	-1.0551	0.0498157	0.0604906	0.836789
11639	ENSG00000165071	TMEM71	137835	transmembrane protein 71	NM_001145153::NM_144649::NP_001138625::NP_653250	11	6	6	17	0	0	2	2	14	4	6	11	21	13	13	8	TMEM71	-3.35003	0.0506257	0.909649	0.224431
2101	ENSG00000099250	NRP1	8829	neuropilin 1	NP_001019800::NP_003864::NM_003873::NM_001024628::NP_001019799::NM_001244972::NM_001244973::NM_001024629::NP_001231902::NP_001231901::NR_045259	109	58	171	80	69	38	33	50	153	92	114	87	59	120	105	94	NRP1	-1.08083	0.0517245	-0.142561	0.69146
11982	ENSG00000166415	WDR72	256764	WD repeat domain 72	NM_182758::NP_877435	23	36	25	50	9	15	17	7	27	32	25	49	24	36	35	28	WDR72	-1.50229	0.0583333	-0.00951439	1
11715	ENSG00000165390	ANXA8	653145	annexin A8	NM_001271702::NP_001258632::NM_001271703::NM_001040084::NP_001035173::NP_001258631	47	22	38	18	10	9	0	5	17	29	5	10	15	37	8	29	ANXA8	-2.36996	0.0605467	0.608674	0.260193
24840	ENSG00000218358	RAET1K	646024	retinoic acid early transcript 1K pseudogene	NR_024045	64	58	66	78	43	26	40	19	106	55	57	75	23	43	21	35	RAET1K	-1.03537	0.0803664	-1.1396	5.9438e-05
6958	ENSG00000134363	FST	10468	follistatin	NM_006350::NP_037541::NP_006341::NM_013409	12	4	10	17	0	0	2	3	9	16	7	5	6	11	8	9	FST	-3.11532	0.10412	-0.0691839	1
11052	ENSG00000163141	BNIPL	149428	BCL2/adenovirus E1B 19kD interacting protein like	NP_612122::NP_001153114::NM_138278::NM_138279::NM_001159642	70	15	46	43	5	14	9	14	17	23	24	19	5	21	13	17	BNIPL	-2.03145	0.118818	-0.571234	0.446938
9374	ENSG00000150165	ANXA8L1	728113	annexin A8-like 1	NM_001098845::NP_001092315	42	22	31	15	10	9	0	5	17	27	6	8	15	34	8	29	ANXA8L1	-2.20101	0.123763	0.63151	0.235591
347	ENSG00000013619	MAMLD1	10046	mastermind-like domain containing 1	NP_001170937::NP_001170936::NM_001177466::NM_005491::NP_005482::NM_001177465	55	46	53	53	29	27	15	25	63	30	38	49	44	42	44	48	MAMLD1	-1.12445	0.132926	0.142797	0.740012
41042	ENSG00000242600	LOC100288974::MBL1P	100288974::8512	BMS1 homolog, ribosome assembly protein (yeast) pseudogene::mannose-binding lectin (protein A) 1, pseudogene	NR_033857::NR_002724	24	22	38	27	9	8	2	17	18	11	20	15	18	24	19	17	LOC100288974::MBL1P	-1.65665	0.14239	0.378729	0.378492
6226	ENSG00000129675	ARHGEF6	9459	Rac/Cdc42 guanine nucleotide exchange factor (GEF) 6	NP_004831::NM_004840	18	62	52	48	24	14	14	11	52	38	51	67	26	54	59	51	ARHGEF6	-1.54788	0.156223	-0.0494349	0.997729
12974	ENSG00000170442	KRT86	3892	keratin 86	NP_002275::NM_002284	3	9	9	16	0	1	1	0	8	3	0	0	15	3	15	7	KRT86	-4.19306	0.167007	2.26269	0.0367974
9429	ENSG00000150782	IL18	3606	interleukin 18 (interferon-gamma-inducing factor)	NM_001243211::NM_001562::NP_001230140::NP_001553	50	28	45	36	7	14	10	13	35	37	53	91	6	25	34	55	IL18	-1.86015	0.169397	-0.833118	0.147029
5537	ENSG00000124225	PMEPA1	56937	prostate transmembrane protein, androgen induced 1	NM_020182::NP_064567::NM_199171::NP_954639::NM_199169::NP_001242905::NM_199170::NM_001255976::NP_954638::NP_954640	340	170	274	147	144	83	76	40	429	174	185	154	278	301	282	134	PMEPA1	-1.40035	0.169709	0.288371	0.622968
7835	ENSG00000139044	B4GALNT3	283358	beta-1,4-N-acetyl-galactosaminyl transferase 3	NM_173593::NP_775864	56	40	64	63	41	20	26	21	45	32	36	34	34	62	42	72	B4GALNT3	-1.00981	0.17767	0.590287	0.0325288
1678	ENSG00000085552	IGSF9	57549	immunoglobulin superfamily, member 9	NP_001128522::NM_001135050::NM_020789::NP_065840	37	37	88	50	21	35	15	18	69	44	67	36	26	43	49	63	IGSF9	-1.21418	0.1859	-0.195325	0.715193
14279	ENSG00000176438	SYNE3	161176	spectrin repeat containing, nuclear envelope family member 3	NM_152592::NP_689805	34	32	46	43	17	14	15	20	41	21	18	36	34	35	35	23	SYNE3	-1.23464	0.217612	0.326892	0.488707
10885	ENSG00000162591	MEGF6	1953	multiple EGF-like-domains 6	NP_001400::NM_001409	7	3	11	5	0	0	1	1	0	5	0	14	8	7	11	16	MEGF6	-3.67108	0.304772	1.26424	0.110512
6927	ENSG00000134247	PTGFRN	5738	prostaglandin F2 receptor inhibitor	NM_020440::NP_065173	18	14	36	14	6	6	5	9	23	8	14	12	10	18	17	18	PTGFRN	-1.63377	0.385658	0.272214	0.61698
12113	ENSG00000166923	GREM1	26585	gremlin 1, DAN family BMP antagonist	NM_001191323::NM_013372::NP_037504::NM_001191322::NP_001178251::NP_001178252	13	10	14	20	5	1	3	7	9	24	3	21	11	20	17	27	GREM1	-1.8431	0.441309	0.470457	0.319155
48213	ENSG00000254703	FLI1-AS1	100507392	FLI1 antisense RNA 1	NR_038908	39	44	51	40	24	14	31	16	68	34	30	30	22	33	25	31	FLI1-AS1	-1.02948	0.458957	-0.394154	0.214348
7734	ENSG00000138395	CDK15	65061	cyclin-dependent kinase 15	NM_001261435::NP_631897::NM_139158::NP_001248365::NP_001248364::NM_001261436	25	45	48	66	6	28	10	20	26	38	21	72	13	26	20	33	CDK15	-1.57202	0.475627	-0.693373	0.195909
50977	ENSG00000258832	KRT86	3892	keratin 86	NP_002275::NM_002284	1	5	7	15	0	0	1	0	7	3	0	0	13	3	15	4	KRT86	-4.70765	0.492273	2.20245	0.0955038
634	ENSG00000047617	ANO2	57101	anoctamin 2	NP_065106::NM_020373	5	1	6	16	1	2	0	0	4	12	9	7	4	6	3	4	ANO2	-3.12145	0.492273	-0.894259	0.362894
38729	ENSG00000239334	GSTTP2	653399	glutathione S-transferase theta pseudogene 2	NR_003082	9	21	11	13	3	4	2	1	6	3	8	7	1	6	2	4	GSTTP2	-2.50485	0.492273	-0.884063	0.397094
3672	ENSG00000109107	ALDOC	230	aldolase C, fructose-bisphosphate	NP_005156::NM_005165	18	21	24	17	3	7	5	12	17	17	6	14	11	10	9	13	ALDOC	-1.63741	0.621548	-0.172449	0.735405
42673	ENSG00000245849	LOC100505648	100505648	uncharacterized LOC100505648	NR_040058	38	48	79	45	25	11	27	28	17	17	23	46	23	32	7	9	LOC100505648	-1.19839	0.656934	-0.415414	0.361705
2113	ENSG00000099338	CATSPERG	57828	catsper channel auxiliary subunit gamma	NM_021185::NP_067008	14	36	35	24	10	13	13	14	24	15	13	26	41	53	35	43	CATSPERG	-1.17885	0.707677	1.29175	0.000671578
12837	ENSG00000169862	CTNND2	1501	catenin (cadherin-associated protein), delta 2	NP_001323::NM_001332	56	17	40	26	8	22	4	17	63	34	14	21	13	24	26	16	CTNND2	-1.45153	0.720906	-0.546252	0.229734
6132	ENSG00000128872	TMOD2	29767	tropomodulin 2 (neuronal)	NP_001136357::NP_055363::NM_001142885::NM_014548	67	17	54	19	16	10	8	12	50	49	14	34	15	62	58	20	TMOD2	-1.72144	0.757067	0.205231	0.753196
12318	ENSG00000167741	GGT6	124975	gamma-glutamyltransferase 6	NP_699169::NM_001122890::NP_001116362::NM_153338	5	2	5	11	1	1	0	0	4	5	7	3	0	0	4	9	GGT6	-3.43288	0.845521	-0.614309	0.728425
35262	ENSG00000234899	FLJ37644	400618	uncharacterized LOC400618	XR_109424::XR_172220::XR_111743	18	12	23	10	5	9	0	10	28	8	28	28	17	25	29	24	FLJ37644	-1.42536	0.845521	0.154259	0.722274
16778	ENSG00000187510	PLEKHG7	440107	pleckstrin homology domain containing, family G (with RhoGef domain) member 7	NM_001004330::NP_001004330	20	41	31	40	13	8	21	18	30	25	20	51	23	22	14	29	PLEKHG7	-1.18772	0.87056	-0.381064	0.351796
16925	ENSG00000188004	C1orf204	284677	chromosome 1 open reading frame 204	NP_001127705::NM_001134233	12	4	21	13	6	0	6	4	24	12	13	19	8	14	19	20	C1orf204	-1.53104	0.871949	-0.0314176	0.984167
7071	ENSG00000135063	FAM189A2	9413	family with sequence similarity 189, member A2	NM_004816::NM_001127608::NP_004807::NP_001121080	19	12	9	24	1	10	9	4	15	20	14	23	17	6	15	25	FAM189A2	-1.42868	0.948225	-0.0786304	0.915507
10572	ENSG00000160255	ITGB2	3689	integrin, beta 2 (complement component 3 receptor 3 and 4 subunit)	NM_000211::NM_001127491::NP_000202::NP_001120963	9	4	10	3	0	2	0	2	4	2	5	10	8	2	7	10	ITGB2	-2.75271	0.979327	0.509736	0.600241
4846	ENSG00000118407	FILIP1	27145	filamin A interacting protein 1	NP_056502::NM_015687	3	5	4	10	1	0	1	0	5	1	1	7	5	0	5	4	FILIP1	-3.3922	0.997759	0.308516	0.985164
40241	ENSG00000241476	SSX2::SSX2B	6757::727837	synovial sarcoma, X breakpoint 2::synovial sarcoma, X breakpoint 2B	NM_003147::NM_175698::NP_003138::NP_783629::NM_001164417::NP_001157889	0	7	0	11	0	0	0	1	2	0	0	1	1	0	0	0	SSX2::SSX2B	-4.43542	1	-0.947634	0.814936
8796	ENSG00000145526	CDH18	1016	cadherin 18, type 2	NM_004934::NP_004925::NM_001167667::NP_001161139	7	2	1	6	0	0	0	1	4	0	1	0	0	6	0	0	CDH18	-4.15978	1	0.425531	0.930196
16897	ENSG00000187912	CLEC17A	388512	C-type lectin domain family 17, member A	NM_001204118::NM_207390::NP_001191047::NP_997273	15	0	0	0	0	0	0	1	1	0	0	0	1	2	3	0	CLEC17A	-4.05196	1	3.07066	0.582674
18670	ENSG00000199568	RNU5A-1	26831	RNA, U5A small nuclear 1	NR_002756	5	0	11	0	0	1	0	0	0	1	0	0	0	0	1	20	RNU5A-1	-3.85558	1	4.21569	0.20259
1425	ENSG00000078114	NEBL	10529	nebulette	NM_213569::NP_006384::NM_006393::NP_001166955::NM_001173484::NP_998734::NM_016365	5	0	7	3	0	0	1	0	2	1	0	0	1	3	3	3	NEBL	-3.70302	1	1.97256	0.294954
13039	ENSG00000170703	TTLL6	284076	tubulin tyrosine ligase-like family, member 6	NP_001124390::NM_001130918::NP_775894::NM_173623	2	4	2	5	0	0	1	0	2	2	2	2	2	3	3	7	TTLL6	-3.68553	1	0.94501	0.450558
20584	ENSG00000204472	AIF1	199	allograft inflammatory factor 1	NP_001614::NP_116573::NM_001623::NM_032955::NP_004838::NM_004847	1	0	13	0	0	0	1	0	0	0	0	0	2	0	0	0	AIF1	-3.50978	1	Inf	0.722325
9304	ENSG00000149488	TMC2	117532	transmembrane channel-like 2	NP_542789::NM_080751	0	2	0	8	0	0	0	1	3	0	1	1	0	1	0	0	TMC2	-3.49757	1	-2.21093	0.521515
7302	ENSG00000136167	LCP1	3936	lymphocyte cytosolic protein 1 (L-plastin)	NP_002289::NM_002298	5	0	3	4	0	0	1	0	0	8	0	2	2	4	0	0	LCP1	-3.42015	1	-0.70698	0.765581
25577	ENSG00000221475	SNORA11D::SNORA11E	100124541::100124542	small nucleolar RNA, H/ACA box 11D::small nucleolar RNA, H/ACA box 11E	NR_003711::NR_003712	0	2	0	7	0	0	0	1	5	0	0	3	1	0	0	1	SNORA11D::SNORA11E	-3.35644	1	-1.57718	0.422958
25757	ENSG00000221705	SNORA11D::SNORA11E	100124541::100124542	small nucleolar RNA, H/ACA box 11D::small nucleolar RNA, H/ACA box 11E	NR_003711::NR_003712	0	2	0	7	0	0	0	1	5	0	0	3	1	0	0	1	SNORA11D::SNORA11E	-3.35644	1	-1.57718	0.422958
15163	ENSG00000180846	CSNK1G2-AS1	255193	CSNK1G2 antisense RNA 1	NM_152771::NR_033400	0	1	23	0	1	1	0	0	3	0	9	0	5	0	2	0	CSNK1G2-AS1	-3.33915	1	-0.618499	0.828218
8859	ENSG00000145934	TENM2	57451	teneurin transmembrane protein 2	NP_001116151::NM_001122679::NM_001080428	3	4	2	1	1	0	0	0	4	0	3	1	2	1	1	2	TENM2	-3.337	1	-0.231739	0.95306
6281	ENSG00000130201	EXOC3L2	90332	exocyst complex component 3-like 2	NM_138568::NP_612635	2	2	4	1	0	0	0	1	1	1	1	0	1	2	0	3	EXOC3L2	-3.30941	1	0.982523	0.664533
40976	ENSG00000242515	UGT1A10	54575	UDP glucuronosyltransferase 1 family, polypeptide A10	NP_061948::NM_019075	9	1	0	0	0	0	1	0	0	1	0	0	0	0	1	0	UGT1A10	-3.27765	1	0.023139	1
1823	ENSG00000089012	SIRPG	55423	signal-regulatory protein gamma	NM_001039508::NP_001034597::NM_018556::NP_061026::NM_080816::NP_543006	4	4	1	9	1	1	0	0	9	0	7	7	10	0	4	0	SIRPG	-3.17011	1	-0.349752	0.62971
5762	ENSG00000125787	GNRH2	2797	gonadotropin-releasing hormone 2	NP_001492::NP_847902::NP_847901::NM_178331::NM_178332::NM_001501	1	5	0	2	0	0	1	0	1	2	0	1	1	7	0	1	GNRH2	-3.14596	1	1.21772	0.513751
20948	ENSG00000205488	CALML3-AS1	100132159	CALML3 antisense RNA 1	XR_158859::XR_159195::XR_171832	4	2	1	2	0	0	1	0	2	0	0	0	1	1	1	1	CALML3-AS1	-3.1391	1	1.47167	0.764124
14087	ENSG00000175544	CABP4	57010	calcium binding protein 4	NP_660201::NM_145200	2	5	1	0	1	0	0	0	0	0	0	4	0	0	4	0	CABP4	-3.12154	1	0.236523	1
15416	ENSG00000182162	P2RY8	286530	purinergic receptor P2Y, G-protein coupled, 8	NP_835230::NM_178129	5	0	5	0	1	0	0	0	1	0	0	0	1	3	0	3	P2RY8	-3.10876	1	3.18119	0.261614
1740	ENSG00000087116	ADAMTS2	9509	ADAM metallopeptidase with thrombospondin type 1 motif, 2	NM_014244::NP_067610::NM_021599::NP_055059	8	34	12	6	1	3	2	2	12	3	4	5	55	5	7	12	ADAMTS2	-3.09224	1	2.1018	0.297957
4819	ENSG00000118137	APOA1	335	apolipoprotein A-I	NP_000030::NM_000039	0	1	19	0	0	1	1	0	0	0	0	0	1	0	0	0	APOA1	-3.09089	1	Inf	0.986539
34750	ENSG00000234214	SPATA31A4	642629	SPATA31 subfamily A, member 4	NM_001242613::NP_001229542	0	0	9	0	0	0	0	1	0	0	0	0	0	0	0	0	SPATA31A4	-3.08669	1	NA	NA
22104	ENSG00000207725	MIR222	407007	microRNA 222	NR_029636	0	0	1	7	0	0	0	1	7	0	2	1	3	14	3	1	MIR222	-3.05525	1	1.29943	0.463147
29293	ENSG00000226954	LOC100996524	100996524	uncharacterized LOC100996524	XR_158966::XR_159376::XR_172393	1	0	4	4	0	1	0	0	6	0	0	0	2	3	0	2	LOC100996524	-3.04812	1	0.663985	0.934979
14713	ENSG00000178562	CD28	940	CD28 molecule	NP_001230007::NP_006130::NP_001230006::NM_001243077::NM_006139::NM_001243078	0	2	3	3	0	1	0	0	2	1	2	4	0	12	2	0	CD28	-3.01138	1	0.649786	0.679998
3629	ENSG00000108823	SGCA	6442	sarcoglycan, alpha (50kDa dystrophin-associated glycoprotein)	NM_001135697::NP_000014::NM_000023::NP_001129169	1	4	6	22	0	1	2	1	3	4	3	0	2	4	3	1	SGCA	-3.00367	1	0.0537649	1
14884	ENSG00000179363	TMEM31	203562	transmembrane protein 31	NM_182541::NP_872347	0	3	2	3	0	0	1	0	3	1	4	5	2	1	0	0	TMEM31	-2.99404	1	-1.86803	0.255839
18067	ENSG00000198125	MB	4151	myoglobin	NP_976312::NP_976311::NM_203378::NM_203377::NP_005359::NM_005368	4	21	0	1	1	3	0	0	5	2	2	3	1	2	2	0	MB	-2.99048	1	-1.05636	0.690769
29180	ENSG00000226806	LOC100507600	100507600	uncharacterized LOC100507600	NR_045486	4	4	6	0	0	0	0	2	4	2	6	4	2	10	4	9	LOC100507600	-2.98497	1	0.628868	0.456688
12842	ENSG00000169885	CALML6	163688	calmodulin-like 6	NP_619650::NM_138705	3	1	0	3	0	0	0	1	0	3	1	0	4	0	5	2	CALML6	-2.98405	1	1.4924	0.376037
11404	ENSG00000164176	EDIL3	10085	EGF-like repeats and discoidin I-like domains 3	NP_005702::NM_005711	3	0	3	3	1	0	0	0	5	1	1	1	8	4	0	3	EDIL3	-2.96972	1	1.2597	0.474858
20291	ENSG00000203697	CAPN8	388743	calpain 8	NP_001137434::NM_001143962	3	3	1	0	0	1	0	0	5	2	0	1	1	0	3	0	CAPN8	-2.96312	1	-0.605256	0.712582
5984	ENSG00000127533	F2RL3	9002	coagulation factor II (thrombin) receptor-like 3	NP_003941::NM_003950	4	0	4	1	1	0	0	0	2	2	0	7	3	5	0	0	F2RL3	-2.96109	1	-0.236082	0.892692
2055	ENSG00000095596	CYP26A1	1592	cytochrome P450, family 26, subfamily A, polypeptide 1	NM_057157::NP_476498::NP_000774::NM_000783	4	0	2	1	0	0	0	1	0	0	0	6	0	3	0	5	CYP26A1	-2.88042	1	0.45064	0.834518
13202	ENSG00000171402	XAGE3	170626	X antigen family, member 3	NP_573440::NM_133179::NM_130776::NP_570132	3	0	0	5	0	0	1	0	2	4	0	0	0	4	0	0	XAGE3	-2.86915	1	-0.60415	0.925026
6253	ENSG00000129993	CBFA2T3	863	core-binding factor, runt domain, alpha subunit 2; translocated to, 3	NM_005187::NM_175931::NP_005178::NP_787127	2	0	0	6	0	0	1	0	0	1	0	2	0	0	0	0	CBFA2T3	-2.86019	1	#NAME?	0.473216
6545	ENSG00000131730	CKMT2	1160	creatine kinase, mitochondrial 2 (sarcomeric)	NM_001099736::NP_001093205::NM_001099735::NP_001816::NM_001825::NP_001093206	0	16	0	0	1	0	0	2	0	2	0	0	0	2	1	0	CKMT2	-2.85024	1	0.487401	0.979985
2856	ENSG00000103522	IL21R	50615	interleukin 21 receptor	NP_851565::NM_181078::NP_068570::NM_021798::NP_851564::NM_181079	0	2	3	2	0	1	0	0	3	3	0	1	2	0	0	0	IL21R	-2.82898	1	-1.33618	0.50895
35241	ENSG00000234869	LOC100506813	100506813	uncharacterized LOC100506813	XR_172389::XR_133292::XR_109736	12	21	0	3	3	0	1	2	2	7	1	4	7	4	3	8	LOC100506813	-2.78986	1	0.757229	0.607663
18291	ENSG00000198753	PLXNB3	5365	plexin B3	NM_005393::NP_005384::NM_001163257::NP_001156729	0	2	2	2	0	0	0	1	2	1	3	0	4	5	1	0	PLXNB3	-2.77964	1	0.820156	0.653887
8741	ENSG00000145087	STXBP5L	9515	syntaxin binding protein 5-like	NM_014980::NP_055795	19	3	3	3	1	2	1	0	0	0	2	3	0	0	0	1	STXBP5L	-2.77925	1	-2.46076	0.522637
2524	ENSG00000101336	HCK	3055	hemopoietic cell kinase	NP_001165603::NP_001165601::NM_001172130::NP_001165600::NM_001172129::NP_002101::NM_001172131::NP_001165604::NM_001172132::NM_002110::NP_001165602::NM_001172133	9	2	3	0	1	1	0	0	0	0	1	3	7	0	2	1	HCK	-2.77516	1	1.59982	0.459228
7333	ENSG00000136327	NKX2-8	26257	NK2 homeobox 8	NM_014360::NP_055175	0	0	5	2	0	0	0	1	0	2	1	0	2	2	4	0	NKX2-8	-2.77081	1	1.39853	0.486331
7712	ENSG00000138294	MSMB	4477	microseminoprotein, beta-	NP_002434::NM_138634::NP_619540::NM_002443	1	2	3	0	0	0	0	1	0	1	0	0	2	2	0	1	MSMB	-2.76793	1	2.33574	0.455695
42691	ENSG00000246082	NUDT16P1	152195	nudix (nucleoside diphosphate linked moiety X)-type motif 16 pseudogene 1	NM_194289::NR_027766::NR_002949	0	3	0	3	0	1	0	0	1	0	0	0	0	0	0	1	NUDT16P1	-2.76432	1	0.291767	1
6827	ENSG00000133475	GGT2	728441	gamma-glutamyltransferase 2	XP_001129377::XM_003960806::XP_003960853::XM_001129377::XP_003960855::XP_003960856::XP_003846351::XP_003960854::XM_003846303::XM_003960807::XP_003118870::XM_003960804::XM_003118822::XM_003846304::XP_003846352::XM_003960805	1	0	0	6	0	1	0	0	0	1	1	0	1	9	8	1	GGT2	-2.75523	1	3.10284	0.0675411
2095	ENSG00000099139	PCSK5	5125	proprotein convertase subtilisin/kexin type 5	NP_006191::NM_006200::NP_001177411::NM_001190482	0	1	0	5	0	0	0	1	0	1	1	0	0	2	5	7	PCSK5	-2.74415	1	2.61576	0.120702
284	ENSG00000011083	SLC6A7	6534	solute carrier family 6 (neurotransmitter transporter, L-proline), member 7	NP_055043::NM_014228	1	4	1	0	0	0	1	0	2	1	1	0	3	1	0	0	SLC6A7	-2.73104	1	0.328177	1
7585	ENSG00000137709	POU2F3	25833	POU class 2 homeobox 3	NP_001231611::NP_055167::NM_014352::NM_001244682	0	2	4	1	0	0	1	0	0	0	10	0	5	0	1	0	POU2F3	-2.71335	1	-0.688402	0.841951
8473	ENSG00000143416	SELENBP1	8991	selenium binding protein 1	NM_001258289::NP_001245217::NM_003944::NM_001258288::NP_001245218::NP_003935	0	20	0	1	3	0	0	1	1	2	0	0	2	0	0	2	SELENBP1	-2.7064	1	0.606925	0.977621
17754	ENSG00000197272	IL27	246778	interleukin 27	NM_145659::NP_663634	2	1	3	0	0	0	0	1	1	0	0	1	0	0	0	1	IL27	-2.69604	1	-0.847226	1
14208	ENSG00000176153	GPX2	2877	glutathione peroxidase 2 (gastrointestinal)	NP_002074::NR_046321::NM_002083::NR_046320	2	1	23	2	0	1	1	2	3	4	1	1	0	0	1	6	GPX2	-2.68403	1	-0.372716	0.9766
9295	ENSG00000149435	GGTLC1	92086	gamma-glutamyltransferase light chain 1	NP_842563::NM_178311::NP_842564::NM_080920::NM_178312	5	0	0	2	1	0	0	0	0	0	0	0	2	0	0	0	GGTLC1	-2.68387	1	Inf	0.616887
5685	ENSG00000125355	TMEM255A	55026	transmembrane protein 255A	NM_001104545::NP_001098015::NM_001104544::NM_017938::NP_060408::NP_001098014	3	0	8	3	1	1	0	0	3	0	6	1	0	8	0	2	TMEM255A	-2.61648	1	-0.131294	1
16336	ENSG00000185669	SNAI3	333929	snail homolog 3 (Drosophila)	NM_178310::NP_840101	2	0	3	2	0	0	1	0	0	2	2	0	0	1	3	2	SNAI3	-2.60576	1	0.424201	0.819343
35639	ENSG00000235387	LOC158376	158376	uncharacterized LOC158376	NR_024283	2	3	6	2	0	0	2	0	5	0	0	3	1	3	2	0	LOC158376	-2.60513	1	-0.0644067	0.956635
18344	ENSG00000198846	TOX	9760	thymocyte selection-associated high mobility group box	NM_014729::NP_055544	4	5	4	10	0	3	0	1	6	1	2	6	2	6	7	6	TOX	-2.59185	1	0.661343	0.562491
9105	ENSG00000147724	FAM135B	51059	family with sequence similarity 135, member B	NM_015912::NP_056996	0	2	1	2	0	0	0	1	0	1	3	0	1	9	2	1	FAM135B	-2.5663	1	1.47463	0.294866
49888	ENSG00000257242	LOC256021	256021	uncharacterized LOC256021	NP_001243303::NM_001256374::NP_001243302::NM_001256373::NM_001256375::NR_046159::NR_046160::NP_001243304	0	2	1	2	0	0	0	1	2	1	0	0	0	1	1	0	LOC256021	-2.5663	1	-0.350231	1
35836	ENSG00000235652	LOC100507557	100507557	uncharacterized LOC100507557	NR_038246::NR_038245::NR_038244	19	0	5	1	3	0	0	1	0	20	21	0	0	6	2	0	LOC100507557	-2.55285	1	-2.55942	0.241726
6228	ENSG00000129682	FGF13	2258	fibroblast growth factor 13	NM_004114::NP_378668::NP_001132974::NM_033642::NP_004105::NP_001132973::NM_001139500::NM_001139501::NP_001132972::NM_001139498::NP_001132970::NM_001139502	1	3	1	0	0	1	0	0	0	0	1	1	0	5	0	0	FGF13	-2.53261	1	1.17013	0.649173
20901	ENSG00000205318	GCNT6	644378	glucosaminyl (N-acetyl) transferase 6	XM_001718537::XM_927529::XP_932622::XP_001718589	0	2	3	0	0	0	0	1	3	0	0	3	0	3	0	0	GCNT6	-2.51236	1	-0.821768	0.796475
26	ENSG00000002726	ABP1	26	amiloride binding protein 1 (amine oxidase (copper-containing))	NM_001272072::NM_001091::NP_001082::NP_001259001	0	2	3	0	0	0	0	1	0	0	0	2	1	1	2	0	ABP1	-2.51236	1	1.25508	0.790642
14399	ENSG00000176984	LOC729173	729173	uncharacterized LOC729173	XR_110528::XR_171921::XR_111215	1	1	0	3	0	0	0	1	2	0	1	1	0	0	1	1	LOC729173	-2.51109	1	-0.852622	0.875851
20752	ENSG00000204848	SPATA31A2	642265	SPATA31 subfamily A, member 2	NM_001040065::NP_001035154	0	0	6	0	0	0	0	1	0	0	0	0	0	0	0	0	SPATA31A2	-2.50172	1	NA	NA
34419	ENSG00000233788	SPATA31A5	727905	SPATA31 subfamily A, member 5	NM_001113541::NP_001107013	0	0	6	0	0	0	0	1	0	0	0	0	0	0	0	0	SPATA31A5	-2.50172	1	NA	NA
15609	ENSG00000182916	TCEAL7	56849	transcription elongation factor A (SII)-like 7	NM_152278::NP_689491	0	2	4	0	0	0	1	0	0	0	0	0	0	0	0	2	TCEAL7	-2.50133	1	Inf	0.630536
11973	ENSG00000166394	CYB5R2	51700	cytochrome b5 reductase 2	NM_001001336::NP_057313::NM_016229	7	0	1	3	0	1	0	1	4	0	3	3	0	2	1	1	CYB5R2	-2.49602	1	-1.26152	0.520881
43178	ENSG00000248587	GDNF-AS1	100861519	GDNF antisense RNA 1 (head to head)	XR_171495::XR_158787::XR_159441	0	1	5	0	0	1	0	0	0	0	2	2	0	3	1	3	GDNF-AS1	-2.48564	1	0.67285	0.713681
14152	ENSG00000175874	CREG2	200407	cellular repressor of E1A-stimulated genes 2	NM_153836::NP_722578	0	42	2	4	1	5	2	3	23	23	6	2	5	6	2	4	CREG2	-2.4652	1	-1.5081	0.423596
4776	ENSG00000117595	IRF6	3664	interferon regulatory factor 6	NP_001193625::NP_006138::NM_006147::NM_001206696	1	1	2	1	0	0	0	1	3	1	0	3	1	0	1	3	IRF6	-2.455	1	-0.245418	0.948094
8598	ENSG00000144045	DQX1	165545	DEAQ box RNA-dependent ATPase 1	NM_133637::NP_598376	3	1	1	5	0	0	0	2	1	0	1	3	2	2	0	0	DQX1	-2.45434	1	-0.0867841	1
14856	ENSG00000179219	LINC00311	197196	long intergenic non-protein coding RNA 311	NM_153238::NR_038859	2	22	13	3	2	3	2	1	1	0	1	1	1	1	0	2	LINC00311	-2.44856	1	0.506832	0.955448
20932	ENSG00000205426	KRT81	3887	keratin 81	NM_002281::NP_002272	2	3	7	12	4	0	0	0	5	3	1	5	14	0	7	4	KRT81	-2.43853	1	1.18318	0.42626
7465	ENSG00000137033	IL33	90865	interleukin 33	NP_254274::NM_033439::NM_001199641::NM_001199640::NP_001186569::NP_001186570	14	0	3	0	1	2	0	0	11	0	0	8	7	6	0	8	IL33	-2.43498	1	0.4867	0.879868
12988	ENSG00000170482	SLC23A1	9963	solute carrier family 23 (nucleobase transporters), member 1	NM_005847::NM_152685::NP_005838::NP_689898	2	0	0	4	1	0	0	0	1	2	0	4	3	0	0	2	SLC23A1	-2.43444	1	-0.210608	0.941609
12509	ENSG00000168454	TXNDC2	84203	thioredoxin domain containing 2 (spermatozoa)	NP_115619::NP_001091999::NM_032243::NM_001098529	6	6	0	6	0	0	0	4	5	0	4	2	0	0	4	8	TXNDC2	-2.43106	1	0.177555	0.908853
13846	ENSG00000174326	SLC16A11	162515	solute carrier family 16, member 11 (monocarboxylic acid transporter 11)	NM_153357::NP_699188	2	0	0	3	0	0	0	1	0	2	0	1	0	0	1	0	SLC16A11	-2.42477	1	-1.49414	0.818419
3373	ENSG00000106648	GALNTL5	168391	UDP-N-acetyl-alpha-D-galactosamine:polypeptide N-acetylgalactosaminyltransferase-like 5	NM_145292::NR_033169::NP_660335	3	3	3	2	0	0	2	0	2	1	0	1	4	2	2	0	GALNTL5	-2.41943	1	1.38044	0.570215
16914	ENSG00000187980	PLA2G2C	391013	phospholipase A2, group IIC	NM_001105572::NP_001099042	2	5	3	0	1	1	0	0	4	0	0	0	3	0	0	2	PLA2G2C	-2.41845	1	0.893215	0.940888
28483	ENSG00000225889	LOC100507006	100507006	uncharacterized LOC100507006	XR_133300	3	0	1	1	0	0	0	1	3	1	0	0	0	0	21	1	LOC100507006	-2.40977	1	2.81728	0.516569
1778	ENSG00000088053	GP6	51206	glycoprotein VI (platelet)	NP_001077368::NM_001083899::NM_001256017::NM_016363::NP_001242946::NP_057447	1	2	3	5	0	1	1	0	1	5	1	2	1	4	4	0	GP6	-2.4089	1	0.0439881	1
13468	ENSG00000172421	EFCAB3	146779	EF-hand calcium binding domain 3	NM_001144933::NP_001138405::NP_775774::NM_173503	0	0	1	5	0	0	1	0	0	1	0	1	2	0	0	1	EFCAB3	-2.40201	1	0.807812	0.961931
12117	ENSG00000166927	MS4A7	58475	membrane-spanning 4-domains, subfamily A, member 7	NM_206938::NM_206939::NP_996821::NM_206940::NP_067024::NP_996822::NM_021201::NP_996823	3	0	4	15	0	2	1	1	0	4	1	0	0	2	3	3	MS4A7	-2.3876	1	0.544128	0.728904
29143	ENSG00000226761	TAS2R46	259292	taste receptor, type 2, member 46	NP_795368::NM_176887	0	4	0	0	0	1	0	0	0	1	4	1	0	0	0	0	TAS2R46	-2.38643	1	#NAME?	0.256493
4744	ENSG00000117400	MPL	4352	myeloproliferative leukemia virus oncogene	NM_005373::NP_005364	0	3	4	20	0	3	2	0	0	0	0	0	0	2	0	2	MPL	-2.36753	1	Inf	0.353708
5355	ENSG00000122756	CNTFR	1271	ciliary neurotrophic factor receptor	NP_001193940::NM_001842::NM_147164::NP_671693::NM_001207011::NP_001833	1	0	4	1	0	0	1	0	0	0	0	1	1	0	2	0	CNTFR	-2.33714	1	1.90199	0.744675
47593	ENSG00000254008	LINC00051	619434	long intergenic non-protein coding RNA 51	NR_024378	0	0	2	3	0	0	0	1	0	0	0	0	0	0	0	0	LINC00051	-2.33507	1	NA	NA
48100	ENSG00000254584	LOC100506675	100506675	uncharacterized LOC100506675	XR_171888::XR_109075::XR_109076::XR_132959::XR_171887	2	0	4	0	1	0	0	0	1	0	0	1	0	1	0	0	LOC100506675	-2.33331	1	-0.821768	1
44692	ENSG00000250742	LOC400043	400043	uncharacterized LOC400043	NR_026656	1	2	0	1	0	0	0	1	0	1	0	0	2	0	0	3	LOC400043	-2.33116	1	2.32677	0.478921
15518	ENSG00000182557	SPNS3	201305	spinster homolog 3 (Drosophila)	NM_182538::NP_872344	6	8	6	2	0	0	1	4	0	1	8	4	3	2	0	4	SPNS3	-2.3234	1	-0.598694	0.789593
3335	ENSG00000106436	MYL10	93408	myosin, light chain 10, regulatory	NP_612412::NM_138403	3	1	2	4	0	0	1	1	2	1	1	3	0	2	2	0	MYL10	-2.31936	1	-0.686035	0.800386
5494	ENSG00000124091	GCNT7	140687	glucosaminyl (N-acetyl) transferase family member 7	NM_080615::NP_542182	1	0	3	1	0	0	0	1	2	0	0	0	2	0	0	1	GCNT7	-2.3191	1	1.18421	0.96207
883	ENSG00000064195	DLX3	1747	distal-less homeobox 3	NM_005220::NP_005211	0	4	0	0	0	0	1	0	0	0	0	0	0	0	1	0	DLX3	-2.29101	1	Inf	0.981167
50703	ENSG00000258548	LINC00645	100505967	long intergenic non-protein coding RNA 645	NR_039992	3	3	3	1	1	0	1	0	2	0	0	0	0	0	3	0	LINC00645	-2.28484	1	1.08725	0.951096
4498	ENSG00000115602	IL1RL1	9173	interleukin 1 receptor-like 1	NM_173459::NP_003847::NM_003856::NM_016232::NP_057316	0	2	3	0	0	0	1	0	3	0	0	0	0	1	3	1	IL1RL1	-2.28046	1	1.16338	0.81218
15549	ENSG00000182667	NTM	50863	neurotrimin	NP_057606::NM_016522::NP_001137530::NP_001137531::NM_001144058::NM_001048209::NM_001144059::NP_001041674	3	7	8	1	0	2	2	0	4	6	4	0	7	3	1	4	NTM	-2.2731	1	0.218447	0.90623
9637	ENSG00000152463	OLAH	55301	oleoyl-ACP hydrolase	NP_001034791::NM_001039702::NP_060794::NM_018324	4	22	3	2	1	3	0	4	10	4	3	4	3	4	3	0	OLAH	-2.27149	1	-0.819389	0.597022
16359	ENSG00000185758	CLDN24	100132463	claudin 24	NM_001185149::NP_001172078	9	8	3	13	1	0	4	2	11	0	5	14	14	7	5	5	CLDN24	-2.2673	1	0.34094	0.869186
20253	ENSG00000203581	OR1F2P	26184	olfactory receptor, family 1, subfamily F, member 2	NR_002169	0	3	1	0	0	1	0	0	0	2	0	0	0	2	0	0	OR1F2P	-2.25707	1	-0.161923	1
10759	ENSG00000161835	GRASP	160622	GRP1 (general receptor for phosphoinositides 1)-associated scaffold protein	NM_181711::NP_859062::NM_001271856::NP_001258785	4	14	2	1	3	1	1	0	1	3	2	1	8	1	0	5	GRASP	-2.23488	1	1.11763	0.550902
5056	ENSG00000120156	TEK	7010	TEK tyrosine kinase, endothelial	NM_000459::NP_000450	2	1	0	1	0	0	0	1	0	0	0	0	0	0	2	0	TEK	-2.23298	1	Inf	0.657692
51	ENSG00000004468	CD38	952	CD38 molecule	NM_001775::NP_001766	3	2	3	2	2	0	0	0	0	0	0	0	0	0	2	2	CD38	-2.22754	1	Inf	0.266306
8449	ENSG00000143340	FAM163A	148753	family with sequence similarity 163, member A	NM_173509::NP_775780	1	1	0	2	0	0	0	1	0	1	0	0	0	0	0	0	FAM163A	-2.21657	1	#NAME?	1
6732	ENSG00000132837	DMGDH	29958	dimethylglycine dehydrogenase	NM_013391::NP_037523	2	0	3	0	0	1	0	0	6	1	1	2	0	0	0	0	DMGDH	-2.19791	1	#NAME?	0.106244
1541	ENSG00000081148	IMPG2	50939	interphotoreceptor matrix proteoglycan 2	NP_057331::NM_016247	1	2	0	1	0	1	0	0	0	0	0	2	0	2	0	0	IMPG2	-2.19468	1	0.0514608	1
17024	ENSG00000188385	JAKMIP3	282973	Janus kinase and microtubule interacting protein 3	NM_194303::NM_001105521::NP_001098991::NM_001104947	1	3	0	0	1	0	0	0	0	0	0	2	1	0	0	5	JAKMIP3	-2.18873	1	1.69419	0.548115
2926	ENSG00000104327	CALB1	793	calbindin 1, 28kDa	NP_004920::NM_004929	2	3	13	0	1	0	0	3	4	4	4	1	1	7	3	2	CALB1	-2.16587	1	0.00315318	0.992205
1951	ENSG00000091536	MYO15A	51168	myosin XVA	NM_016239::NP_057323	30	6	5	3	2	2	3	3	4	2	0	0	1	2	2	4	MYO15A	-2.16218	1	0.807711	0.769159
1194	ENSG00000072182	ASIC4	55515	acid-sensing (proton-gated) ion channel family member 4	NM_018674::NM_182847::NP_878267	0	3	1	0	0	0	1	0	0	0	0	1	1	0	0	0	ASIC4	-2.16165	1	0.465697	1
10910	ENSG00000162643	WDR63	126820	WD repeat domain 63	NM_145172::NP_660155	2	0	4	7	0	0	0	3	0	1	2	2	1	1	2	1	WDR63	-2.15442	1	0.00679382	1
52357	ENSG00000260339	HEXA-AS1	80072	HEXA antisense RNA 1	NM_025005::NM_001037223::NR_027262	0	4	2	2	1	0	0	1	6	3	0	1	3	6	3	2	HEXA-AS1	-2.15436	1	0.750649	0.688256
17882	ENSG00000197632	SERPINB2	5055	serpin peptidase inhibitor, clade B (ovalbumin), member 2	NP_001137290::NP_002566::NM_001143818::NM_002575	2	2	4	0	0	0	0	2	0	0	6	4	0	0	1	0	SERPINB2	-2.14747	1	-3.32609	0.163085
41417	ENSG00000243130	PSG11	5680	pregnancy specific beta-1-glycoprotein 11	NP_002776::NP_001106881::NM_203287::NM_002785::NM_001113410::NP_976032	4	0	0	0	0	0	0	1	0	0	1	0	0	0	0	0	PSG11	-2.14507	1	#NAME?	1
40774	ENSG00000242221	PSG2	5670	pregnancy specific beta-1-glycoprotein 2	NP_112536::NM_031246	4	0	0	0	0	0	0	1	1	0	0	0	1	0	0	0	PSG2	-2.14507	1	0.731462	1
796	ENSG00000058335	RASGRF1	5923	Ras protein-specific guanine nucleotide-releasing factor 1	NM_153815::NM_002891::NP_001139120::NM_001145648::NP_002882::NP_722522	7	5	2	3	2	0	1	1	2	7	1	8	5	0	5	3	RASGRF1	-2.13378	1	-0.267703	0.793748
17531	ENSG00000196616	ADH1B	125	alcohol dehydrogenase 1B (class I), beta polypeptide	NP_000659::NM_000668	3	1	2	2	0	0	0	2	4	0	2	0	2	0	0	1	ADH1B	-2.12884	1	-0.650122	0.766713
49049	ENSG00000255604	VTN	7448	vitronectin	NP_000629::NM_000638	3	0	0	1	0	0	0	1	0	1	0	0	0	0	0	2	VTN	-2.12762	1	0.812619	0.969217
5073	ENSG00000120278	PLEKHG1	57480	pleckstrin homology domain containing, family G (with RhoGef domain) member 1	NM_001029884::NP_001025055	7	1	9	2	2	0	1	1	1	6	1	5	4	4	3	3	PLEKHG1	-2.11981	1	0.206417	0.908298
3624	ENSG00000108798	ABI3	51225	ABI family, member 3	NM_016428::NM_001135186::NP_001128658::NP_057512	2	0	0	2	0	0	0	1	0	1	0	0	1	0	0	0	ABI3	-2.10997	1	0.252313	1
30585	ENSG00000228695	LOC100653086::CES1P1	100653086::51716	uncharacterized LOC100653086::carboxylesterase 1 pseudogene 1	XR_133419::NM_016280::NR_003276	5	0	5	0	2	0	0	0	0	0	0	2	1	1	1	2	LOC100653086::CES1P1	-2.10876	1	1.4936	0.609486
10289	ENSG00000158104	HPD	3242	4-hydroxyphenylpyruvate dioxygenase	NP_002141::NM_001171993::NM_002150::NP_001165464	24	7	2	9	2	4	2	2	5	2	6	5	11	1	8	4	HPD	-2.10839	1	0.623596	0.639378
14700	ENSG00000178462	TUBAL3	79861	tubulin, alpha-like 3	NP_001165335::NP_079079::NM_024803::NM_001171864	3	0	2	4	1	0	0	1	1	2	3	0	2	0	0	1	TUBAL3	-2.10542	1	-0.900879	0.754432
6610	ENSG00000132185	FCRLA	84824	Fc receptor-like A	NP_001171796::NM_001184870::NM_001184873::NM_001184872::NM_001184867::NM_001184871::NP_001171795::NM_032738::NP_001171801::NP_116127::NP_001171799::NP_001171802::NM_001184866::NP_001171800	0	0	5	0	0	1	0	0	1	0	1	0	0	0	0	0	FCRLA	-2.10221	1	#NAME?	0.706989
15991	ENSG00000184357	HIST1H1B	3009	histone cluster 1, H1b	NM_005322::NP_005313	4	1	7	12	4	1	0	0	4	0	6	25	5	8	45	8	HIST1H1B	-2.10077	1	1.07908	0.524611
13095	ENSG00000170929	OR1M1	125963	olfactory receptor, family 1, subfamily M, member 1	NP_001004456::NM_001004456	1	0	0	3	0	0	0	1	1	1	1	0	1	1	0	0	OR1M1	-2.09209	1	-0.446334	1
34370	ENSG00000233718	MYCNOS	10408	MYCN opposite strand/antisense RNA	NR_026766::NM_006316	8	1	1	8	1	1	2	0	2	2	0	1	6	21	0	0	MYCNOS	-2.08342	1	2.5924	0.172797
1312	ENSG00000075290	WNT8B	7479	wingless-type MMTV integration site family, member 8B	NM_003393::NP_003384	2	0	1	1	0	0	0	1	5	0	0	0	0	0	0	0	WNT8B	-2.07318	1	#NAME?	0.351455
6078	ENSG00000128482	RNF112	7732	ring finger protein 112	NP_009079::NM_007148	1	0	4	0	0	0	1	0	2	1	0	0	0	2	0	0	RNF112	-2.05543	1	-0.445727	1
15945	ENSG00000184194	GPR173	54328	G protein-coupled receptor 173	NP_061842::NM_018969	4	1	4	3	0	1	0	2	2	1	0	1	1	5	2	3	GPR173	-2.04544	1	1.64709	0.342415
9066	ENSG00000147465	STAR	6770	steroidogenic acute regulatory protein	NM_001007243::NP_000340::NM_000349	13	6	4	2	4	1	1	0	8	1	5	3	3	9	1	4	STAR	-2.0392	1	0.111661	0.964801
11541	ENSG00000164690	SHH	6469	sonic hedgehog	NM_000193::NP_000184	0	0	1	3	0	0	0	1	1	2	7	0	4	0	3	1	SHH	-2.03626	1	-0.283973	0.971342
38427	ENSG00000238977	SNORA59B::SNORA59A	677882::677885	small nucleolar RNA, H/ACA box 59B::small nucleolar RNA, H/ACA box 59A	NR_003022::NR_003025	2	0	2	0	0	0	0	1	2	3	0	0	1	0	1	0	SNORA59B::SNORA59A	-2.03543	1	-1.0066	0.74776
14735	ENSG00000178690	DYNAP	284254	dynactin associated protein	NM_173629::NP_775900	5	0	0	13	2	0	2	0	12	0	2	1	0	0	1	0	DYNAP	-2.02374	1	-3.52755	0.141054
10222	ENSG00000157542	KCNJ6	3763	potassium inwardly-rectifying channel, subfamily J, member 6	NP_002231::NM_002240	4	6	5	0	0	4	0	0	3	1	0	0	4	0	4	4	KCNJ6	-2.0144	1	1.96914	0.256691
10879	ENSG00000162551	ALPL	249	alkaline phosphatase, liver/bone/kidney	NM_001177520::NP_001170991::NM_001127501::NP_000469::NM_000478::NP_001120973	2	9	1	0	0	0	0	4	2	3	1	0	0	5	2	4	ALPL	-2.00784	1	0.849346	0.605777
16156	ENSG00000185008	ROBO2	6092	roundabout, axon guidance receptor, homolog 2 (Drosophila)	NP_001122401::NP_002933::NM_001128929::NM_002942	0	2	2	0	1	0	0	0	3	1	0	1	0	6	6	0	ROBO2	-2.00285	1	1.51324	0.442935
9085	ENSG00000147596	PRDM14	63978	PR domain containing 14	NP_078780::NM_024504	3	1	0	0	1	0	0	0	1	1	1	0	0	1	2	0	PRDM14	-2.00061	1	0.0426671	1
20409	ENSG00000204022	LIPJ	142910	lipase, family member J	NM_001010939::NP_001010939	0	0	2	2	0	0	0	1	0	0	0	0	0	0	0	0	LIPJ	-1.99752	1	NA	NA
4147	ENSG00000112782	CLIC5	53405	chloride intracellular channel 5	NR_045672::NM_001114086::NR_045674::NM_016929::NP_001107558::NM_001256023::NP_058625::NR_045673::NP_001242952	0	2	4	2	0	2	0	0	2	0	0	2	0	1	0	4	CLIC5	-1.99358	1	0.47983	0.94181
22382	ENSG00000210741	MIR196A1	406972	microRNA 196a-1	NR_029582	1	2	0	0	0	0	0	1	1	0	0	1	1	0	0	1	MIR196A1	-1.99258	1	0.389308	1
14052	ENSG00000175336	APOF	319	apolipoprotein F	NM_001638::NP_001629	3	2	8	0	1	1	1	0	5	2	2	0	4	1	2	4	APOF	-1.98912	1	0.51612	0.828133
27230	ENSG00000224227	OR2L1P	26247	olfactory receptor, family 2, subfamily L, member 1 pseudogene	NR_002145	0	5	0	2	0	0	2	0	0	0	0	1	2	0	6	1	OR2L1P	-1.9837	1	3.4395	0.191151
23932	ENSG00000214514	KRT42P	284116	keratin 42 pseudogene	NR_033415	1	0	3	0	0	0	0	1	4	4	0	1	0	5	3	1	KRT42P	-1.97731	1	0.118816	1
29893	ENSG00000227744	FLJ43879	401039	FLJ43879 protein	NR_034162::NM_001001698	3	2	4	2	0	1	0	2	2	0	0	1	0	2	3	0	FLJ43879	-1.96169	1	1.07392	0.777794
32436	ENSG00000231150	LOC100131047	100131047	uncharacterized LOC100131047	NR_038401	1	0	0	3	0	1	0	0	1	1	2	0	0	0	1	4	LOC100131047	-1.95561	1	0.192081	0.952934
50026	ENSG00000257504	LOC642426	642426	uncharacterized LOC642426	NR_046104	3	2	7	5	3	1	0	0	6	0	2	5	0	4	2	0	LOC642426	-1.95349	1	-0.954077	0.503996
24297	ENSG00000215403	LOC100506241	100506241	uncharacterized protein FLJ39582-like	NR_038954	0	6	5	4	2	2	0	0	8	2	0	3	6	0	0	7	LOC100506241	-1.93988	1	0.364399	0.989628
38579	ENSG00000239149	SNORA59B::SNORA59A	677882::677885	small nucleolar RNA, H/ACA box 59B::small nucleolar RNA, H/ACA box 59A	NR_003022::NR_003025	2	0	1	1	0	1	0	0	2	3	0	0	1	0	1	0	SNORA59B::SNORA59A	-1.93669	1	-1.0066	0.746099
22042	ENSG00000207631	MIR641	693226	microRNA 641	NR_030371	1	2	2	3	1	0	1	0	2	1	2	1	2	2	0	2	MIR641	-1.93369	1	0.0961238	1
7267	ENSG00000136011	STAB2	55576	stabilin 2	NM_017564::NP_060034	0	2	1	0	0	0	0	1	2	0	0	1	1	0	1	1	STAB2	-1.93268	1	0.425548	1
10247	ENSG00000157782	CABP1	9478	calcium binding protein 1	NP_112482::NM_001033677::NP_001028849::NM_004276::NM_031205::NP_004267	0	2	1	0	0	0	0	1	0	0	2	0	1	1	0	0	CABP1	-1.93268	1	-0.107982	1
21023	ENSG00000205754	SLCO1B7	338821	solute carrier organic anion transporter family, member 1B7 (non-functional)	NP_001009562::NM_001009562	2	4	1	0	0	0	2	0	0	1	1	0	5	4	0	0	SLCO1B7	-1.92238	1	2.16617	0.266773
6200	ENSG00000129467	ADCY4	196883	adenylate cyclase 4	NP_001185521::NM_001198592::NM_001198568::NP_640340::NP_001185497::NM_139247	0	0	4	0	0	0	0	1	2	2	1	0	0	0	2	4	ADCY4	-1.91676	1	0.282726	0.948593
8846	ENSG00000145864	GABRB2	2561	gamma-aminobutyric acid (GABA) A receptor, beta 2	NM_021911::NM_000813::NP_000804::NP_068711	0	0	4	0	0	0	0	1	0	3	1	1	0	1	0	1	GABRB2	-1.91676	1	-1.49248	0.748702
20753	ENSG00000204849	SPATA31A1	647060	SPATA31 subfamily A, member 1	NP_001078921::NM_001085452	0	0	4	0	0	0	0	1	0	0	0	0	0	0	0	0	SPATA31A1	-1.91676	1	NA	NA
14013	ENSG00000175170	FAM182B	728882	family with sequence similarity 182, member B	NR_027061::NR_026714	0	27	1	0	0	2	2	6	0	0	0	0	0	1	5	0	FAM182B	-1.9137	1	Inf	0.417311
42707	ENSG00000246228	LOC727677	727677	uncharacterized LOC727677	NR_024393	14	5	3	7	1	4	1	2	3	8	2	15	7	7	2	9	LOC727677	-1.90768	1	-0.0466464	1
46375	ENSG00000252690	SCARNA15	677778	small Cajal body-specific RNA 15	NR_003011	4	2	1	8	2	1	0	1	5	3	0	3	1	0	0	4	SCARNA15	-1.89648	1	-0.963776	0.538758
13292	ENSG00000171747	LGALS4	3960	lectin, galactoside-binding, soluble, 4	NP_006140::NM_006149	0	1	3	3	0	0	0	2	2	0	1	2	0	0	0	1	LGALS4	-1.89269	1	-2.28611	0.516257
18017	ENSG00000197991	PCDH20	64881	protocadherin 20	NP_073754::NM_022843	2	1	4	0	0	0	0	2	1	0	0	2	0	0	0	0	PCDH20	-1.89223	1	#NAME?	0.481823
6358	ENSG00000130635	COL5A1	1289	collagen, type V, alpha 1	NP_000084::NM_000093	0	1	2	1	1	0	0	0	0	0	2	2	1	1	1	2	COL5A1	-1.88146	1	0.290347	0.953695
38674	ENSG00000239265	CLRN1-AS1	116933	CLRN1 antisense RNA 1	NR_024066	1	0	2	1	0	1	0	0	1	0	0	5	0	1	0	11	CLRN1-AS1	-1.88011	1	1.06917	0.682297
23928	ENSG00000214491	SEC14L6	730005	SEC14-like 6 (S. cerevisiae)	NM_001193336::NP_001180265	2	0	0	2	0	0	1	0	16	0	0	0	0	2	1	0	SEC14L6	-1.87806	1	-2.03345	0.510986
11300	ENSG00000163915	C3orf65	646600	chromosome 3 open reading frame 65	NR_027317	10	0	1	0	0	1	1	1	1	0	0	2	1	0	0	0	C3orf65	-1.87429	1	-1.036	0.838288
1715	ENSG00000086570	FAT2	2196	FAT tumor suppressor homolog 2 (Drosophila)	NM_001447::NP_001438	0	1	1	5	0	1	0	1	0	2	0	9	1	0	2	0	FAT2	-1.86445	1	-1.59866	0.411966
17399	ENSG00000196277	LOC100996542::GRM7	100996542::2917	uncharacterized LOC100996542::glutamate receptor, metabotropic 7	XR_158991::XR_171362::XR_159402::NP_000835::NM_181874::NM_000844::NM_181875::NP_870989	9	2	5	2	0	4	0	1	6	2	1	1	1	2	3	2	LOC100996542::GRM7	-1.86438	1	-0.090991	0.977268
34531	ENSG00000233932	CTXN2	399697	cortexin 2	NP_001139140::NM_001145668	0	0	2	2	0	1	0	0	0	0	0	0	0	0	0	3	CTXN2	-1.86103	1	Inf	0.496
11088	ENSG00000163288	GABRB1	2560	gamma-aminobutyric acid (GABA) A receptor, beta 1	NP_000803::NM_000812	3	4	4	0	1	0	2	0	5	2	1	0	0	5	1	7	GABRB1	-1.86018	1	0.793697	0.579048
32637	ENSG00000231419	LINC00689	154822	long intergenic non-protein coding RNA 689	NR_024394::NM_198345	2	0	4	5	0	1	0	2	1	3	1	0	1	1	1	3	LINC00689	-1.86	1	0.244698	0.938965
40355	ENSG00000241635	UGT1A1	54658	UDP glucuronosyltransferase 1 family, polypeptide A1	NM_000463::NP_000454	9	2	2	2	1	1	2	0	2	1	1	4	0	10	3	1	UGT1A1	-1.85912	1	0.876309	0.503102
15768	ENSG00000183542	KLRC4	8302	killer cell lectin-like receptor subfamily C, member 4	NP_038459::NM_013431	1	2	0	0	0	1	0	0	0	0	0	0	0	0	0	0	KLRC4	-1.8561	1	NA	NA
50636	ENSG00000258479	LINC00640	283553	long intergenic non-protein coding RNA 640	NR_038358	4	0	2	2	0	0	2	0	0	0	0	2	0	1	2	7	LINC00640	-1.84128	1	2.39505	0.232505
30846	ENSG00000229055	FLJ44881	400661	FLJ44881	NM_207461::XR_110159::XR_111804::XR_172255	2	0	1	1	0	0	1	0	0	1	1	1	1	0	1	4	FLJ44881	-1.84128	1	0.937817	0.701775
15803	ENSG00000183653	GRIK1-AS2	100379661	GRIK1 antisense RNA 2	NR_033368	3	0	1	4	2	0	0	0	0	1	2	1	2	0	2	0	GRIK1-AS2	-1.83407	1	0.103308	1
1225	ENSG00000072952	MRVI1	10335	murine retrovirus integration site 1 homolog	NM_001100163::NP_001093637::NM_001206881::NM_001098579::NP_001093633::NP_001092049::NM_001206880::NP_569056::NM_001100167::NP_001193810::NM_130385::NP_001193809	0	5	1	0	1	1	0	0	3	0	1	1	12	0	0	0	MRVI1	-1.82931	1	1.78827	0.67049
348	ENSG00000013725	CD6	923	CD6 molecule	NM_001254751::NP_001241679::NP_001241680::NM_006725::NM_001254750::NR_045638::NP_006716	0	2	3	2	0	2	0	0	2	2	0	0	0	0	2	4	CD6	-1.82898	1	0.690994	0.812677
9243	ENSG00000148948	LRRC4C	57689	leucine rich repeat containing 4C	NR_047673::NP_065980::NR_047674::NM_020929::NM_001258419::NP_001245348	0	1	0	2	0	0	0	1	4	1	3	4	0	1	3	2	LRRC4C	-1.82461	1	-0.907567	0.647947
10521	ENSG00000160013	PTGIR	5739	prostaglandin I2 (prostacyclin) receptor (IP)	NP_000951::NM_000960	0	0	6	2	0	2	0	0	0	1	0	2	3	0	0	4	PTGIR	-1.82122	1	1.37873	0.562227
25733	ENSG00000221676	RNU6ATAC	100151684	RNA, U6atac small nuclear (U12-dependent splicing)	NR_023344	2	4	2	2	1	2	0	0	1	2	2	0	0	0	1	3	RNU6ATAC	-1.8194	1	-0.443419	1
936	ENSG00000065371	ROPN1	54763	rhophilin associated tail protein 1	NM_017578::NP_060048	7	0	3	0	0	0	0	3	0	0	0	0	0	0	0	0	ROPN1	-1.81725	1	NA	NA
6037	ENSG00000128052	KDR	3791	kinase insert domain receptor (a type III receptor tyrosine kinase)	NP_002244::NM_002253	3	3	4	8	0	3	2	0	3	3	2	1	5	3	2	2	KDR	-1.81188	1	0.588828	0.724063
10149	ENSG00000156966	B3GNT7	93010	UDP-GlcNAc:betaGal beta-1,3-N-acetylglucosaminyltransferase 7	NP_660279::NM_145236	18	3	3	1	3	1	2	1	1	0	3	6	3	0	2	0	B3GNT7	-1.81026	1	-0.724583	0.677878
23517	ENSG00000213626	LBH	81606	limb bud and heart development	NP_112177::NM_030915	1	11	9	6	1	2	4	1	2	3	2	2	8	6	5	1	LBH	-1.8041	1	1.31048	0.216104
36373	ENSG00000236384	LINC00479	150135	long intergenic non-protein coding RNA 479	NM_152506::NR_027272	2	0	2	0	0	0	1	0	0	2	0	0	0	0	2	0	LINC00479	-1.80352	1	0.023139	1
8286	ENSG00000142178	SIK1	150094	salt-inducible kinase 1	NP_775490::NM_173354	2	0	2	0	0	0	1	0	2	0	0	0	1	0	0	1	SIK1	-1.80352	1	0.528301	1
32803	ENSG00000231638	LOC100506895	100506895	uncharacterized LOC100506895	NR_038276	8	8	2	6	3	1	3	0	5	11	8	2	10	10	6	7	LOC100506895	-1.8019	1	0.387428	0.572152
16406	ENSG00000185924	RTN4RL1	146760	reticulon 4 receptor-like 1	NM_178568::NP_848663	2	0	2	0	1	0	0	0	0	1	0	0	0	0	0	3	RTN4RL1	-1.78683	1	1.39758	0.76384
10141	ENSG00000156885	COX6A2	1339	cytochrome c oxidase subunit VIa polypeptide 2	NP_005196::NM_005205	2	4	1	2	0	2	0	1	2	0	0	2	0	1	3	1	COX6A2	-1.78313	1	0.609349	0.940221
12676	ENSG00000169169	CPT1C	126129	carnitine palmitoyltransferase 1C	NP_001186681::NP_001186682::NM_001136052::NP_001129524::NM_152359::NM_001199752::NM_001199753::NP_689572	0	0	4	0	0	1	0	0	1	0	0	1	0	0	0	0	CPT1C	-1.78028	1	#NAME?	0.72774
7893	ENSG00000139364	TMEM132B	114795	transmembrane protein 132B	NM_052907::NP_443139	0	1	1	1	0	0	0	1	6	0	2	1	2	2	1	1	TMEM132B	-1.77964	1	-0.289902	0.874717
13300	ENSG00000171786	NHLH1	4807	nescient helix loop helix 1	NP_005589::NM_005598	2	0	4	8	0	2	0	2	0	6	2	6	4	2	4	2	NHLH1	-1.77897	1	-0.117388	1
70	ENSG00000004948	CALCR	799	calcitonin receptor	NM_001742::NP_001158210::NP_001158209::NM_001164738::NM_001164737::NP_001733	3	0	4	1	2	0	0	0	1	1	1	0	0	0	0	1	CALCR	-1.77745	1	-1.69373	0.798657
6364	ENSG00000130656	HBZ	3050	hemoglobin, zeta	NP_005323::NM_005332	0	5	4	0	0	2	0	1	0	4	0	3	2	1	5	8	HBZ	-1.77681	1	1.22348	0.335796
15506	ENSG00000182511	FES	2242	feline sarcoma oncogene	NM_001143784::NM_001143785::NP_001996::NP_001137255::NM_002005::NM_001143783::NP_001137257::NP_001137256	0	5	0	0	0	1	0	1	3	3	0	7	1	0	1	5	FES	-1.77499	1	-0.762021	0.6653
31982	ENSG00000230542	LINC00102	100359394	long intergenic non-protein coding RNA 102	NR_037842	0	4	0	1	0	0	0	2	2	5	4	1	3	5	0	0	LINC00102	-1.76554	1	-0.552004	0.808525
5014	ENSG00000119888	EPCAM	4072	epithelial cell adhesion molecule	NM_002354::NP_002345	8	1	13	0	1	1	2	2	21	5	0	1	0	3	3	1	EPCAM	-1.76501	1	-1.6631	0.248669
14936	ENSG00000179636	TPPP2	122664	tubulin polymerization-promoting protein family member 2	NM_173846::NP_776245	1	2	0	0	0	0	1	0	0	0	0	0	0	0	0	0	TPPP2	-1.76068	1	NA	NA
1145	ENSG00000070808	CAMK2A	815	calcium/calmodulin-dependent protein kinase II alpha	NM_171825::NM_015981::NP_741960::NP_057065	2	1	2	5	1	0	0	2	2	2	0	1	1	0	1	1	CAMK2A	-1.76021	1	-0.477939	0.891393
36900	ENSG00000237082	COX5BP6	101234262	cytochrome c oxidase subunit Vb pseudogene 6	NA	0	69	5	44	15	1	21	1	29	22	2	7	3	5	3	23	COX5BP6	-1.75214	1	-0.707336	0.664935
4883	ENSG00000118729	CASQ2	845	calsequestrin 2 (cardiac muscle)	NP_001223::NM_001232	1	2	0	0	1	0	0	0	0	1	0	1	1	0	0	0	CASQ2	-1.74399	1	-0.644936	1
1537	ENSG00000081052	COL4A4	1286	collagen, type IV, alpha 4	NP_000083::NM_000092	4	6	5	8	2	1	2	2	0	1	2	0	1	2	4	8	COL4A4	-1.74274	1	2.11535	0.0712166
21434	ENSG00000206885	SNORA75	654321	small nucleolar RNA, H/ACA box 75	NR_002921	1	2	5	2	0	1	1	1	9	5	0	2	2	1	1	3	SNORA75	-1.72267	1	-0.928262	0.45784
592	ENSG00000042304	C2orf83	56918	chromosome 2 open reading frame 83	NM_020161::NP_064546::NM_001162483::NP_001155955	3	6	3	0	2	1	0	1	3	0	2	2	2	0	0	1	C2orf83	-1.72263	1	-0.909463	0.616125
53194	ENSG00000261359	C16orf98	100652740	chromosome 16 open reading frame 98	XP_003846634::XP_003403510::XM_003846586::XM_003960644::XP_003960693::XM_003403462	4	0	3	0	0	2	0	0	0	0	0	0	0	0	2	2	C16orf98	-1.72248	1	Inf	0.304679
18962	ENSG00000200185	SNORD1C	677850	small nucleolar RNA, C/D box 1C	NR_004397	4	1	2	0	0	0	2	0	1	1	1	0	0	0	2	1	SNORD1C	-1.7219	1	0.0349381	1
49940	ENSG00000257335	MGAM	8972	maltase-glucoamylase (alpha-glucosidase)	NM_004668::NP_004659	1	3	4	5	1	2	0	1	2	3	0	0	6	3	0	0	MGAM	-1.72045	1	1.14806	0.583237
43154	ENSG00000248550	OTX2-AS1	100309464	OTX2 antisense RNA 1 (head to head)	NR_029385	0	1	7	2	0	1	0	2	2	1	6	1	1	2	0	8	OTX2-AS1	-1.71145	1	-0.00488261	0.926459
38809	ENSG00000239445	ST3GAL6-AS1	100874207	ST3GAL6 antisense RNA 1	NR_046683	6	2	16	7	2	4	0	3	11	5	3	11	5	8	2	6	ST3GAL6-AS1	-1.71029	1	-0.335427	0.667323
13729	ENSG00000173662	TAS1R1	80835	taste receptor, type 1, member 1	NP_619642::NM_177540::NM_138697::NM_177539::NM_177541::NP_803884	1	1	0	1	0	1	0	0	1	0	1	1	1	0	0	1	TAS1R1	-1.70961	1	-0.385627	1
13615	ENSG00000173124	C10orf129	142827	chromosome 10 open reading frame 129	NP_997204::NM_207321	0	0	3	1	1	0	0	0	0	0	1	0	0	0	0	2	C10orf129	-1.70911	1	0.644625	0.97056
12743	ENSG00000169429	IL8	3576	interleukin 8	NP_000575::NM_000584	5	3	9	4	0	2	4	0	13	4	6	8	5	14	12	6	IL8	-1.70901	1	0.414077	0.64013
8425	ENSG00000143217	PVRL4	81607	poliovirus receptor-related 4	NM_030916::NP_112178	2	8	5	6	0	4	1	2	5	1	4	11	3	4	3	1	PVRL4	-1.70834	1	-0.74551	0.451833
11543	ENSG00000164692	COL1A2	1278	collagen, type I, alpha 2	NP_000080::NM_000089	2	0	0	1	0	0	0	1	4	1	2	1	0	0	0	9	COL1A2	-1.70672	1	0.179502	0.946742
860	ENSG00000063015	SEZ6	124925	seizure related 6 homolog (mouse)	NM_001098635::NP_001092105::NP_849191::NM_178860	3	2	1	0	1	0	0	1	0	0	0	2	3	0	1	2	SEZ6	-1.70527	1	1.87921	0.515771
25843	ENSG00000221819	C16orf3	750	chromosome 16 open reading frame 3	NM_001214::NP_001205	3	20	7	23	4	5	6	2	1	4	2	4	0	0	0	2	C16orf3	-1.70423	1	-2.56789	0.180352
3271	ENSG00000106018	VIPR2	7434	vasoactive intestinal peptide receptor 2	NP_003373::NM_003382	5	3	4	8	3	2	0	1	2	2	3	1	3	1	3	7	VIPR2	-1.70423	1	0.833398	0.467331
8172	ENSG00000141371	C17orf64	124773	chromosome 17 open reading frame 64	NP_859058::NM_181707	0	1	1	5	0	0	2	0	0	0	1	0	0	1	2	2	C17orf64	-1.70241	1	2.05931	0.4339
5776	ENSG00000125823	CSTL1	128817	cystatin-like 1	NM_138283::NP_612140	0	2	1	0	0	0	1	0	2	1	0	1	0	0	1	0	CSTL1	-1.70078	1	-1.69815	0.687311
10262	ENSG00000157890	MEGF11	84465	multiple EGF-like-domains 11	NP_115821::NM_032445	5	4	2	4	1	2	0	2	0	0	1	1	4	5	2	1	MEGF11	-1.68957	1	2.61232	0.102744
9767	ENSG00000153563	CD8A	925	CD8a molecule	NR_027353::NM_001145873::NM_001768::NM_171827::NP_741969::NP_001139345::NP_001759	3	1	3	0	1	0	1	0	5	1	0	2	1	7	3	2	CD8A	-1.68307	1	0.956941	0.606073
18216	ENSG00000198570	RD3	343035	retinal degeneration 3	NP_001158160::NM_001164688::NM_183059::NP_898882	11	0	5	17	2	2	2	4	3	13	0	4	2	14	1	1	RD3	-1.67076	1	-0.147853	1
14483	ENSG00000177398	UMODL1	89766	uromodulin-like 1	NP_001004416::NM_001199527::NP_775839::NM_001004416::NM_001199528::NP_001186457::NM_173568::NP_001186456	0	0	4	0	1	0	0	0	0	2	2	0	2	2	0	0	UMODL1	-1.66817	1	-0.0264291	1
13273	ENSG00000171643	S100Z	170591	S100 calcium binding protein Z	NM_130772::NP_570128	0	0	4	0	1	0	0	0	0	0	0	0	0	0	0	0	S100Z	-1.66817	1	NA	NA
9521	ENSG00000151615	POU4F2	5458	POU class 4 homeobox 2	NM_004575::NP_004566	12	2	5	1	0	2	4	0	6	5	3	1	4	4	6	4	POU4F2	-1.66812	1	0.407	0.752502
17888	ENSG00000197651	CCER1	196477	coiled-coil glutamate-rich protein 1	NP_689851::NM_152638	0	2	1	3	0	2	0	0	5	0	0	1	1	0	5	0	CCER1	-1.66582	1	0.495267	1
10158	ENSG00000157017	GHRL	51738	ghrelin/obestatin prepropeptide	NR_024138::NM_001134944::NR_024135::NR_024136::NM_016362::NR_024133::NR_024137::NP_057446::NP_001128417::NM_001134941::NR_024134::NP_001128413::NM_001134945::NP_001128416::NM_001134946::NR_024132::NP_001128418	6	0	5	3	2	2	0	0	3	3	3	2	1	2	7	2	GHRL	-1.66557	1	0.209385	0.916405
20651	ENSG00000204612	FOXB2	442425	forkhead box B2	NP_001013757::NM_001013735	1	1	1	0	0	1	0	0	5	0	1	1	0	2	0	1	FOXB2	-1.66533	1	-1.06385	0.713014
16240	ENSG00000185272	RBM11	54033	RNA binding motif protein 11	NP_658983::NM_144770	2	0	3	12	2	2	0	1	6	5	4	2	0	3	8	2	RBM11	-1.66477	1	-0.304778	0.874691
33430	ENSG00000232490	OSBPL10-AS1	100874206	OSBPL10 antisense RNA 1	NR_049771	4	3	2	3	0	0	2	2	2	2	1	1	7	0	3	3	OSBPL10-AS1	-1.66384	1	1.371	0.391076
20924	ENSG00000205403	CFI	3426	complement factor I	NM_000204::NP_000195	4	1	0	1	1	0	0	1	0	0	1	0	2	3	1	1	CFI	-1.65958	1	2.6307	0.276275
12820	ENSG00000169783	LINGO1	84894	leucine rich repeat and Ig domain containing 1	NP_116197::NM_032808	0	0	0	3	0	0	0	1	0	0	0	0	0	2	2	1	LINGO1	-1.65895	1	Inf	0.304979
12147	ENSG00000167080	B4GALNT2	124872	beta-1,4-N-acetyl-galactosaminyl transferase 2	NP_001152859::NM_153446::NM_001159387::NP_703147::NP_001152860::NM_001159388	0	0	0	3	0	0	0	1	1	0	0	1	0	0	0	2	B4GALNT2	-1.65895	1	0.152774	1
34511	ENSG00000233907	FLJ31662	440594	uncharacterized LOC440594	NR_033966	3	1	0	5	0	0	1	2	1	0	1	5	0	1	0	0	FLJ31662	-1.65795	1	-2.78332	0.306505
25846	ENSG00000221826	PSG3	5671	pregnancy specific beta-1-glycoprotein 3	NP_066296::NM_021016	4	0	2	0	0	0	0	2	1	0	1	0	0	0	6	0	PSG3	-1.65787	1	1.72769	0.578557
12551	ENSG00000168631	DPCR1	135656	diffuse panbronchiolitis critical region 1	NP_543146::NM_080870	6	2	0	4	0	0	2	2	0	4	2	0	0	2	0	0	DPCR1	-1.65749	1	-1.80508	0.54454
11676	ENSG00000165197	FIGF	2277	c-fos induced growth factor (vascular endothelial growth factor D)	NP_004460::NM_004469	1	0	2	4	1	1	0	0	4	0	0	2	1	1	0	4	FIGF	-1.6552	1	0.284897	1
7996	ENSG00000140093	SERPINA10	51156	serpin peptidase inhibitor, clade A (alpha-1 antiproteinase, antitrypsin), member 10	NP_057270::NP_001094077::NM_016186::NM_001100607	1	0	2	24	0	3	4	1	7	4	1	1	4	12	0	2	SERPINA10	-1.65136	1	0.647805	0.77483
35412	ENSG00000235098	ANKRD65	441869	ankyrin repeat domain 65	NP_001230464::NM_001243536::NP_001138682::NP_001230465::NM_001243535::NM_001145210	0	1	1	1	0	1	0	0	2	1	0	0	0	4	0	0	ANKRD65	-1.64316	1	0.554273	0.956876
14715	ENSG00000178568	ERBB4	2066	v-erb-a erythroblastic leukemia viral oncogene homolog 4 (avian)	NP_005226::NP_001036064::NM_005235::NM_001042599	3	0	1	3	2	0	0	0	5	2	0	0	0	0	1	0	ERBB4	-1.64266	1	-2.45894	0.342821
17359	ENSG00000196176	HIST4H4::HIST2H4B::HIST1H4I::HIST1H4A::HIST1H4D::HIST1H4F::HIST1H4K::HIST1H4J::HIST1H4C::HIST1H4H::HIST1H4B::HIST1H4E::HIST1H4L::HIST2H4A	121504::554313::8294::8359::8360::8361::8362::8363::8364::8365::8366::8367::8368::8370	histone cluster 4, H4::histone cluster 2, H4b::histone cluster 1, H4i::histone cluster 1, H4a::histone cluster 1, H4d::histone cluster 1, H4f::histone cluster 1, H4k::histone cluster 1, H4j::histone cluster 1, H4c::histone cluster 1, H4h::histone cluster 1, H4b::histone cluster 1, H4e::histone cluster 1, H4l::histone cluster 2, H4a	NM_175054::NP_778224::NM_001034077::NP_001029249::NP_003486::NM_003495::NP_003529::NM_003538::NM_003539::NP_003530::NM_003540::NP_003531::NP_003532::NM_003541::NP_068803::NM_021968::NP_003533::NM_003542::NP_003534::NM_003543::NP_003535::NM_003544::NM_003545::NP_003536::NM_003546::NP_003537::NP_003539::NM_003548	2	2	0	9	3	1	0	0	1	0	2	3	3	2	0	1	HIST4H4::HIST2H4B::HIST1H4I::HIST1H4A::HIST1H4D::HIST1H4F::HIST1H4K::HIST1H4J::HIST1H4C::HIST1H4H::HIST1H4B::HIST1H4E::HIST1H4L::HIST2H4A	-1.64245	1	0.168375	1
49906	ENSG00000257275	LOC100133207	100133207	uncharacterized LOC100133207	XR_110242::XR_172059::XR_111476	4	3	26	2	1	1	6	2	7	0	2	2	5	1	4	6	LOC100133207	-1.64238	1	0.847498	0.676895
28144	ENSG00000225434	LOC100507540	100507540	uncharacterized LOC100507540	XR_171788::XR_108989::XR_133520	18	0	0	1	2	0	2	2	0	0	0	0	0	0	0	0	LOC100507540	-1.63983	1	NA	NA
13332	ENSG00000171872	KLF17	128209	Kruppel-like factor 17	NP_775755::NM_173484	20	0	2	0	0	2	3	2	4	1	2	3	0	0	4	21	KLF17	-1.63628	1	1.37059	0.501661
53544	ENSG00000261780	LOC100505817	100505817	uncharacterized LOC100505817	NR_038340	2	1	0	0	0	0	1	0	4	0	0	0	0	0	0	3	LOC100505817	-1.63537	1	-0.12327	1
8083	ENSG00000140678	ITGAX	3687	integrin, alpha X (complement component 3 receptor 4 subunit)	NM_000887::NP_000878	8	3	9	16	3	0	5	3	13	9	2	8	0	5	3	4	ITGAX	-1.63011	1	-1.31654	0.136004
14542	ENSG00000177669	MBOAT4	619373	membrane bound O-acyltransferase domain containing 4	NP_001094386::NM_001100916	6	2	4	0	0	3	0	1	4	4	2	4	0	2	1	2	MBOAT4	-1.62808	1	-1.46242	0.362706
32665	ENSG00000231459	LINC00032	158035	long intergenic non-protein coding RNA 32	NR_026679	3	0	44	2	1	5	3	5	10	7	3	6	4	20	10	21	LINC00032	-1.62654	1	1.17348	0.353534
15812	ENSG00000183671	GPR1	2825	G protein-coupled receptor 1	NM_001098199::NM_001261452::NP_005270::NP_001248383::NP_001248384::NM_005279::NM_001261455::NP_001248382::NM_001261454::NP_001248381::NM_001261453::NP_001091669	32	1	18	8	5	6	4	3	48	24	1	6	3	7	8	6	GPR1	-1.62098	1	-1.47861	0.161669
42476	ENSG00000244588	RAD21L1	642636	RAD21-like 1 (S. pombe)	NP_001130038::NM_001136566	7	9	10	8	1	5	5	0	8	9	9	11	14	8	5	12	RAD21L1	-1.61769	1	0.200042	0.805652
21794	ENSG00000207315	SNORA28	677811	small nucleolar RNA, H/ACA box 28	NR_002964	0	0	1	2	0	0	0	1	1	0	0	0	0	1	1	1	SNORA28	-1.60842	1	1.95848	0.77911
20693	ENSG00000204688	OR2H1	26716	olfactory receptor, family 2, subfamily H, member 1	NP_112145::NM_030883	0	0	1	2	0	0	0	1	1	0	0	0	1	0	1	0	OR2H1	-1.60842	1	1.62142	0.972922
6861	ENSG00000133808	MICALCL	84953	MICAL C-terminal like	NM_032867::NP_116256	1	4	9	8	0	1	4	2	14	1	6	5	5	3	2	6	MICALCL	-1.60817	1	-0.471335	0.560007
19329	ENSG00000200954	SNORD74	619498	small nucleolar RNA, C/D box 74	NR_002579	25	1	2	3	2	3	3	2	7	2	4	3	1	5	3	3	SNORD74	-1.60782	1	-0.314185	0.902715
4721	ENSG00000117215	PLA2G2D	26279	phospholipase A2, group IID	NM_001271814::NP_001258743::NP_036532::NM_012400	7	0	10	6	2	0	2	3	4	0	4	7	0	2	0	4	PLA2G2D	-1.60481	1	-1.33817	0.354478
4427	ENSG00000115252	PDE1A	5136	phosphodiesterase 1A, calmodulin-dependent	NM_001258314::NP_001245242::NM_001258312::NP_001245241::NP_001003683::NM_005019::NM_001003683::NM_001258313::NP_001245243::NP_005010	2	0	1	13	1	0	2	2	1	0	2	0	0	0	1	2	PDE1A	-1.60473	1	-0.0965146	1
10869	ENSG00000162511	LAPTM5	7805	lysosomal protein transmembrane 5	NM_006762::NP_006753	1	2	0	3	0	0	2	0	1	0	5	2	0	0	1	6	LAPTM5	-1.60349	1	-0.358767	1
621	ENSG00000046889	PREX2	80243	phosphatidylinositol-3,4,5-trisphosphate-dependent Rac exchange factor 2	NM_024870::NP_079446::NP_079146::NM_025170	2	1	3	3	0	0	1	2	2	3	2	6	3	1	3	2	PREX2	-1.60227	1	-0.354757	0.821298
12210	ENSG00000167332	OR51E2	81285	olfactory receptor, family 51, subfamily E, member 2	NM_030774::NP_110401	4	4	3	7	0	2	3	1	6	6	3	3	0	4	1	4	OR51E2	-1.59962	1	-1.00478	0.466776
8827	ENSG00000145777	TSLP	85480	thymic stromal lymphopoietin	NP_612561::NP_149024::NR_045089::NM_033035::NM_138551	2	1	7	3	1	1	1	1	2	4	14	1	1	4	1	7	TSLP	-1.58807	1	-0.884629	0.70437
423	ENSG00000022355	GABRA1	2554	gamma-aminobutyric acid (GABA) A receptor, alpha 1	NM_001127644::NM_000806::NP_001121115::NP_000797::NM_001127646::NP_001121119::NP_001121116::NM_001127647::NM_001127648::NP_001121117::NP_001121118::NP_001121120::NM_001127643::NM_001127645	5	2	1	3	1	0	0	3	3	0	0	7	1	1	5	7	GABRA1	-1.57809	1	0.700957	0.674056
14861	ENSG00000179251	LOC100996760	100996760	uncharacterized LOC100996760	XM_003846495::XP_003846543	4	2	12	1	0	6	0	0	2	2	3	12	4	8	8	10	LOC100996760	-1.57697	1	0.748728	0.385514
13628	ENSG00000173200	PARP15	165631	poly (ADP-ribose) polymerase family, member 15	NP_001106995::NM_152615::NP_689828::NM_001113523	2	5	1	0	2	1	0	0	5	1	1	3	0	1	0	3	PARP15	-1.57299	1	-1.23374	0.528527
20380	ENSG00000203930	RP1-177G6.2	286411	uncharacterized LOC286411	NR_028344::NM_001126492::NR_028345	1	6	8	2	0	0	3	3	7	5	1	4	2	5	5	1	RP1-177G6.2	-1.5712	1	-0.188189	0.868254
8453	ENSG00000143355	LHX9	56956	LIM homeobox 9	NM_020204::NM_001014434::NP_064589::NP_001014434	5	1	6	7	4	0	0	2	2	5	0	0	2	4	2	1	LHX9	-1.56641	1	0.462729	0.803828
14468	ENSG00000177324	BEND2	139105	BEN domain containing 2	NP_001171696::NP_699177::NM_153346::NM_001184767	7	1	5	5	0	3	1	2	7	0	0	6	4	1	0	1	BEND2	-1.56581	1	-0.641539	0.492073
25889	ENSG00000221938	OR2A14	135941	olfactory receptor, family 2, subfamily A, member 14	NM_001001659::NP_001001659	5	0	1	0	1	0	0	1	1	0	0	0	9	3	1	0	OR2A14	-1.56475	1	4.32892	0.191284
5060	ENSG00000120162	MOB3B	79817	MOB kinase activator 3B	NP_079037::NM_024761	13	11	22	14	1	7	8	4	8	10	9	6	8	8	16	9	MOB3B	-1.55994	1	0.39659	0.507662
11114	ENSG00000163380	LMOD3	56203	leiomodin 3 (fetal)	NP_938012::NM_198271	1	8	3	11	2	1	4	1	15	6	4	4	2	4	4	7	LMOD3	-1.55812	1	-0.611519	0.483557
12995	ENSG00000170509	HSD17B13	345275	hydroxysteroid (17-beta) dehydrogenase 13	NP_001129702::NM_001136230::NM_178135::NP_835236	3	7	8	35	2	9	2	5	9	11	8	7	3	11	10	13	HSD17B13	-1.55812	1	0.107038	0.853969
5442	ENSG00000123500	COL10A1	1300	collagen, type X, alpha 1	NM_000493::NP_000484	0	0	2	1	0	0	0	1	0	0	1	0	0	0	0	0	COL10A1	-1.55606	1	#NAME?	1
8071	ENSG00000140557	ST8SIA2	8128	ST8 alpha-N-acetyl-neuraminide alpha-2,8-sialyltransferase 2	NM_006011::NP_006002	1	1	1	0	1	0	0	0	0	0	0	2	2	1	1	3	ST8SIA2	-1.55321	1	2.00558	0.477175
53314	ENSG00000261504	LOC284648	284648	uncharacterized LOC284648	NR_036490	6	2	12	7	2	3	0	4	6	6	0	0	6	2	4	2	LOC284648	-1.54375	1	0.517985	0.811199
22355	ENSG00000209707	MIR24-2	407013	microRNA 24-2	NR_029497	2	1	2	4	0	0	2	1	2	0	3	3	3	2	0	3	MIR24-2	-1.5413	1	0.113082	1
16300	ENSG00000185527	PDE6G	5148	phosphodiesterase 6G, cGMP-specific, rod, gamma	NR_026872::NM_002602::NP_002593	0	0	5	2	0	0	2	0	0	0	0	0	0	0	0	0	PDE6G	-1.53891	1	NA	NA
1933	ENSG00000091129	NRCAM	4897	neuronal cell adhesion molecule	NM_001193582::NP_001180513::NM_001037132::NP_001180511::NM_005010::NP_005001::NP_001180512::NM_001037133::NP_001032209::NM_001193584::NM_001193583	3	3	5	0	0	1	1	2	6	8	1	0	1	5	1	5	NRCAM	-1.5307	1	-0.278912	0.935893
24083	ENSG00000214894	LINC00243	401247	long intergenic non-protein coding RNA 243	NM_207496::XR_158806::XR_159139::XR_159105::XR_159458::XR_159144::XR_171562::XR_159141	2	4	11	12	3	0	1	6	3	8	1	2	0	4	3	3	LINC00243	-1.52825	1	-0.489752	0.80699
16257	ENSG00000185338	SOCS1	8651	suppressor of cytokine signaling 1	NP_003736::NM_003745	14	26	8	12	6	5	4	8	19	16	0	5	4	10	5	14	SOCS1	-1.52795	1	-0.127209	0.890248
13431	ENSG00000172296	SPTLC3	55304	serine palmitoyltransferase, long chain base subunit 3	NM_018327::NP_060797	1	0	6	0	0	0	2	0	0	2	4	0	1	0	2	0	SPTLC3	-1.52713	1	-1.0105	0.761011
49580	ENSG00000256642	LINC00273	649159	long intergenic non-protein coding RNA 273	NR_038368::NM_001040069	2	1	0	3	1	0	1	0	4	3	0	8	1	3	14	4	LINC00273	-1.5266	1	0.759092	0.648695
12755	ENSG00000169495	HTRA4	203100	HtrA serine peptidase 4	NP_710159::NM_153692	20	0	0	0	1	5	0	1	0	0	3	0	0	1	0	1	HTRA4	-1.52511	1	-0.927552	1
16192	ENSG00000185101	ANO9	338440	anoctamin 9	NM_001012302::NP_001012302	1	2	3	2	0	1	0	2	3	4	0	4	2	2	6	1	ANO9	-1.52458	1	0.214966	1
7826	ENSG00000138823	MTTP	4547	microsomal triglyceride transfer protein	NM_000253::NP_000244	1	0	1	7	0	1	1	1	2	1	10	0	0	4	1	1	MTTP	-1.52455	1	-1.32145	0.645746
12206	ENSG00000167311	ART5	116969	ADP-ribosyltransferase 5	NM_001079536::NP_001073004::NM_053017::NP_443750	0	2	0	0	0	0	0	1	4	2	1	0	0	0	1	2	ART5	-1.52291	1	-1.11208	0.711315
46816	ENSG00000253138	LOC100505659	100505659	uncharacterized LOC100505659	NR_039979	2	0	1	0	0	1	0	0	0	1	0	0	2	0	0	0	LOC100505659	-1.52139	1	1.25231	0.974747
13878	ENSG00000174469	CNTNAP2	26047	contactin associated protein-like 2	NP_054860::NM_014141	12	10	6	6	8	3	0	1	5	6	1	13	4	8	3	3	CNTNAP2	-1.52125	1	-0.317025	0.717955
1773	ENSG00000087916	SLC6A14	11254	solute carrier family 6 (amino acid transporter), member 14	NP_009162::NM_007231	3	4	5	1	0	0	1	4	4	3	2	8	5	4	1	2	SLC6A14	-1.51975	1	-0.287501	0.788696
36856	ENSG00000237021	LOC100506496	100506496	uncharacterized LOC100506496	XR_110214::XR_171598::XR_133435	0	11	6	0	0	2	2	3	0	6	0	5	1	5	1	5	LOC100506496	-1.50824	1	0.101919	0.930255
15852	ENSG00000183784	C9orf66	157983	chromosome 9 open reading frame 66	NP_689782::NM_152569	3	1	11	6	2	2	0	3	3	4	2	6	4	1	0	3	C9orf66	-1.50196	1	-0.710927	0.543545
40933	ENSG00000242441	GTF2A1L	11036	general transcription factor IIA, 1-like	NP_001180416::NM_172196::NM_006872::NP_006863::NM_001193487	0	0	6	0	0	0	0	2	1	0	2	2	0	2	2	0	GTF2A1L	-1.50172	1	-0.295835	1
16967	ENSG00000188162	OTOG	340990	otogelin	XP_291816::XM_291816::XP_001717583::NM_198497::XM_001717531::XM_003960485::XP_003960534	0	0	3	0	0	0	0	1	0	0	2	0	0	1	0	1	OTOG	-1.50172	1	-0.34259	1
15501	ENSG00000182492	BGN	633	biglycan	NM_001711::NP_001702	0	0	3	0	0	0	0	1	0	0	1	0	1	1	0	0	BGN	-1.50172	1	0.892018	0.974814
3460	ENSG00000107618	RBP3	5949	retinol binding protein 3, interstitial	NP_002891::NM_002900	0	0	3	0	0	0	0	1	1	0	0	0	0	0	0	0	RBP3	-1.50172	1	#NAME?	1
9127	ENSG00000147926	SPATA31A3	727830	SPATA31 subfamily A, member 3	NM_001083124::NP_001076593	0	0	3	0	0	0	0	1	0	0	0	0	0	0	0	0	SPATA31A3	-1.50172	1	NA	NA
35142	ENSG00000234734	SPATA31A7	26165	SPATA31 subfamily A, member 7	NP_056482::NM_015667	0	0	3	0	0	0	0	1	0	0	0	0	0	0	0	0	SPATA31A7	-1.50172	1	NA	NA
15701	ENSG00000183273	CCDC60	160777	coiled-coil domain containing 60	NM_178499::NP_848594	0	1	5	0	0	0	1	1	0	0	0	0	1	1	0	0	CCDC60	-1.50151	1	Inf	0.62325
17483	ENSG00000196475	GK2	2712	glycerol kinase 2	NP_149991::NM_033214	5	2	8	0	0	3	2	0	4	0	7	0	6	7	0	1	GK2	-1.49852	1	0.411973	0.76714
16466	ENSG00000186118	TEX38	374973	testis expressed 38	NP_001138946::NM_001145474	1	0	1	1	0	1	0	0	0	0	0	0	2	0	0	2	TEX38	-1.49687	1	Inf	0.384259
6503	ENSG00000131401	NAPSB	256236	napsin B aspartic peptidase, pseudogene	NR_002798	1	0	1	1	0	1	0	0	0	0	1	0	0	0	1	0	NAPSB	-1.49687	1	-0.144855	1
48444	ENSG00000254951	LOC283299	283299	uncharacterized LOC283299	NM_001190788::NR_036678	1	3	1	3	0	2	1	0	3	4	0	2	5	4	1	5	LOC283299	-1.49672	1	0.923234	0.540745
11468	ENSG00000164398	ACSL6	23305	acyl-CoA synthetase long-chain family member 6	NP_056071::NM_001205250::NM_001205248::NM_001205247::NM_015256::NP_001192177::NP_001192179::NM_001009185::NP_001192176::NM_001205251::NP_001192180::NP_001009185	11	5	7	11	3	3	3	3	9	14	3	7	29	1	6	10	ACSL6	-1.4876	1	0.752554	0.607516
598	ENSG00000042781	USH2A	7399	Usher syndrome 2A (autosomal recessive, mild)	NM_007123::NM_206933::NP_996816::NP_009054	0	2	4	0	2	0	0	0	0	0	0	0	2	0	0	4	USH2A	-1.48464	1	Inf	0.171409
44860	ENSG00000250979	LOC392232	392232	transient receptor potential cation channel, subfamily A, member 1 pseudogene	NR_033867	0	1	2	0	1	0	0	0	3	0	0	2	1	0	0	0	LOC392232	-1.48464	1	-1.70271	0.580658
3659	ENSG00000109061	MYH1	4619	myosin, heavy chain 1, skeletal muscle, adult	NM_005963::NP_005954	6	1	3	7	1	0	2	3	3	1	0	1	1	2	1	2	MYH1	-1.48295	1	0.518602	0.92766
17782	ENSG00000197361	FBXL22	283807	F-box and leucine-rich repeat protein 22	NM_203373::NP_976307	42	4	10	25	13	2	5	8	17	2	3	19	4	1	7	1	FBXL22	-1.48057	1	-1.31472	0.181999
3206	ENSG00000105711	SCN1B	6324	sodium channel, voltage-gated, type I, beta subunit	NP_950238::NP_001028::NM_199037::NM_001037	14	8	24	3	2	2	2	12	12	12	8	2	6	10	11	7	SCN1B	-1.48005	1	0.0931243	0.901078
21479	ENSG00000206941	SNORD15A	6079	small nucleolar RNA, C/D box 15A	NR_000005	0	0	1	2	0	1	0	0	0	0	1	0	2	0	0	0	SNORD15A	-1.47194	1	1.08432	0.975481
9284	ENSG00000149305	HTR3B	9177	5-hydroxytryptamine (serotonin) receptor 3B, ionotropic	NM_006028::NP_006019	0	0	1	2	0	1	0	0	0	0	0	0	0	0	0	0	HTR3B	-1.47194	1	NA	NA
4925	ENSG00000119283	TRIM67	440730	tripartite motif containing 67	NP_001004342::NM_001004342	0	2	0	3	0	0	1	1	1	1	0	1	3	0	4	1	TRIM67	-1.47193	1	1.72289	0.484843
4160	ENSG00000112902	SEMA5A	9037	sema domain, seven thrombospondin repeats (type 1 and type 1-like), transmembrane domain (TM) and short cytoplasmic domain, (semaphorin) 5A	NP_003957::NM_003966	11	9	7	1	0	3	3	5	15	12	11	5	1	12	6	5	SEMA5A	-1.47041	1	-0.81554	0.333572
17070	ENSG00000188573	FBLL1	345630	fibrillarin-like 1	NR_024356	0	2	2	1	0	1	0	1	6	0	1	0	0	0	0	2	FBLL1	-1.46973	1	-1.62778	0.537178
20877	ENSG00000205231	TTLL10-AS1	100506376	TTLL10 antisense RNA 1	XR_132470::XR_133245	1	1	9	1	0	2	1	1	1	2	0	5	1	0	3	5	TTLL10-AS1	-1.46726	1	0.295946	0.925026
13803	ENSG00000174059	CD34	947	CD34 molecule	NM_001025109::NP_001764::NM_001773::NP_001020280	0	1	2	3	0	0	2	0	4	2	0	2	2	0	0	0	CD34	-1.46467	1	-1.46898	0.433981
10735	ENSG00000161610	HCRT	3060	hypocretin (orexin) neuropeptide precursor	NM_001524::NP_001515	0	1	4	1	0	1	1	0	0	0	2	0	5	0	0	1	HCRT	-1.46239	1	1.60469	0.516157
6277	ENSG00000130176	CNN1	1264	calponin 1, basic, smooth muscle	NM_001299::NP_001290	2	17	10	1	3	4	3	2	0	1	1	13	0	14	2	12	CNN1	-1.46132	1	0.911447	0.464626
3722	ENSG00000109654	TRIM2	23321	tripartite motif containing 2	NM_015271::NP_001123539::NP_056086::NM_001130067	5	5	9	3	1	2	3	2	11	4	4	0	2	4	5	6	TRIM2	-1.45146	1	-0.00686612	1
31310	ENSG00000229688	LOC100506025	100506025	uncharacterized LOC100506025	NR_038947::NR_038946	1	0	0	2	0	0	1	0	2	0	0	0	0	1	0	0	LOC100506025	-1.45113	1	-0.682774	1
5183	ENSG00000121101	TEX14	56155	testis expressed 14	NP_001188386::NM_031272::NM_001201457::NM_198393::NP_938207::NP_112562	3	9	4	10	1	3	4	2	4	7	6	5	3	9	3	7	TEX14	-1.44988	1	-0.00756303	0.944639
49811	ENSG00000257097	LOC100507066	100507066	uncharacterized LOC100507066	NR_045382	0	4	1	9	4	0	1	0	4	1	0	3	0	5	0	5	LOC100507066	-1.4476	1	0.456437	0.818913
11105	ENSG00000163354	DCST2	127579	DC-STAMP domain containing 2	NM_144622::NP_653223	3	4	2	7	2	0	2	2	9	4	4	6	0	5	5	4	DCST2	-1.44592	1	-0.623572	0.587837
3938	ENSG00000111452	GPR133	283383	G protein-coupled receptor 133	NM_198827::NP_942122	1	0	2	0	0	1	0	0	0	0	0	0	1	1	1	0	GPR133	-1.44542	1	Inf	0.509508
2693	ENSG00000102387	TAF7L	54457	TAF7-like RNA polymerase II, TATA box binding protein (TBP)-associated factor, 50kDa	NM_001168474::NP_079161::NP_001161946::NM_024885	4	2	9	2	1	4	0	1	2	0	0	4	4	6	3	2	TAF7L	-1.44252	1	1.61206	0.268669
11757	ENSG00000165566	AMER2	219287	APC membrane recruitment protein 2	NM_152704::NP_954589::NM_199138::NP_689917	9	3	1	6	4	2	0	1	4	2	0	0	1	3	3	1	AMER2	-1.43669	1	0.679543	0.790216
7768	ENSG00000138622	HCN4	10021	hyperpolarization activated cyclic nucleotide-gated potassium channel 4	NP_005468::NM_005477	13	2	11	14	3	11	0	0	8	9	5	14	22	11	13	8	HCN4	-1.43633	1	0.795018	0.313742
20746	ENSG00000204832	ST8SIA6-AS1	100128098	ST8SIA6 antisense RNA 1	NR_034129	3	23	5	5	1	4	4	7	3	5	1	5	2	1	8	1	ST8SIA6-AS1	-1.42319	1	-0.0353443	1
6346	ENSG00000130558	OLFM1	10439	olfactomedin 1	NM_006334::NM_058199::NP_055094::NM_014279::NP_006325	1	2	2	0	1	0	0	1	2	0	2	1	0	0	0	0	OLFM1	-1.42307	1	#NAME?	0.28253
539	ENSG00000036530	CYP46A1	10858	cytochrome P450, family 46, subfamily A, polypeptide 1	NM_006668::NP_006659	8	22	7	7	5	5	5	3	6	7	2	6	3	6	4	6	CYP46A1	-1.42241	1	-0.0355858	1
11334	ENSG00000164035	EMCN	51705	endomucin	NP_057326::NM_016242::NP_001153166::NM_001159694	0	0	4	2	0	2	0	0	3	0	0	1	1	0	1	1	EMCN	-1.41958	1	0.0334746	1
44505	ENSG00000250490	FLJ33360	401172	FLJ33360 protein	NM_001001702::NR_028351	2	0	1	6	2	0	1	0	1	0	1	0	0	4	0	1	FLJ33360	-1.41554	1	1.27454	0.607576
11597	ENSG00000164900	GBX1	2636	gastrulation brain homeobox 1	NM_001098834::NP_001092304	2	0	1	0	1	0	0	0	1	0	1	2	3	0	2	0	GBX1	-1.40927	1	0.652616	0.95647
6335	ENSG00000130513	GDF15	9518	growth differentiation factor 15	NP_004855::NM_004864	0	2	10	0	1	1	2	0	3	3	2	2	4	8	4	2	GDF15	-1.40923	1	0.958924	0.429855
9535	ENSG00000151692	RNF144A	9781	ring finger protein 144A	NP_055561::NM_014746	2	2	4	3	1	0	2	1	2	12	0	1	3	0	1	4	RNF144A	-1.40555	1	-0.819339	0.636999
41020	ENSG00000242574	HLA-DMB	3109	major histocompatibility complex, class II, DM beta	NP_002109::NM_002118	6	0	4	4	0	0	3	2	3	0	2	1	0	5	0	0	HLA-DMB	-1.40447	1	-0.235525	1
37000	ENSG00000237222	LOC100507391	100507391	uncharacterized LOC100507391	NR_037891	0	4	0	0	0	0	1	1	0	0	0	1	1	1	0	1	LOC100507391	-1.40231	1	1.78051	0.738748
31277	ENSG00000229645	LINC00341	79686	long intergenic non-protein coding RNA 341	NR_026779::NM_024633	26	6	8	15	0	10	6	5	15	15	4	8	11	8	4	22	LINC00341	-1.39794	1	0.232024	0.775409
13830	ENSG00000174225	ARL13A	392509	ADP-ribosylation factor-like 13A	NM_001162490::NM_001162491::NP_001013008::NP_001155963::NM_001012990::NP_001155962	0	0	0	5	0	0	0	2	26	0	0	0	1	1	0	0	ARL13A	-1.39592	1	-3.16128	0.411417
7862	ENSG00000139194	RBP5	83758	retinol binding protein 5, cellular	NM_031491::NP_113679	1	7	4	6	3	0	3	1	0	7	4	4	4	3	4	4	RBP5	-1.39409	1	0.00764484	0.983629
4840	ENSG00000118307	CASC1	55259	cancer susceptibility candidate 1	NM_001082972::NP_001191031::NP_001076441::NP_001076442::NP_060742::NM_001204101::NM_001204102::NP_001191030::NM_018272::NM_001082973	5	8	14	6	2	4	1	6	6	1	3	1	11	11	3	0	CASC1	-1.39006	1	1.4459	0.150309
11394	ENSG00000164161	HHIP	64399	hedgehog interacting protein	NM_022475::NP_071920	7	5	5	4	3	2	2	1	2	4	1	1	2	2	1	5	HHIP	-1.38855	1	0.368006	0.801136
15418	ENSG00000182168	UNC5C	8633	unc-5 homolog C (C. elegans)	NP_003719::NM_003728	2	8	7	5	2	4	0	3	5	8	4	3	0	2	12	5	UNC5C	-1.38798	1	-0.0230459	1
17341	ENSG00000196132	MYT1	4661	myelin transcription factor 1	NM_004535::NP_004526	2	0	3	4	1	0	2	0	0	4	3	3	3	4	2	1	MYT1	-1.38761	1	0.0145864	1
5578	ENSG00000124479	NDP	4693	Norrie disease (pseudoglioma)	NP_000257::NM_000266	0	2	0	0	0	1	0	0	0	0	4	0	0	0	0	0	NDP	-1.38643	1	#NAME?	0.464693
4582	ENSG00000116183	PAPPA2	60676	pappalysin 2	NM_020318::NM_021936::NP_068755::NP_064714	0	6	0	0	0	3	0	0	6	0	0	0	0	4	3	4	PAPPA2	-1.38643	1	1.23569	0.621775
44295	ENSG00000250208	FLJ31485	440119	uncharacterized LOC440119	NR_033834	0	2	0	0	0	1	0	0	0	0	0	0	1	1	0	0	FLJ31485	-1.38643	1	Inf	0.688301
38340	ENSG00000238881	SCARNA2	677766	small Cajal body-specific RNA 2	NR_003023	0	0	1	5	2	0	0	0	0	2	0	1	0	3	0	0	SCARNA2	-1.38531	1	-0.0942422	1
33828	ENSG00000232998	VPS13A-AS1	100286938	VPS13A antisense RNA 1	NR_026668	1	0	1	1	1	0	0	0	0	0	0	0	0	0	0	0	VPS13A-AS1	-1.38476	1	NA	NA
10773	ENSG00000161929	SCIMP	388325	SLP adaptor and CSK interacting membrane protein	NP_001258771::NM_001271842::NM_207103::NP_996986	2	2	24	3	1	3	2	5	4	2	2	2	3	0	2	5	SCIMP	-1.3845	1	0.177138	1
18019	ENSG00000197993	KEL	3792	Kell blood group, metallo-endopeptidase	NM_000420::NP_000411	1	1	0	3	1	0	0	1	1	3	3	1	2	1	0	2	KEL	-1.38144	1	-0.659763	0.835327
5172	ENSG00000121053	EPX	8288	eosinophil peroxidase	NP_000493::NM_000502	0	0	1	2	0	0	1	0	1	0	0	0	0	0	0	0	EPX	-1.37652	1	#NAME?	1
3616	ENSG00000108771	DHX58	79132	DEXH (Asp-Glu-X-His) box polypeptide 58	NM_024119::NP_077024	2	4	3	9	1	1	3	2	0	6	0	1	0	2	0	4	DHX58	-1.37548	1	-0.372619	1
4818	ENSG00000118113	MMP8	4317	matrix metallopeptidase 8 (neutrophil collagenase)	NM_002424::NP_002415	3	1	2	2	0	2	1	0	0	0	1	0	2	0	0	0	MMP8	-1.37488	1	1.08432	0.964788
21174	ENSG00000206557	TRIM71	131405	tripartite motif containing 71, E3 ubiquitin protein ligase	NM_001039111::NP_001034200	2	4	2	2	0	1	3	0	7	4	2	2	2	1	0	2	TRIM71	-1.37056	1	-1.36849	0.320091
206	ENSG00000008118	CAMK1G	57172	calcium/calmodulin-dependent protein kinase IG	NM_020439::NP_065172	6	3	17	2	2	2	4	2	0	2	3	8	2	1	7	6	CAMK1G	-1.36814	1	0.351736	0.729229
13791	ENSG00000173991	TCAP	8557	titin-cap	NM_003673::NP_003664	8	9	3	9	1	5	3	3	0	0	2	6	4	2	0	5	TCAP	-1.36773	1	0.560132	0.677708
48341	ENSG00000254838	GVINP1	387751	GTPase, very large interferon inducible pseudogene 1	NR_003945	0	0	3	0	0	1	0	0	2	0	0	2	0	0	0	0	GVINP1	-1.36524	1	#NAME?	0.459339
3079	ENSG00000105219	CNTD2	79935	cyclin N-terminal domain containing 2	NP_079153::NM_024877	0	2	0	3	0	0	2	0	0	0	0	5	0	0	0	0	CNTD2	-1.36063	1	#NAME?	0.282666
1078	ENSG00000069188	SDK2	54549	sidekick cell adhesion molecule 2	NM_001144952::NP_001138424::NM_019064	5	1	2	0	0	1	2	0	3	0	0	1	0	1	0	1	SDK2	-1.36052	1	-0.766617	0.863457
46803	ENSG00000253123	LOC100507403	100507403	uncharacterized LOC100507403	XR_133480::XR_171714::XR_110875	0	0	1	2	1	0	0	0	0	0	0	2	1	2	0	17	LOC100507403	-1.35983	1	3.37593	0.328235
27773	ENSG00000224939	LINC00184	100302691	long intergenic non-protein coding RNA 184	NR_033927	0	0	2	4	2	0	0	0	2	0	0	2	0	0	2	0	LINC00184	-1.35983	1	-0.636706	0.870766
19194	ENSG00000200656	SNORA5B	677795	small nucleolar RNA, H/ACA box 5B	NR_002990	0	0	1	2	1	0	0	0	0	0	0	0	0	1	0	0	SNORA5B	-1.35983	1	Inf	0.980022
11859	ENSG00000165972	CCDC38	120935	coiled-coil domain containing 38	NM_182496::NP_872302	1	4	1	7	3	0	2	0	8	0	5	1	3	4	4	4	CCDC38	-1.35885	1	0.269231	0.905617
29990	ENSG00000227888	FAM66A	100133172	family with sequence similarity 66, member A	NR_026789	6	1	17	6	0	0	5	6	9	7	7	13	4	13	12	16	FAM66A	-1.35814	1	0.389915	0.525784
5725	ENSG00000125571	IL37	27178	interleukin 37	NP_055254::NM_173205::NP_775295::NM_173203::NP_775294::NM_173204::NM_173202::NP_775296::NP_775297::NM_014439	2	4	1	0	2	1	0	0	1	3	3	4	1	3	0	7	IL37	-1.35713	1	-0.0727091	1
15704	ENSG00000183287	CCBE1	147372	collagen and calcium binding EGF domains 1	NM_133459::NP_597716	3	1	6	9	2	4	0	1	4	4	2	2	4	0	0	4	CCBE1	-1.35561	1	-0.389356	0.778155
43360	ENSG00000248848	PPBPP2	10895	pro-platelet basic protein pseudogene 2	NM_006692::NR_026769	1	4	0	5	3	0	1	0	0	0	2	1	0	1	0	1	PPBPP2	-1.35444	1	-0.81128	1
2990	ENSG00000104808	DHDH	27294	dihydrodiol dehydrogenase (dimeric)	NM_014475::NP_055290	1	0	2	0	0	0	1	0	2	2	0	0	4	2	0	2	DHDH	-1.35001	1	1.27437	0.639518
8945	ENSG00000146555	SDK1	221935	sidekick cell adhesion molecule 1	NM_001079653::NP_689957::NM_152744::NP_001073121	1	1	0	0	0	0	0	1	0	0	0	0	0	0	0	0	SDK1	-1.34633	1	NA	NA
10245	ENSG00000157766	ACAN	176	aggrecan	NM_001135::NP_001126::NP_037359::NM_013227	0	2	0	3	2	0	0	0	1	0	0	1	0	3	0	1	ACAN	-1.34394	1	1.17191	0.780709
16764	ENSG00000187416	LHFPL3	375612	lipoma HMGIC fusion partner-like 3	NM_199000::NP_945351	1	3	2	4	0	2	2	0	3	0	2	2	2	1	0	0	LHFPL3	-1.34043	1	-0.902562	0.628937
7945	ENSG00000139714	MORN3	283385	MORN repeat containing 3	NM_173855::NP_776254	5	8	6	6	3	2	4	1	3	3	2	4	4	2	0	9	MORN3	-1.33959	1	0.414066	0.722285
33049	ENSG00000231976	LINC00202-2	731789	long intergenic non-protein coding RNA 202-2	NR_026794	3	2	2	3	0	1	2	1	2	0	3	2	0	0	2	1	LINC00202-2	-1.33701	1	-1.16587	0.630209
2721	ENSG00000102755	FLT1	2321	fms-related tyrosine kinase 1	NP_001153392::NM_001159920::NM_001160030::NM_001160031::NP_002010::NP_001153503::NP_001153502::NM_002019	7	9	5	12	8	2	2	1	8	6	6	5	3	7	2	10	FLT1	-1.33697	1	-0.142817	1
5455	ENSG00000123594	ATXN3L	92552	ataxin 3-like	NM_001135995::NP_001129467	7	3	5	7	0	4	1	4	4	1	1	11	1	0	4	8	ATXN3L	-1.33459	1	-0.237662	0.864762
38345	ENSG00000238886	SNORD121A	100113379	small nucleolar RNA, C/D box 121A	NR_003685	21	0	0	0	5	1	1	1	1	1	0	1	0	2	2	1	SNORD121A	-1.33358	1	0.864786	0.87157
20530	ENSG00000204365	C10orf126	283080	chromosome 10 open reading frame 126	XR_171845::XR_159192::XR_158861	1	0	2	0	1	0	0	0	0	0	0	0	0	0	0	0	C10orf126	-1.33331	1	NA	NA
508	ENSG00000033122	LRRC7	57554	leucine rich repeat containing 7	NP_065845::NM_020794	1	0	9	4	1	3	0	1	2	2	0	0	2	8	0	2	LRRC7	-1.33214	1	1.71666	0.271447
11220	ENSG00000163673	DCLK3	85443	doublecortin-like kinase 3	NP_208382::NM_033403	1	5	0	3	0	2	2	0	0	2	2	4	8	1	2	2	DCLK3	-1.33203	1	0.884683	0.582798
3094	ENSG00000105278	ZFR2	23217	zinc finger RNA binding protein 2	NM_001145640::NR_027149::NM_015174::NP_055989::NP_001139112	15	7	6	1	5	2	1	4	3	0	2	1	3	11	0	1	ZFR2	-1.32532	1	1.44077	0.266905
17082	ENSG00000188620	HMX3	340784	H6 family homeobox 3	NM_001105574::NP_001099044	18	16	57	9	7	17	8	6	14	7	6	12	31	12	16	6	HMX3	-1.32433	1	1.01908	0.311965
8565	ENSG00000143867	OSR1	130497	odd-skipped related 1 (Drosophila)	NP_660303::NM_145260	5	8	9	39	6	6	5	7	9	26	2	14	11	18	7	9	OSR1	-1.32372	1	-0.081539	0.972766
10196	ENSG00000157330	C1orf158	93190	chromosome 1 open reading frame 158	NM_152290::NP_689503	1	0	6	2	2	0	1	0	6	5	0	3	3	2	3	1	C1orf158	-1.32167	1	-0.356589	0.754216
10292	ENSG00000158113	LRRC43	254050	leucine rich repeat containing 43	NM_001098519::NM_152759::NP_001091989::NP_689972	0	0	4	4	0	2	0	1	3	1	0	0	0	0	0	0	LRRC43	-1.32015	1	#NAME?	0.341615
17152	ENSG00000188828	GLRA4	441509	glycine receptor, alpha 4	NM_001024452::NP_001165756::NM_001172285::NP_001019623	0	1	0	1	0	0	0	1	0	0	0	4	0	0	1	0	GLRA4	-1.31584	1	-1.76348	0.704692
1987	ENSG00000092295	TGM1	7051	transglutaminase 1 (K polypeptide epidermal type I, protein-glutamine-gamma-glutamyltransferase)	NM_000359::NP_000350	9	13	5	13	4	10	1	2	5	4	7	12	5	13	1	18	TGM1	-1.31391	1	0.414911	0.478587
8893	ENSG00000146147	MLIP	90523	muscular LMNA-interacting protein	NP_612636::NM_138569	3	0	2	0	0	1	0	1	1	0	2	0	0	1	0	1	MLIP	-1.3101	1	-0.742332	1
35433	ENSG00000235123	DSCAM-AS1	100506492	DSCAM antisense RNA 1	NR_038900::NR_038896::NR_038898::NR_038899	1	0	7	3	1	2	0	1	4	3	0	3	1	2	2	6	DSCAM-AS1	-1.30937	1	0.281642	0.91847
43973	ENSG00000249751	ECSCR	641700	endothelial cell surface expressed chemotaxis and apoptosis regulator	NP_001071161::NM_001077693	7	8	14	19	1	6	8	4	19	13	19	21	12	18	7	19	ECSCR	-1.30835	1	-0.286631	0.668933
178	ENSG00000007237	GAS7	8522	growth arrest-specific 7	NM_201432::NP_001124303::NP_003635::NM_001130831::NM_201433::NP_958839::NM_003644::NP_958836	0	2	2	1	0	0	2	0	1	1	0	1	3	0	0	2	GAS7	-1.30768	1	1.04674	0.805509
2142	ENSG00000099834	CDHR5	53841	cadherin-related family member 5	NP_112554::NM_031264::NP_001165439::NM_017717::NP_068743::NM_031265::NM_021924::NM_001171968	0	0	2	1	1	0	0	0	0	3	0	0	0	0	0	0	CDHR5	-1.30746	1	#NAME?	0.55168
16763	ENSG00000187398	LUZP2	338645	leucine zipper protein 2	NM_001252008::NM_001252010::NM_001009909::NP_001009909::NP_001238939::NP_001238937	2	0	6	3	0	3	1	0	1	2	1	3	0	5	2	0	LUZP2	-1.30282	1	0.0163059	1
2609	ENSG00000101892	ATP1B4	23439	ATPase, Na+/K+ transporting, beta 4 polypeptide	NP_036201::NP_001135919::NM_001142447::NM_012069	4	14	4	1	2	2	2	5	8	4	2	3	5	3	2	6	ATP1B4	-1.30043	1	0.129155	1
1187	ENSG00000072080	SPP2	6694	secreted phosphoprotein 2, 24kDa	NP_008875::NM_006944	1	2	1	0	0	0	0	2	0	0	1	4	0	0	2	0	SPP2	-1.29966	1	-1.17017	0.734553
11971	ENSG00000166387	PPFIBP2	8495	PTPRF interacting protein, binding protein 2 (liprin beta 2)	NP_003612::NM_001256569::NM_003621::NP_001243498::NP_001243497::NM_001256568	0	9	2	1	1	1	1	3	11	7	0	1	3	6	6	7	PPFIBP2	-1.29653	1	0.427042	0.782574
8341	ENSG00000142621	FHAD1	114827	forkhead-associated (FHA) phosphopeptide binding domain 1	NP_443161::NM_052929	10	23	37	22	9	6	8	15	16	4	31	5	9	4	9	12	FHAD1	-1.29371	1	-0.684757	0.427613
7881	ENSG00000139304	PTPRQ	374462	protein tyrosine phosphatase, receptor type, Q	NM_001145026::NP_001138498	0	2	0	0	0	0	1	0	0	3	0	0	0	0	0	0	PTPRQ	-1.29101	1	#NAME?	0.553445
17355	ENSG00000196167	C11orf92	399948	chromosome 11 open reading frame 92	NR_034154::NM_207429	0	2	0	0	0	0	1	0	3	0	0	4	3	2	0	0	C11orf92	-1.29101	1	-0.0635009	0.948684
3350	ENSG00000106540	LOC646999	646999	akirin 1 pseudogene	NR_024390	0	2	0	0	0	0	1	0	1	0	1	0	0	0	0	0	LOC646999	-1.29101	1	#NAME?	0.733938
4903	ENSG00000118971	CCND2	894	cyclin D2	NP_001750::NM_001759	0	4	0	0	0	0	2	0	1	0	3	0	1	0	2	0	CCND2	-1.29101	1	-0.342749	1
1297	ENSG00000075035	WSCD2	9671	WSC domain containing 2	NM_014653::NP_055468	0	2	0	0	0	0	1	0	0	1	0	1	0	2	0	1	WSCD2	-1.29101	1	0.517354	0.964882
48067	ENSG00000254550	OMP	4975	olfactory marker protein	NM_006189::NP_006180	0	2	0	0	0	0	1	0	0	0	1	0	1	0	0	0	OMP	-1.29101	1	0.0843195	1
16338	ENSG00000185674	LYG2	254773	lysozyme G-like 2	NM_175735::NP_783862	3	7	1	7	0	0	5	3	2	1	2	11	4	9	2	9	LYG2	-1.28956	1	0.682774	0.469635
12718	ENSG00000169302	STK32A	202374	serine/threonine kinase 32A	NP_659438::NM_145001::NP_001106195::NM_001112724	20	23	18	9	8	2	10	10	38	7	21	14	6	29	32	10	STK32A	-1.2872	1	0.0887593	0.933446
22342	ENSG00000208772	SNORD94	692225	small nucleolar RNA, C/D box 94	NR_004378	5	4	1	4	3	0	1	2	2	4	0	2	1	5	1	3	SNORD94	-1.28589	1	0.379018	0.813473
50876	ENSG00000258730	ITPK1-AS1	319085	ITPK1 antisense RNA 1	NR_002808	0	2	1	1	0	0	0	2	1	0	2	1	2	0	0	0	ITPK1-AS1	-1.284	1	-0.683864	0.86609
1237	ENSG00000073282	TP63	8626	tumor protein p63	NP_001108453::NP_001108450::NM_001114982::NP_001108451::NP_001108454::NP_003713::NP_001108452::NM_003722::NM_001114979::NM_001114981::NM_001114980::NM_001114978	2	0	5	1	1	1	0	1	0	0	0	0	2	3	2	2	TP63	-1.2802	1	Inf	0.0660207
8374	ENSG00000142910	TINAGL1	64129	tubulointerstitial nephritis antigen-like 1	NM_022164::NP_071447::NP_001191343::NM_001204415::NM_001204414::NP_001191344	2	10	14	24	0	17	0	4	12	14	1	5	15	36	2	5	TINAGL1	-1.27911	1	1.0097	0.367572
14702	ENSG00000178467	P4HTM	54681	prolyl 4-hydroxylase, transmembrane (endoplasmic reticulum)	NM_177938::NP_808808::NM_177939::NM_017732::NP_808807	2	1	6	2	1	0	3	0	6	1	0	3	0	5	2	6	P4HTM	-1.27705	1	0.576747	0.749344
27790	ENSG00000224960	SMEK3P	139420	SMEK homolog 3, suppressor of mek1 (Dictyostelium) pseudogene	NR_002784	3	3	6	3	0	1	4	1	2	5	4	2	0	2	1	6	SMEK3P	-1.27512	1	-0.64839	0.806815
4399	ENSG00000115085	ZAP70	7535	zeta-chain (TCR) associated protein kinase 70kDa	NM_207519::NP_001070::NM_001079::NP_997402	0	2	0	0	1	0	0	0	0	0	0	0	3	0	0	0	ZAP70	-1.27432	1	Inf	0.50009
17142	ENSG00000188803	SHISA6	388336	shisa homolog 6 (Xenopus laevis)	NP_001166932::NM_001173461::NM_175903::NP_001166933::NP_997269::NM_001173462::NM_207386	0	2	0	0	1	0	0	0	1	1	0	1	0	0	0	0	SHISA6	-1.27432	1	#NAME?	0.56712
50740	ENSG00000258586	LOC100506498	100506498	uncharacterized LOC100506498	XR_133045::XR_110222::XR_172048	0	2	0	0	1	0	0	0	0	0	0	2	0	1	0	0	LOC100506498	-1.27432	1	-0.948539	1
10862	ENSG00000162461	SLC25A34	284723	solute carrier family 25, member 34	NM_207348::NP_997231	12	4	32	44	12	5	16	1	41	31	2	13	31	9	8	19	SLC25A34	-1.27266	1	-0.0821485	0.777669
48345	ENSG00000254842	LOC100507431	100507431	uncharacterized LOC100507431	XR_132807::XR_171929::XR_132977	6	15	24	5	3	8	5	5	6	8	1	7	3	0	5	2	LOC100507431	-1.27215	1	-0.902867	0.282646
9272	ENSG00000149243	KLHL35	283212	kelch-like family member 35	NM_001039548::NM_173583::NP_001034637	7	36	9	2	7	12	3	4	11	5	6	33	4	8	4	5	KLHL35	-1.2712	1	-1.23939	0.354083
7079	ENSG00000135094	SDS	10993	serine dehydratase	NM_006843::NP_006834	2	5	3	3	2	0	0	4	1	0	0	0	3	1	1	3	SDS	-1.27083	1	3.50026	0.148805
1820	ENSG00000088992	TESC	54997	tescalcin	NR_031766::NM_017899::NP_060369::NM_001168325::NP_001161797	2	2	1	2	0	2	1	0	5	4	0	0	1	2	0	0	TESC	-1.27009	1	-1.34881	0.482747
20367	ENSG00000203886	CYP17A1-AS1	414269	CYP17A1 antisense RNA 1	XR_171867::XR_132947::XR_132782	0	0	3	0	0	0	1	0	0	0	1	0	0	0	0	2	CYP17A1-AS1	-1.26982	1	0.644625	0.972771
5096	ENSG00000120457	KCNJ5	3762	potassium inwardly-rectifying channel, subfamily J, member 5	NM_000890::NP_000881	5	6	17	4	0	6	4	3	3	5	13	6	6	5	2	0	KCNJ5	-1.26743	1	-0.980649	0.30704
13430	ENSG00000172294	CSPG4P1Y	114758	chondroitin sulfate proteoglycan 4 pseudogene 1, Y-linked	NR_001554	7	5	3	12	4	0	5	2	5	0	6	2	9	8	6	8	CSPG4P1Y	-1.26732	1	1.36256	0.110645
48683	ENSG00000255203	OR7E2P	8587	olfactory receptor, family 7, subfamily E, member 2 pseudogene	NR_045004	0	4	3	0	3	0	0	0	0	0	0	0	3	0	0	0	OR7E2P	-1.26729	1	Inf	0.410531
3125	ENSG00000105398	SULT2A1	6822	sulfotransferase family, cytosolic, 2A, dehydroepiandrosterone (DHEA)-preferring, member 1	NP_003158::NM_003167	3	2	1	22	5	3	2	1	6	7	1	3	4	14	3	4	SULT2A1	-1.26707	1	0.666903	0.605627
4245	ENSG00000113600	C9	735	complement component 9	NM_001737::NP_001728	2	1	1	1	0	0	2	0	0	2	1	0	1	1	0	2	C9	-1.26507	1	0.29845	0.955338
2357	ENSG00000100557	C14orf105	55195	chromosome 14 open reading frame 105	NM_018168::NP_060638	9	7	5	1	1	2	2	5	7	2	4	6	1	5	1	2	C14orf105	-1.26403	1	-0.984967	0.391872
32402	ENSG00000231105	LOC100506801	100506801	uncharacterized LOC100506801	NR_038404	1	0	11	2	3	1	0	1	6	2	2	1	0	3	1	1	LOC100506801	-1.26327	1	-1.04075	0.545269
4337	ENSG00000114541	FRMD4B	23150	FERM domain containing 4B	NP_055938::NM_015123	13	8	21	17	1	6	5	13	28	11	10	17	16	14	20	15	FRMD4B	-1.25432	1	0.191366	0.872014
13141	ENSG00000171124	FUT3	2525	fucosyltransferase 3 (galactoside 3(4)-L-fucosyltransferase, Lewis blood group)	NP_000140::NP_001091108::NM_001097641::NP_001091110::NP_001091109::NM_000149::NM_001097639::NM_001097640	3	0	0	2	0	1	1	0	0	1	0	0	0	0	0	0	FUT3	-1.254	1	#NAME?	1
5587	ENSG00000124529	HIST4H4::HIST2H4B::HIST1H4I::HIST1H4A::HIST1H4D::HIST1H4F::HIST1H4K::HIST1H4J::HIST1H4C::HIST1H4H::HIST1H4B::HIST1H4E::HIST1H4L::HIST2H4A	121504::554313::8294::8359::8360::8361::8362::8363::8364::8365::8366::8367::8368::8370	histone cluster 4, H4::histone cluster 2, H4b::histone cluster 1, H4i::histone cluster 1, H4a::histone cluster 1, H4d::histone cluster 1, H4f::histone cluster 1, H4k::histone cluster 1, H4j::histone cluster 1, H4c::histone cluster 1, H4h::histone cluster 1, H4b::histone cluster 1, H4e::histone cluster 1, H4l::histone cluster 2, H4a	NM_175054::NP_778224::NP_001029249::NM_001034077::NM_003495::NP_003486::NP_003529::NM_003538::NM_003539::NP_003530::NM_003540::NP_003531::NP_003532::NM_003541::NP_068803::NM_021968::NP_003533::NM_003542::NP_003534::NM_003543::NP_003535::NM_003544::NM_003545::NP_003536::NM_003546::NP_003537::NM_003548::NP_003539	0	0	3	0	1	0	0	0	2	3	0	4	2	1	12	0	HIST4H4::HIST2H4B::HIST1H4I::HIST1H4A::HIST1H4D::HIST1H4F::HIST1H4K::HIST1H4J::HIST1H4C::HIST1H4H::HIST1H4B::HIST1H4E::HIST1H4L::HIST2H4A	-1.25313	1	0.972326	0.708839
38133	ENSG00000238649	SNORD42A	26809	small nucleolar RNA, C/D box 42A	NR_000014	0	0	3	0	1	0	0	0	0	1	2	0	0	0	1	0	SNORD42A	-1.25313	1	-1.67596	0.829386
4513	ENSG00000115705	TPO	7173	thyroid peroxidase	NP_000538::NM_175719::NM_175720::NM_175721::NM_001206745::NM_000547::NM_175722::NP_001193674::NP_783652::NM_001206744::NP_783653::NP_783650::NP_001193673	0	1	1	0	0	0	0	1	0	0	0	0	0	0	0	4	TPO	-1.25144	1	Inf	0.420306
2276	ENSG00000100302	RASD2	23551	RASD family, member 2	NM_014310::NP_055125	4	3	7	0	1	1	1	3	2	1	1	3	3	1	1	1	RASD2	-1.24744	1	0.049769	1
24059	ENSG00000214851	LINC00612	253128	long intergenic non-protein coding RNA 612	NM_001039381::NR_034140	1	8	3	4	4	0	3	0	1	0	2	0	22	4	0	0	LINC00612	-1.24712	1	3.32853	0.20961
17074	ENSG00000188585	LINC00083	400797	long intergenic non-protein coding RNA 83	NM_001001689::XR_108314::XR_111989::XR_171229	0	5	0	1	2	1	0	0	0	1	1	1	0	5	2	4	LINC00083	-1.24496	1	1.74577	0.272538
17943	ENSG00000197815	LOC100507131	100507131	uncharacterized LOC100507131	XR_133126::XR_172191::XR_132626	63	4	0	6	20	2	3	5	14	4	4	2	21	4	1	4	LOC100507131	-1.24495	1	0.708783	0.840989
20527	ENSG00000204361	NXPE2	120406	neurexophilin and PC-esterase domain family, member 2	NM_182495::NP_872301	1	5	3	2	1	4	0	0	0	3	0	4	3	3	3	2	NXPE2	-1.24389	1	0.777937	0.627975
10985	ENSG00000162913	C1orf145	574407	chromosome 1 open reading frame 145	NM_001025495::NR_073154::NR_073155	6	1	5	8	3	4	0	1	5	2	2	3	6	4	0	4	C1orf145	-1.24316	1	0.449857	0.818259
38093	ENSG00000238597	SNORD4B	26772	small nucleolar RNA, C/D box 4B	NR_000009	0	1	10	3	5	0	0	0	2	10	1	18	0	3	1	0	SNORD4B	-1.24034	1	-2.92504	0.0947143
48677	ENSG00000255197	LOC100507417	100507417	uncharacterized LOC100507417	XR_132956::XR_109050::XR_171894	8	0	2	1	0	0	0	5	2	3	0	3	1	0	0	3	LOC100507417	-1.23717	1	-0.876224	0.694388
3583	ENSG00000108551	RASD1	51655	RAS, dexamethasone-induced 1	NM_001199989::NP_001186918::NP_057168::NM_016084	3	4	9	9	2	4	4	0	12	2	10	8	7	9	6	2	RASD1	-1.23683	1	-0.246119	0.746021
8895	ENSG00000146166	LGSN	51557	lengsin, lens protein with glutamine synthetase domain	NP_001137412::NP_057655::NM_016571::NM_001143940	3	4	4	3	0	1	4	1	3	1	2	1	2	0	1	2	LGSN	-1.23501	1	-0.28064	0.930323
19645	ENSG00000201599	SNORA71A	26777	small nucleolar RNA, H/ACA box 71A	NR_002911	0	2	4	1	0	1	1	1	1	4	1	13	13	1	0	1	SNORA71A	-1.23437	1	0.0170706	0.934795
1553	ENSG00000081479	LRP2	4036	low density lipoprotein receptor-related protein 2	NM_004525::NP_004516	2	3	1	0	0	0	1	2	2	0	0	0	0	1	0	0	LRP2	-1.23387	1	-0.682774	1
45093	ENSG00000251301	LOC100507195	100507195	uncharacterized LOC100507195	XR_110374::XR_171965	1	0	2	2	0	0	1	1	3	0	0	1	0	8	0	0	LOC100507195	-1.22958	1	1.24606	0.668712
20318	ENSG00000203782	LOR	4014	loricrin	NM_000427::NP_000418	1	0	2	2	0	0	1	1	0	0	1	1	2	1	0	0	LOR	-1.22958	1	0.722093	0.962689
10921	ENSG00000162692	VCAM1	7412	vascular cell adhesion molecule 1	NP_001186763::NP_001069::NP_542413::NM_080682::NM_001199834::NM_001078	2	0	2	1	0	2	0	0	0	0	2	2	0	2	1	0	VCAM1	-1.22867	1	-0.50247	1
7022	ENSG00000134765	DSC1	1823	desmocollin 1	NP_004939::NM_004948::NM_024421::NP_077739	2	3	2	4	1	2	0	2	0	4	1	0	6	2	1	0	DSC1	-1.22835	1	0.957645	0.5854
7971	ENSG00000139915	MDGA2	161357	MAM domain containing glycosylphosphatidylinositol anchor 2	NM_182830::NP_878250::NM_001113498::NP_001106970	7	0	13	4	2	1	5	1	4	2	4	7	3	4	5	16	MDGA2	-1.22708	1	0.770964	0.349204
13896	ENSG00000174567	GOLT1A	127845	golgi transport 1A	NM_198447::NP_940849	7	5	1	2	1	5	0	1	2	3	0	0	2	4	0	8	GOLT1A	-1.22595	1	1.5497	0.236144
3655	ENSG00000108984	MAP2K6	5608	mitogen-activated protein kinase kinase 6	NM_002758::NP_002749::NM_031988	4	3	4	4	0	0	1	6	5	3	5	3	1	6	3	1	MAP2K6	-1.22064	1	-0.497068	0.767178
42668	ENSG00000245750	LOC145837	145837	uncharacterized LOC145837	NR_026979	1	3	1	4	0	2	2	0	2	2	20	0	1	2	2	0	LOC145837	-1.21703	1	-2.37001	0.39778
16275	ENSG00000185432	METTL7A	25840	methyltransferase like 7A	NM_014033::NP_054752	8	26	5	9	5	12	5	1	13	4	0	25	22	5	2	1	METTL7A	-1.21583	1	-0.0549881	0.790303
18095	ENSG00000198203	SULT1C2	6819	sulfotransferase family, cytosolic, 1C, member 2	NM_176825::NP_001047::NM_001056::NP_789795	15	4	6	15	5	4	3	5	8	2	2	4	2	13	4	8	SULT1C2	-1.21515	1	0.901116	0.288236
4212	ENSG00000113361	CDH6	1004	cadherin 6, type 2, K-cadherin (fetal kidney)	NM_004932::NP_004923	7	1	10	3	1	2	0	6	8	1	0	0	2	0	4	2	CDH6	-1.21399	1	0.283626	1
5978	ENSG00000127515	OR7A10	390892	olfactory receptor, family 7, subfamily A, member 10	NP_001005190::NM_001005190	3	7	5	14	2	1	4	6	8	3	7	2	5	5	3	1	OR7A10	-1.21196	1	-0.352908	0.718681
3734	ENSG00000109743	BST1	683	bone marrow stromal cell antigen 1	NM_004334::NP_004325	133	48	61	30	32	36	24	26	48	96	75	58	9	57	45	44	BST1	-1.21167	1	-0.858152	0.223122
12267	ENSG00000167588	GPD1	2819	glycerol-3-phosphate dehydrogenase 1 (soluble)	NP_005267::NM_005276::NM_001257199::NP_001244128	1	2	0	1	0	0	1	1	0	1	0	0	0	1	1	1	GPD1	-1.21056	1	1.47933	0.744776
41515	ENSG00000243284	VSIG8	391123	V-set and immunoglobulin domain containing 8	NM_001013661::NP_001013683	2	2	0	0	0	2	0	0	6	0	2	0	0	0	1	0	VSIG8	-1.20984	1	-2.68866	0.306388
11433	ENSG00000164287	CDC20B	166979	cell division cycle 20B	NP_689836::NM_152623::NP_001139206::NM_001145734::NM_001170402::NP_001163873	4	0	4	7	1	2	2	1	2	1	2	2	0	17	1	2	CDC20B	-1.20871	1	1.48773	0.330878
12884	ENSG00000170054	SERPINA9	327657	serpin peptidase inhibitor, clade A (alpha-1 antiproteinase, antitrypsin), member 9	NM_175739::NP_783866::NP_001035983::NM_001042518	2	0	1	4	1	0	0	2	0	2	2	0	2	6	0	4	SERPINA9	-1.20821	1	1.40644	0.316844
21476	ENSG00000206937	SNORA70B	100124537	small nucleolar RNA, H/ACA box 70B	NR_003707	10	0	5	5	1	4	3	0	4	0	2	6	3	6	0	0	SNORA70B	-1.20796	1	-0.20372	0.889564
15423	ENSG00000182179	MIR5193::UBA7	100847079::7318	microRNA 5193::ubiquitin-like modifier activating enzyme 7	NR_049825::NM_003335::NP_003326	3	2	8	2	3	3	0	0	1	0	1	4	2	1	0	2	MIR5193::UBA7	-1.20762	1	-0.072261	1
3686	ENSG00000109193	SULT1E1	6783	sulfotransferase family 1E, estrogen-preferring, member 1	NP_005411::NM_005420	2	6	24	1	1	6	1	6	17	0	5	6	5	8	32	46	SULT1E1	-1.20736	1	1.90378	0.123718
29363	ENSG00000227039	ITGB2-AS1	100505746	ITGB2 antisense RNA 1	NR_038316::NR_038314::NR_038312::NR_038313::NR_038315::NR_038311	3	0	0	2	0	0	2	0	4	6	0	2	6	4	2	0	ITGB2-AS1	-1.20708	1	0.267658	1
17881	ENSG00000197629	MPEG1	219972	macrophage expressed 1	NM_001039396::NP_001034485	1	2	2	1	0	0	0	3	0	1	1	0	0	0	1	1	MPEG1	-1.20581	1	-0.164725	1
1136	ENSG00000070729	CNGB1	1258	cyclic nucleotide gated channel beta 1	NP_001288::NM_001297::NM_001135639::NP_001129111	0	0	2	3	1	0	0	1	1	0	1	4	1	2	1	0	CNGB1	-1.20542	1	-0.405348	0.926899
15566	ENSG00000182752	PAPPA	5069	pregnancy-associated plasma protein A, pappalysin 1	NP_002572::NM_002581	2	0	3	0	1	0	0	1	1	1	0	1	1	0	3	1	PAPPA	-1.20474	1	0.988207	0.810018
7963	ENSG00000139865	LOC101059957::TTC6	101059957::319089	tetratricopeptide repeat protein 6-like::tetratricopeptide repeat domain 6	XM_003960873::XM_003959975::XP_003960591::XM_003960874::XP_003960024::XP_003960922::XM_003959976::XM_003960542::XP_003960025::XP_003960592::XM_003960543::XP_003960923::XP_003960597::XP_003846622::NM_001007795::XM_003960548::XM_003846574::XM_003846351::XP_003846399	4	1	2	7	1	2	1	2	1	2	0	0	2	1	1	1	LOC101059957::TTC6	-1.20414	1	0.928057	0.761247
18326	ENSG00000198822	GRM3	2913	glutamate receptor, metabotropic 3	NP_000831::NM_000840	4	1	0	4	0	2	1	1	0	1	0	0	1	6	0	2	GRM3	-1.20349	1	3.05494	0.145851
6887	ENSG00000134020	PEBP4	157310	phosphatidylethanolamine-binding protein 4	NM_144962::NP_659399	0	5	7	6	1	2	2	3	2	4	3	2	5	5	0	2	PEBP4	-1.20282	1	0.210101	0.911444
12300	ENSG00000167676	PLIN4	729359	perilipin 4	NP_001073869::NM_001080400	13	4	22	12	6	6	4	5	11	8	4	4	3	8	5	8	PLIN4	-1.19228	1	-0.0621496	1
1341	ENSG00000075886	TUBA3D::TUBA3C	113457::7278	tubulin, alpha 3d::tubulin, alpha 3c	NM_080386::NP_525125::NP_005992::NM_079836::NM_006001	23	6	20	27	7	13	0	13	13	3	16	25	5	7	12	23	TUBA3D::TUBA3C	-1.19208	1	-0.217554	0.832276
8501	ENSG00000143520	FLG2	388698	filaggrin family member 2	NP_001014364::NM_001014342	4	8	3	6	4	1	1	4	4	1	1	0	4	2	1	5	FLG2	-1.18482	1	1.26012	0.396436
7363	ENSG00000136531	SCN2A	6326	sodium channel, voltage-gated, type II, alpha subunit	NP_066287::NM_021007::NP_001035232::NM_001040143::NM_001040142::NP_001035233	0	2	5	4	0	2	0	3	3	1	4	4	1	2	12	3	SCN2A	-1.18311	1	0.682407	0.581969
15090	ENSG00000180440	SERTM1	400120	serine-rich and transmembrane domain containing 1	NM_203451::NP_982276	18	20	29	24	4	11	17	8	21	20	8	12	12	17	20	8	SERTM1	-1.17649	1	0.0631429	1
1391	ENSG00000077264	PAK3	5063	p21 protein (Cdc42/Rac)-activated kinase 3	NP_001121640::NP_001121638::NP_002569::NP_001121644::NM_001128168::NM_001128166::NM_001128172::NM_002578::NM_001128173::NM_001128167::NP_001121639::NP_001121645	20	15	28	21	3	7	9	19	45	10	45	28	23	27	8	24	PAK3	-1.17526	1	-0.535123	0.326764
8200	ENSG00000141497	ZMYND15	84225	zinc finger, MYND-type containing 15	NM_032265::NM_001136046::NP_001254751::NP_001129518::NM_001267822::NP_115641	6	12	9	3	3	3	5	3	5	7	3	2	2	2	0	9	ZMYND15	-1.17519	1	-0.377291	0.849856
17649	ENSG00000196970	NXF4	55999	nuclear RNA export factor 4 pseudogene	NR_002216	0	10	6	0	0	0	5	3	0	5	0	0	5	1	2	3	NXF4	-1.175	1	1.20368	0.505653
11586	ENSG00000164867	NOS3	4846	nitric oxide synthase 3 (endothelial cell)	NM_001160110::NP_000594::NM_000603::NP_001153583::NM_001160111::NM_001160109::NP_001153582::NP_001153581	4	3	1	0	1	1	0	2	2	0	0	0	10	0	2	1	NOS3	-1.17459	1	3.36879	0.22845
6196	ENSG00000129451	KLK10	5655	kallikrein-related peptidase 10	NP_002767::NM_001077500::NP_001070968::NP_665895::NM_002776::NM_145888	0	0	3	2	0	2	0	0	0	1	1	0	0	2	2	2	KLK10	-1.16717	1	1.39289	0.539186
15536	ENSG00000182612	TSPAN10	83882	tetraspanin 10	NP_114151::NM_031945	3	2	7	0	0	2	3	0	10	2	8	8	6	1	11	4	TSPAN10	-1.1615	1	-0.140833	0.840997
10954	ENSG00000162779	AXDND1	126859	axonemal dynein light chain domain containing 1	NP_653297::NR_073544::NM_144696::NM_182766	4	4	0	0	0	2	2	0	3	3	1	0	0	2	20	3	AXDND1	-1.16135	1	1.97933	0.387263
2299	ENSG00000100351	GRAP2	9402	GRB2-related adaptor protein 2	NP_004801::NM_004810	3	0	4	0	0	0	1	2	11	1	0	3	0	0	0	0	GRAP2	-1.15994	1	#NAME?	0.0369216
44099	ENSG00000249923	LOC284865	284865	uncharacterized LOC284865	NR_038460	5	2	6	4	1	0	0	7	9	2	0	6	6	9	1	0	LOC284865	-1.15842	1	0.249686	1
20934	ENSG00000205436	EXOC3L4	91828	exocyst complex component 3-like 4	NP_001071062::NM_001077594	2	1	0	4	0	0	3	0	3	0	0	1	0	0	0	0	EXOC3L4	-1.15747	1	#NAME?	0.341962
8812	ENSG00000145692	BHMT	635	betaine--homocysteine S-methyltransferase	NM_001713::NP_001704	0	0	5	5	2	1	0	1	1	5	1	1	1	1	1	1	BHMT	-1.15745	1	-0.952977	0.682678
26756	ENSG00000223579	LOC642633	642633	uncharacterized LOC642633	XR_172364::XR_133277	25	12	13	21	15	5	7	4	29	11	3	9	23	9	12	11	LOC642633	-1.15731	1	0.416147	0.759945
44249	ENSG00000250138	LOC100652783::LOC100996326::LOC728093	100652783::100996326::728093	putative POM121-like protein 1-like	XR_132509::XR_133401::XR_132510	0	0	0	18	0	5	0	3	0	0	0	0	0	3	0	0	LOC100652783::LOC100996326::LOC728093	-1.15711	1	Inf	0.562426
16785	ENSG00000187533	C4orf40	401137	chromosome 4 open reading frame 40	NM_214711::NP_999876	2	2	3	0	2	0	1	0	1	2	1	2	1	5	1	1	C4orf40	-1.15695	1	0.440744	0.826259
12175	ENSG00000167178	ISLR2	57611	immunoglobulin superfamily containing leucine-rich repeat 2	NP_001123610::NM_001130136::NM_001130137::NM_001130138::NP_001123609::NP_001123608::NM_020851::NP_065902	4	5	9	9	4	2	2	4	8	22	4	4	2	12	3	7	ISLR2	-1.15309	1	-0.677936	0.560706
4258	ENSG00000113721	PDGFRB	5159	platelet-derived growth factor receptor, beta polypeptide	NM_002609::NP_002600	2	6	0	2	3	1	1	0	5	1	0	5	1	0	0	2	PDGFRB	-1.14812	1	-1.59424	0.315334
6701	ENSG00000132677	RHBG	57127	Rh family, B glycoprotein (gene/pseudogene)	NR_046115::NM_001256395::NP_001243324::NM_001256396::NP_065140::NP_001243325::NM_020407	3	4	2	27	5	7	1	3	5	0	2	5	7	3	6	3	RHBG	-1.1446	1	0.960929	0.594827
33550	ENSG00000232645	LOC100505683	100505683	uncharacterized LOC100505683	XR_109654::XR_133258::XR_172310	5	1	3	27	7	1	5	2	3	1	2	1	7	8	9	3	LOC100505683	-1.14454	1	2.12261	0.140596
4736	ENSG00000117322	CR2	1380	complement component (3d/Epstein Barr virus) receptor 2	NM_001877::NP_001868::NM_001006658::NP_001006659	5	10	20	4	5	3	7	2	8	4	1	8	4	4	0	5	CR2	-1.14348	1	-0.480537	0.560752
11478	ENSG00000164418	GRIK2	2898	glutamate receptor, ionotropic, kainate 2	NP_068775::NP_001159719::NM_021956::NP_786944::NM_001166247::NM_175768	5	3	5	5	3	1	2	2	5	0	2	4	3	7	1	3	GRIK2	-1.13718	1	0.538096	0.731791
4008	ENSG00000111859	NEDD9	4739	neural precursor cell expressed, developmentally down-regulated 9	NM_182966::NM_001142393::NM_006403::NP_006394::NP_001135865::NM_001271033::NP_892011::NR_073131::NP_001257962	5	7	8	1	1	3	3	3	15	6	2	1	7	4	4	6	NEDD9	-1.13581	1	0.0966301	0.996601
10193	ENSG00000157315	TMED6	146456	transmembrane emp24 protein transport domain containing 6	NM_144676::NP_653277	19	10	18	14	13	4	4	6	17	13	3	8	3	10	5	10	TMED6	-1.13579	1	-0.427309	0.529128
23094	ENSG00000212607	SNORA45	677826	small nucleolar RNA, H/ACA box 45	NR_002977	7	9	10	14	7	4	4	3	7	5	11	6	10	9	7	5	SNORA45	-1.13572	1	0.191179	0.803006
3810	ENSG00000110375	UPK2	7379	uroplakin 2	NP_006751::NM_006760	4	5	2	1	0	1	3	2	3	1	0	6	1	5	5	2	UPK2	-1.13539	1	0.585725	0.739066
11703	ENSG00000165325	CCDC67	159989	coiled-coil domain containing 67	NM_181645::NP_857596	5	2	1	5	3	1	0	2	5	6	1	3	9	4	3	3	CCDC67	-1.1326	1	0.587233	0.698938
765	ENSG00000055955	ITIH4	3700	inter-alpha-trypsin inhibitor heavy chain family, member 4	NP_001159921::NP_002209::NM_001166449::NM_002218	0	2	0	2	1	1	0	0	2	0	0	1	0	0	0	0	ITIH4	-1.12222	1	#NAME?	0.513986
21053	ENSG00000205853	RFPL3S	10737	RFPL3 antisense	NR_001450::NR_002596	1	2	4	0	3	0	0	0	3	5	3	2	1	0	8	10	RFPL3S	-1.12161	1	0.563672	0.592341
11521	ENSG00000164619	BMPER	168667	BMP binding endothelial regulator	NM_133468::NP_597725	18	3	7	16	2	5	6	7	9	14	5	14	15	11	9	10	BMPER	-1.12076	1	0.258214	0.749571
42756	ENSG00000246877	DNM1P35	100128285	DNM1 pseudogene 35	NR_024595	4	2	13	2	1	8	0	0	2	1	1	4	0	16	1	0	DNM1P35	-1.11854	1	1.12803	0.497059
10098	ENSG00000156486	KCNS2	3788	potassium voltage-gated channel, delayed-rectifier, subfamily S, member 2	NP_065748::NM_020697	1	2	6	5	0	0	5	1	4	0	2	4	0	4	0	1	KCNS2	-1.11713	1	-0.94378	0.61768
8079	ENSG00000140623	SEPT12	124404	septin 12	NP_653206::NP_001147930::NM_001154458::NM_144605	2	0	2	1	2	0	0	0	0	0	0	0	0	0	0	1	SEPT12	-1.11655	1	Inf	0.974111
49424	ENSG00000256316	HIST1H3A::HIST1H3D::HIST1H3C::HIST1H3E::HIST1H3I::HIST1H3G::HIST1H3J::HIST1H3H::HIST1H3B::HIST1H3F	8350::8351::8352::8353::8354::8355::8356::8357::8358::8968	histone cluster 1, H3a::histone cluster 1, H3d::histone cluster 1, H3c::histone cluster 1, H3e::histone cluster 1, H3i::histone cluster 1, H3g::histone cluster 1, H3j::histone cluster 1, H3h::histone cluster 1, H3b::histone cluster 1, H3f	NP_003520::NM_003529::NM_003530::NP_003521::NM_003531::NP_003522::NP_003523::NM_003532::NM_003533::NP_003524::NP_003525::NM_003534::NM_003535::NP_003526::NM_003536::NP_003527::NM_003537::NP_003528::NP_066298::NM_021018	2	2	5	5	4	2	0	0	3	8	0	11	3	4	19	1	HIST1H3A::HIST1H3D::HIST1H3C::HIST1H3E::HIST1H3I::HIST1H3G::HIST1H3J::HIST1H3H::HIST1H3B::HIST1H3F	-1.11628	1	0.476918	0.776253
7516	ENSG00000137270	GCM1	8521	glial cells missing homolog 1 (Drosophila)	NM_003643::NP_003634	1	1	1	6	0	0	3	1	1	4	0	1	0	0	1	0	GCM1	-1.1158	1	-2.4571	0.369042
23209	ENSG00000213077	LOC100996259::FAM106A	100996259::80039	protein FAM106B-like::family with sequence similarity 106, member A	XM_003960667::XP_003846327::XP_003960716::XM_003846279::NR_026809::NM_024974	7	1	0	7	1	1	2	3	9	4	1	12	2	3	9	13	LOC100996259::FAM106A	-1.11556	1	0.224676	0.876433
11691	ENSG00000165272	AQP3	360	aquaporin 3 (Gill blood group)	NM_004925::NP_004916	8	11	8	4	3	9	2	1	9	4	6	0	0	6	3	4	AQP3	-1.11551	1	-0.528301	0.700516
8883	ENSG00000146070	PLA2G7	7941	phospholipase A2, group VII (platelet-activating factor acetylhydrolase, plasma)	NM_001168357::NP_005075::NM_005084::NP_001161829	9	2	5	2	2	0	4	2	1	0	6	2	0	3	0	8	PLA2G7	-1.11483	1	0.0800106	0.812563
15402	ENSG00000182107	TMEM30B	161291	transmembrane protein 30B	NM_001017970::NP_001017970	1	1	0	0	0	0	1	0	1	1	0	0	2	2	0	0	TMEM30B	-1.11442	1	1.27978	0.812422
6770	ENSG00000133063	CHIT1	1118	chitinase 1 (chitotriosidase)	NR_045785::NP_001243054::NR_045784::NM_001270509::NM_001256125::NP_003456::NM_003465::NP_001257438	1	1	0	0	0	0	1	0	1	0	0	0	0	0	0	0	CHIT1	-1.11442	1	#NAME?	1
1598	ENSG00000083067	TRPM3	80036	transient receptor potential cation channel, subfamily M, member 3	NM_024971::NP_079247::NM_206946::NP_996828::NM_206945::NP_066003::NP_996830::NP_001007471::NM_020952::NP_001007472::NM_001007471::NP_996829::NP_996827::NM_001007470::NM_206947::NM_206944::NP_996831::NM_206948	7	5	4	3	1	4	3	1	5	6	4	1	4	6	3	5	TRPM3	-1.11268	1	0.233346	0.821877
15626	ENSG00000182983	ZNF662	389114	zinc finger protein 662	NP_997287::NM_207404::NP_001128128::NM_001134656	4	2	3	2	3	1	0	1	1	2	3	6	2	2	2	2	ZNF662	-1.11115	1	-0.500994	0.793391
1748	ENSG00000087250	MT3	4504	metallothionein 3	NP_005945::NM_005954	1	0	0	1	0	0	0	1	2	3	4	0	0	0	1	2	MT3	-1.10997	1	-1.68724	0.539003
15737	ENSG00000183423	LRIT3	345193	leucine-rich repeat, immunoglobulin-like and transmembrane domains 3	NM_198506::NP_940908	1	0	0	1	0	0	0	1	3	0	0	2	0	0	0	1	LRIT3	-1.10997	1	-2.14241	0.612957
7557	ENSG00000137507	LRRC32	2615	leucine rich repeat containing 32	NM_001128922::NP_005503::NM_005512::NP_001122394	1	0	0	1	0	0	0	1	3	0	0	1	0	0	1	0	LRRC32	-1.10997	1	-1.56888	0.720708
6597	ENSG00000132031	MATN3	4148	matrilin 3	NM_002381::NP_002372	11	12	80	25	13	32	7	2	12	9	24	16	12	20	11	14	MATN3	-1.10907	1	-0.0691067	1
31064	ENSG00000229356	LRRC3-AS1	100861510	LRRC3 antisense RNA 1 (head to head)	NR_047476	1	0	2	2	2	0	0	0	1	0	0	0	2	0	2	0	LRRC3-AS1	-1.10159	1	2.62142	0.579945
20969	ENSG00000205565	LOC100506903	100506903	putative POM121-like protein 1-like	XR_132511	0	0	0	11	0	4	0	1	0	0	0	0	0	0	0	0	LOC100506903	-1.10129	1	NA	NA
17136	ENSG00000188783	PRELP	5549	proline/arginine-rich end leucine-rich repeat protein	NM_002725::NP_002716::NM_201348::NP_958505	6	15	11	15	5	9	3	6	13	4	30	8	19	4	9	17	PRELP	-1.1002	1	-0.101094	0.975367
13464	ENSG00000172403	SYNPO2	171024	synaptopodin 2	NM_001128934::NP_597734::NP_001122406::NM_133477::NM_001128933::NP_001122405	0	15	10	10	3	6	7	1	13	12	0	17	13	3	4	6	SYNPO2	-1.09917	1	-0.388128	0.53659
17210	ENSG00000189051	RNF222	643904	ring finger protein 222	NP_001140156::NM_001146684	1	4	5	2	1	2	0	3	7	4	5	2	1	5	5	2	RNF222	-1.09877	1	-0.388911	0.80467
13044	ENSG00000170748	RBMXL2	27288	RNA binding motif protein, X-linked-like 2	NP_055284::NM_014469	0	1	3	0	0	0	0	2	0	0	0	1	1	0	5	1	RBMXL2	-1.09378	1	3.05136	0.308147
44296	ENSG00000250210	LOC100286914::LOC100288646::LOC100653358	100286914::100288646::100653358	putative uncharacterized protein C20orf69-like	XM_002342591::XP_002342632::XP_002344292::XM_002344251::XM_003403550::XP_003403598	0	6	0	8	0	3	4	0	13	7	4	11	2	3	5	3	LOC100286914::LOC100288646::LOC100653358	-1.0919	1	-1.2459	0.157947
8850	ENSG00000145888	GLRA1	2741	glycine receptor, alpha 1	NM_000171::NM_001146040::NP_001139512::NP_000162	4	19	12	7	4	4	3	11	9	10	16	8	8	7	6	8	GLRA1	-1.09077	1	-0.515795	0.541754
5115	ENSG00000120658	ENOX1	55068	ecto-NOX disulfide-thiol exchanger 1	NP_060463::NM_001127615::NP_001121087::NM_017993::NP_001229792::NM_001242863	17	12	19	12	2	12	10	4	8	10	9	26	9	10	13	14	ENOX1	-1.08902	1	-0.0961534	0.920355
11176	ENSG00000163564	PYHIN1	149628	pyrin and HIN domain family, member 1	NP_689714::NM_198929::NP_945146::NM_198930::NP_945148::NM_152501::NM_198928::NP_945147	3	1	1	6	2	1	1	1	2	3	2	1	6	2	1	2	PYHIN1	-1.08845	1	0.633902	0.731618
10707	ENSG00000161249	DMKN	93099	dermokine	NP_001119530::NP_001177276::NP_001119531::NM_001190349::NP_001119528::NM_001190347::NP_001177277::NP_001177278::NP_001030593::NM_033317::NM_001126059::NM_001126058::NP_201574::NM_001126056::NM_001190348::NM_001035516::NM_001126057::NP_001119529::NR_033746	0	7	3	13	3	1	5	2	16	1	6	1	3	8	4	3	DMKN	-1.08402	1	-0.204879	0.812462
8056	ENSG00000140505	CYP1A2	1544	cytochrome P450, family 1, subfamily A, polypeptide 2	NP_000752::NM_000761	1	1	21	8	2	3	5	3	2	13	3	4	2	3	1	1	CYP1A2	-1.0817	1	-1.61106	0.258005
17229	ENSG00000189127	ANKRD34B	340120	ankyrin repeat domain 34B	NM_001004441::NP_001004441	1	1	7	12	6	0	1	2	9	3	7	3	0	1	6	5	ANKRD34B	-1.08009	1	-0.806659	0.482583
49154	ENSG00000255819	KLRK1	22914	killer cell lectin-like receptor subfamily K, member 1	NM_007360::NP_031386	1	1	5	0	0	1	2	0	4	2	3	0	3	1	1	1	KLRK1	-1.07468	1	-0.373282	0.85303
3327	ENSG00000106384	MOGAT3	346606	monoacylglycerol O-acyltransferase 3	NP_835470::NM_178176	2	7	9	9	3	1	4	5	8	2	0	3	2	8	0	2	MOGAT3	-1.07424	1	0.12857	1
2616	ENSG00000101938	CHRDL1	91851	chordin-like 1	NP_001137453::NP_001137454::NP_660277::NM_145234::NP_001137455::NM_001143983::NM_001143981::NM_001143982	7	0	21	8	0	11	0	5	41	5	8	6	12	20	21	25	CHRDL1	-1.07409	1	0.635541	0.494277
51244	ENSG00000259107	LOC100996280	100996280	uncharacterized LOC100996280	XR_172051::XR_159026::XR_159240	0	0	0	2	0	0	0	1	0	2	0	0	0	4	1	2	LOC100996280	-1.07399	1	1.66628	0.503267
10438	ENSG00000159248	GJD2	57369	gap junction protein, delta 2, 36kDa	NM_020660::NP_065711	0	0	0	2	0	0	0	1	2	2	0	0	3	0	0	0	GJD2	-1.07399	1	0.057049	1
36013	ENSG00000235904	LOC100509621	100509621	uncharacterized LOC100509621	XR_112469	9	5	11	4	2	2	3	7	0	3	6	6	3	4	6	9	LOC100509621	-1.07152	1	0.503757	0.476725
14957	ENSG00000179817	MRGPRX4	117196	MAS-related GPR, member X4	NP_473373::NM_054032	0	1	0	1	1	0	0	0	0	1	1	0	2	0	2	0	MRGPRX4	-1.06725	1	1.05583	0.810011
23715	ENSG00000213996	TM6SF2	53345	transmembrane 6 superfamily member 2	NM_001001524::NP_001001524::NM_203510	0	1	0	1	1	0	0	0	0	0	0	0	0	0	0	0	TM6SF2	-1.06725	1	NA	NA
12886	ENSG00000170075	GPR37L1	9283	G protein-coupled receptor 37 like 1	NM_004767::NP_004758	1	4	4	29	3	6	3	6	0	1	3	2	5	8	5	3	GPR37L1	-1.06415	1	1.77227	0.208385
12810	ENSG00000169744	LDB2	9079	LIM domain binding 2	NP_001124306::NM_001130834::NM_001290::NP_001281	2	1	1	0	0	2	0	0	1	0	2	1	0	0	0	0	LDB2	-1.06275	1	#NAME?	0.383209
12311	ENSG00000167711	SERPINF2	5345	serpin peptidase inhibitor, clade F (alpha-2 antiplasmin, pigment epithelium derived factor), member 2	NP_001159392::NP_001159393::NP_000925::NM_000934::NM_001165920::NM_001165921	2	4	2	0	2	0	2	0	1	0	0	3	0	0	0	0	SERPINF2	-1.05939	1	#NAME?	0.310496
5156	ENSG00000120903	CHRNA2	1135	cholinergic receptor, nicotinic, alpha 2 (neuronal)	NM_000742::NP_000733	3	0	0	1	0	1	0	1	0	0	0	0	0	0	0	0	CHRNA2	-1.05777	1	NA	NA
34357	ENSG00000233705	SLC26A4-AS1	286002	SLC26A4 antisense RNA 1	NR_028137	1	0	10	1	1	4	0	0	10	3	1	5	1	9	0	2	SLC26A4-AS1	-1.05423	1	-0.506021	0.717693
14770	ENSG00000178860	MSC	9242	musculin	NP_005089::NM_005098	28	29	45	13	21	16	9	9	43	48	16	16	30	39	44	22	MSC	-1.05224	1	0.283274	0.590228
13469	ENSG00000172425	TTC36	143941	tetratricopeptide repeat domain 36	NM_001080441::NP_001073910	0	4	5	1	1	2	1	1	5	2	3	5	0	6	4	0	TTC36	-1.05072	1	-0.493201	0.764638
16694	ENSG00000187021	PNLIPRP1	5407	pancreatic lipase-related protein 1	NM_006229::NP_006220	4	2	8	11	1	4	1	6	6	0	1	8	1	1	4	4	PNLIPRP1	-1.05047	1	-0.351483	0.732459
2137	ENSG00000099812	C19orf21	126353	chromosome 19 open reading frame 21	NP_775752::NM_173481	30	30	58	19	21	8	24	11	47	13	17	24	25	28	29	15	C19orf21	-1.05026	1	0.171626	0.90389
24270	ENSG00000215343	ZNF705D	728957	zinc finger protein 705D	NM_001039615::NP_001034704	1	6	0	0	0	0	4	0	2	0	0	2	0	0	0	0	ZNF705D	-1.05008	1	#NAME?	0.413357
3924	ENSG00000111341	MGP	4256	matrix Gla protein	NP_000891::NP_001177768::NM_001190839::NM_000900	0	2	1	3	0	2	1	0	11	6	0	5	1	0	2	1	MGP	-1.04834	1	-2.14998	0.104655
23947	ENSG00000214553	LRRC37A11P	342666	leucine rich repeat containing 37, member A11, pseudogene	NM_198502::NR_033753	3	4	9	3	5	1	0	3	3	1	0	3	9	4	3	0	LRRC37A11P	-1.04521	1	1.59537	0.272789
5071	ENSG00000120262	CCDC170	80129	coiled-coil domain containing 170	NP_079335::NM_025059	0	7	4	4	0	4	2	2	12	5	12	1	0	26	5	0	CCDC170	-1.0449	1	0.0188297	0.929172
24723	ENSG00000217327	RPS7P5	645884	ribosomal protein S7 pseudogene 5	NR_036695	24	11	12	27	7	13	7	9	18	15	21	22	17	18	16	12	RPS7P5	-1.0435	1	-0.158812	0.77767
50643	ENSG00000258486	RN7SL1	6029	RNA, 7SL, cytoplasmic 1	NR_002715	182	322	750	895	269	151	251	343	328	247	175	1116	222	264	2409	592	RN7SL1	-1.04258	1	1.07921	0.413125
20870	ENSG00000205209	SCGB2B2	284402	secretoglobin, family 2B, member 2	NM_001025591::NP_001020762	3	0	4	0	0	1	2	0	1	0	0	0	0	0	0	1	SCGB2B2	-1.04066	1	0.291767	1
10150	ENSG00000156968	MPV17L	255027	MPV17 mitochondrial membrane protein-like	NM_001128423::NP_001121895::NP_776164::NM_173803	5	14	4	7	2	3	7	4	4	1	13	3	1	8	6	5	MPV17L	-1.03976	1	-0.161666	1
8562	ENSG00000143851	PTPN7	5778	protein tyrosine phosphatase, non-receptor type 7	NP_542155::NM_080589::NM_002832::NP_001186726::NM_080588::NM_001199797::NP_002823::NR_037664::NR_037663	10	4	4	3	4	1	4	1	8	1	10	6	1	1	2	2	PTPN7	-1.03949	1	-1.97863	0.0700896
8746	ENSG00000145147	SLIT2	9353	slit homolog 2 (Drosophila)	NM_004787::NP_004778	33	12	33	17	10	9	13	13	39	18	22	12	5	7	13	5	SLIT2	-1.03836	1	-1.44277	0.00301663
8988	ENSG00000146938	NLGN4X	57502	neuroligin 4, X-linked	NP_851849::NM_181332::NP_065793::NM_020742	1	0	1	0	0	0	0	1	2	2	0	1	1	0	6	0	NLGN4X	-1.03543	1	0.762112	0.848289
16384	ENSG00000185862	EVI2B	2124	ecotropic viral integration site 2B	NP_006486::NM_006495	2	0	2	0	0	0	0	2	0	0	0	0	0	0	0	0	EVI2B	-1.03543	1	NA	NA
13005	ENSG00000170549	IRX1	79192	iroquois homeobox 1	NM_024337::NP_077313	1	0	1	0	0	0	0	1	0	0	1	3	1	1	0	0	IRX1	-1.03543	1	-0.831808	0.886631
4821	ENSG00000118160	SLC8A2	6543	solute carrier family 8 (sodium/calcium exchanger), member 2	NP_055878::NM_015063	1	1	0	4	0	3	0	0	3	0	0	2	0	0	2	0	SLC8A2	-1.03411	1	-0.931886	0.723539
39616	ENSG00000240583	AQP1	358	aquaporin 1 (Colton blood group)	NP_001171989::NP_001171991::NM_001185060::NM_001185062::NM_000385::NP_001171990::NP_932766::NM_001185061::NM_198098	2	6	10	3	0	1	2	8	4	5	2	7	3	5	0	8	AQP1	-1.03326	1	-0.10041	1
2848	ENSG00000103490	PYCARD	29108	PYD and CARD domain containing	NM_145183::NP_660183::NM_013258::NP_037390::NM_145182	4	0	3	2	2	2	0	0	1	3	0	0	0	1	2	4	PYCARD	-1.03291	1	0.792534	0.679463
9818	ENSG00000154080	CHST9	83539	carbohydrate (N-acetylgalactosamine 4-0) sulfotransferase 9	NM_001243848::NP_001243245::NM_031422::NM_001256316::NP_113610	6	5	3	4	4	1	2	2	10	2	1	5	0	3	0	5	CHST9	-1.03223	1	-1.04667	0.384747
10390	ENSG00000158869	FCER1G	2207	Fc fragment of IgE, high affinity I, receptor for; gamma polypeptide	NP_004097::NM_004106	6	1	4	2	3	1	1	1	5	2	6	3	1	1	3	1	FCER1G	-1.02893	1	-1.31098	0.333266
8797	ENSG00000145536	ADAMTS16	170690	ADAM metallopeptidase with thrombospondin type 1 motif, 16	NP_620687::NM_139056	0	1	3	0	0	1	0	1	1	3	0	0	1	3	2	1	ADAMTS16	-1.02393	1	0.867661	0.718573
9682	ENSG00000152785	BMP3	651	bone morphogenetic protein 3	NM_001201::NP_001192	20	22	9	1	7	8	6	7	5	5	4	9	4	3	5	3	BMP3	-1.0221	1	-0.459201	0.64717
10349	ENSG00000158555	GDPD5	81544	glycerophosphodiester phosphodiesterase domain containing 5	NP_110419::NM_030792	13	3	3	1	0	6	3	1	4	0	10	4	7	4	3	2	GDPD5	-1.02146	1	-0.0704434	1
16194	ENSG00000185105	MYADML2	255275	myeloid-associated differentiation marker-like 2	NP_001138585::NM_001145113	0	2	2	0	0	0	2	0	0	1	0	2	3	1	4	4	MYADML2	-1.01954	1	2.14405	0.255887
5116	ENSG00000120659	TNFSF11	8600	tumor necrosis factor (ligand) superfamily, member 11	NM_033012::NP_143026::NM_003701::NP_003692	0	2	2	0	0	0	2	0	0	0	0	0	0	0	0	0	TNFSF11	-1.01954	1	NA	NA
6048	ENSG00000128250	RFPL1	5988	ret finger protein-like 1	NM_021026::NP_066306	21	9	2	5	7	4	4	4	8	11	22	6	5	6	11	2	RFPL1	-1.01617	1	-0.943142	0.345438
31998	ENSG00000230561	LOC728586	728586	hCG1981531	XR_159448::XR_159059::XR_171523	28	4	15	18	8	3	10	10	9	5	9	11	4	3	3	9	LOC728586	-1.01504	1	-0.755289	0.310523
2054	ENSG00000095587	TLL2	7093	tolloid-like 2	NM_012465::NP_036597	4	4	32	9	9	5	3	5	5	1	9	6	6	9	4	14	TLL2	-1.0124	1	0.666821	0.412726
20442	ENSG00000204131	NHSL2	340527	NHS-like 2	NM_001013627::NP_001013649	18	9	15	17	8	8	5	8	14	4	3	4	10	6	3	8	NHSL2	-1.01226	1	0.390422	0.783987
11755	ENSG00000165555	NOXRED1	122945	NADP-dependent oxidoreductase domain containing 1	NM_138791::NP_001106946::NM_001113475	7	10	26	8	5	5	5	10	8	12	1	20	13	16	12	8	NOXRED1	-1.01199	1	0.440426	0.539288
15132	ENSG00000180712	LOC728175	728175	uncharacterized LOC728175	NR_040108	1	1	3	1	1	0	0	2	2	2	1	0	0	3	0	2	LOC728175	-1.01149	1	-0.0386192	1
14478	ENSG00000177369	FLJ40194	124871	uncharacterized FLJ40194	NR_034161::NM_001007529	5	3	6	9	2	5	3	1	4	5	0	9	2	4	5	8	FLJ40194	-1.01078	1	0.208595	0.885621
34032	ENSG00000233276	GPX1	2876	glutathione peroxidase 1	NP_958799::NP_000572::NM_201397::NM_000581	3	0	1	8	0	3	0	3	19	2	0	0	6	0	5	4	GPX1	-1.00992	1	0.0100909	0.846935
20459	ENSG00000204175	GPRIN2	9721	G protein regulated inducer of neurite outgrowth 2	NM_014696::NP_055511	2	0	0	0	0	1	0	0	1	0	0	1	2	0	0	1	GPRIN2	-1.00858	1	1.04522	0.967703
14341	ENSG00000176771	NCKAP5	344148	NCK-associated protein 5	NP_997246::NM_207363::NP_997364::NM_207481	2	0	0	0	0	1	0	0	0	0	0	0	0	0	0	0	NCKAP5	-1.00858	1	NA	NA
21597	ENSG00000207088	SNORA7B	677797	small nucleolar RNA, H/ACA box 7B	NR_002992	11	9	3	4	7	5	1	1	12	10	3	9	6	9	0	2	SNORA7B	-1.00738	1	-0.811417	0.284416
2876	ENSG00000103742	IGDCC4	57722	immunoglobulin superfamily, DCC subclass, member 4	NM_020962::NP_066013	19	20	13	16	11	8	8	8	16	9	10	15	5	18	26	12	IGDCC4	-1.00633	1	0.402102	0.442165
48820	ENSG00000255346	NOX5	79400	NADPH oxidase, EF-hand calcium binding domain 5	NP_078781::NP_001171708::NM_001184779::NM_024505::NR_033672::NM_001184780::NR_033671::NP_001171709	8	2	11	13	0	6	7	3	5	8	0	2	6	5	9	6	NOX5	-1.00628	1	0.967476	0.288629
14983	ENSG00000179921	GPBAR1	151306	G protein-coupled bile acid receptor 1	NP_733800::NM_001077194::NP_001070662::NM_170699::NP_001070659::NM_001077191	4	2	2	0	2	2	0	0	0	2	2	2	3	2	5	0	GPBAR1	-1.00561	1	0.806088	0.626573
2956	ENSG00000104518	GSDMD	79792	gasdermin D	NM_001166237::NP_001159709::NP_079012::NM_024736	1	5	4	3	1	4	0	2	6	1	2	3	5	3	1	5	GSDMD	-1.00511	1	0.470073	0.826054
30412	ENSG00000228459	CXorf28	100129464	chromosome X open reading frame 28	NR_038428	1	0	6	0	0	2	1	0	1	4	3	2	0	4	0	3	CXorf28	-1.00507	1	-0.660105	0.875512
17499	ENSG00000196533	C1orf186	440712	chromosome 1 open reading frame 186	NM_001007544::NP_001007545	4	6	6	3	1	2	3	4	4	2	1	1	2	1	2	2	C1orf186	-1.00307	1	0.043363	1
131	ENSG00000006128	TAC1	6863	tachykinin, precursor 1	NM_013996::NP_054703::NP_054702::NM_013998::NM_013997::NP_003173::NM_003182::NP_054704	16	6	16	8	8	12	1	1	16	9	9	13	7	17	9	12	TAC1	-1.00286	1	0.0480042	0.958264
28800	ENSG00000226306	NPY6R	4888	neuropeptide Y receptor Y6 (pseudogene)	NR_002713	0	1	1	0	1	0	0	0	0	0	0	0	0	0	2	1	NPY6R	-1.00285	1	Inf	0.527381
3614	ENSG00000108753	HNF1B	6928	HNF1 homeobox B	NM_000458::NP_000449::NP_001159395::NM_001165923::NM_006481	0	1	1	0	1	0	0	0	3	1	1	0	3	2	0	1	HNF1B	-1.00285	1	0.545204	0.951546
16145	ENSG00000184984	CHRM5	1133	cholinergic receptor, muscarinic 5	NM_012125::NP_036257	0	1	1	0	1	0	0	0	1	2	0	0	1	1	0	1	CHRM5	-1.00285	1	0.124903	1

## Sheet: Upregulated by p53R273H
Order	id	symbol	gene_id	gene_name	accession	p53-/- #1	p53-/- #2	p53-/- #3	p53-/- #4	p53R273H #1	p53R273H #2	p53R273H #3	p53R273H #4	p53-/- Donor; p53 -/- Recip. #1	p53-/- Donor; p53 -/- Recip. #2	p53-/- Donor; p53 -/- Recip. #3	p53-/- Donor; p53 -/- Recip. #4	p53R273H Donor; p53 -/- Recip. #1	p53R273H Donor; p53 -/- Recip. #2	p53R273H Donor; p53 -/- Recip. #3	p53R273H Donor; p53 -/- Recip. #4	symbol	log2 Fold Change (p53R273 versus p53-/-)	Adjusted P value (p53R273 versus p53-/-)	log2 Fold Change (p53R273H Donor; p53 -/- Recip. Versus p53-/- Donor; p53 -/- Recip.)	Adjusted P value (p53R273H Donor; p53 -/- Recip. Versus p53-/- Donor; p53 -/- Recip.)
8206	ENSG00000141510	TP53	7157	tumor protein p53	NM_001276695::NM_001126118::NM_001126112::NP_001263626::NP_001263628::NP_001119586::NP_001119589::NM_001126114::NP_001263689::NP_001119590::NM_001126117::NP_001263627::NM_001276760::NM_001126115::NM_001276697::NP_001263624::NP_001119588::NM_001126113::NM_000546::NM_001126116::NP_001263625::NM_001276699::NP_001263690::NM_001276761::NM_001276698::NP_001119585::NP_001119587::NP_001119584::NP_000537:…	2062	1446	2312	1937	5876	5450	5208	6691	2876	1777	1770	2189	2018	1803	1783	1950	TP53	1.58729	1.15798e-37	-0.0335342	0.560634
1268	ENSG00000074211	PPP2R2C	5522	protein phosphatase 2, regulatory subunit B, gamma	NP_870991::NM_001206995::NM_001206996::NM_020416::NP_001193923::NM_181876::NP_001193925::NM_001206994::NP_001193924	39	45	61	58	177	182	205	260	82	38	48	33	30	41	40	54	PPP2R2C	2.00862	1.96984e-15	-0.159587	0.531189
14825	ENSG00000179083	FAM133A	286499	family with sequence similarity 133, member A	NM_173698::NP_001164580::NP_001164581::NM_001171109::NP_001164582::NM_001171111::NM_001171110::NP_775969	68	44	85	59	149	246	177	202	82	54	52	72	33	86	57	80	FAM133A	1.61048	2.07121e-09	0.0664799	0.677688
23630	ENSG00000213853	EMP2	2013	epithelial membrane protein 2	NM_001424::NP_001415	158	141	167	103	275	283	321	281	161	122	137	160	98	93	111	164	EMP2	1.01009	1.40241e-05	-0.213251	0.296951
18202	ENSG00000198542	ITGBL1	9358	integrin, beta-like 1 (with EGF-like repeat domains)	NM_001271756::NM_001271755::NP_001258685::NP_001258684::NM_001271754::NP_001258683::NP_004782::NM_004791	13	8	13	17	51	52	50	61	32	24	16	35	21	29	21	17	ITGBL1	2.08332	5.67395e-05	-0.125373	0.690056
14512	ENSG00000177508	IRX3	79191	iroquois homeobox 3	NP_077312::NM_024336	37	22	30	67	95	111	81	102	60	39	32	77	42	29	39	43	IRX3	1.33394	0.000692414	-0.266167	0.250858
6635	ENSG00000132357	CARD6	84674	caspase recruitment domain family, member 6	NP_115976::NM_032587	0	1	1	2	23	8	5	17	8	3	4	4	6	3	4	4	CARD6	3.71698	0.0762294	0.0611573	1
10867	ENSG00000162496	DHRS3	9249	dehydrogenase/reductase (SDR family) member 3	NM_004753::NP_004744	15	4	24	7	60	22	49	53	18	24	28	16	8	21	17	7	DHRS3	1.97626	0.0920719	-0.667865	0.277589
6328	ENSG00000130475	FCHO1	23149	FCH domain only 1	NM_001161359::NP_001154829::NM_001161357::NM_015122::NM_001161358::NP_001154831::NP_055937::NP_001154830	9	3	8	8	19	26	28	26	24	11	14	6	24	15	10	6	FCHO1	1.86367	0.118818	0.225324	0.846964
226	ENSG00000008513	ST3GAL1	6482	ST3 beta-galactoside alpha-2,3-sialyltransferase 1	NP_003024::NM_173344::NM_003033::NP_775479	4	2	2	0	12	11	30	14	9	3	3	5	11	6	4	5	ST3GAL1	3.04069	0.129485	0.651391	0.579265
1911	ENSG00000090661	CERS4	79603	ceramide synthase 4	NM_024552::NP_078828	51	53	75	38	112	101	167	117	127	44	104	52	72	66	71	68	CERS4	1.19522	0.1859	-0.101612	0.742828
15916	ENSG00000184060	ADAP2	55803	ArfGAP with dual PH domains 2	NM_018404::NP_060874	6	8	8	7	17	39	39	21	14	24	17	8	12	34	4	18	ADAP2	1.97434	0.237712	0.104551	0.712078
12063	ENSG00000166780	C16orf45	89927	chromosome 16 open reading frame 45	NM_001142469::NP_001135941::NP_149978::NM_033201	33	19	34	30	60	29	68	78	60	25	16	31	28	33	38	40	C16orf45	1.03407	0.348025	0.276625	0.562299
9170	ENSG00000148344	PTGES	9536	prostaglandin E synthase	NM_198797::NM_004878::NP_004869	5	0	1	7	21	31	3	23	9	6	2	4	5	9	11	5	PTGES	2.62777	0.356519	0.703822	0.460591
17789	ENSG00000197380	DACT3	147906	dapper, antagonist of beta-catenin, homolog 3 (Xenopus laevis)	NP_659493::NM_145056	8	10	10	13	18	29	30	31	22	15	11	11	16	16	21	35	DACT3	1.36666	0.419013	0.698983	0.117928
14978	ENSG00000179913	B3GNT3	10331	UDP-GlcNAc:betaGal beta-1,3-N-acetylglucosaminyltransferase 3	NP_055071::NM_014256	24	11	19	14	22	44	42	44	16	26	14	17	15	33	14	26	B3GNT3	1.16171	0.488049	0.314856	0.343491
261	ENSG00000010310	GIPR	2696	gastric inhibitory polypeptide receptor	NM_000164::NP_000155	3	0	4	2	21	7	15	5	6	6	5	6	3	6	4	2	GIPR	2.58677	0.557998	-0.515595	0.595222
16147	ENSG00000184986	TMEM121	80757	transmembrane protein 121	NM_025268::NP_079544	14	12	20	16	29	33	31	39	20	32	15	13	30	35	15	32	TMEM121	1.09429	0.720906	0.568621	0.122276
838	ENSG00000061455	PRDM6	93166	PR domain containing 6	NP_001129711::NM_001136239	9	3	8	10	11	31	13	29	14	14	9	5	9	10	11	18	PRDM6	1.49904	0.720906	0.27804	0.59255
12430	ENSG00000168124	OR1F1	4992	olfactory receptor, family 1, subfamily F, member 1	NM_012360::NP_036492	0	1	2	0	11	4	22	5	4	4	2	1	4	3	2	3	OR1F1	3.86077	0.720906	0.279561	0.919782
12993	ENSG00000170500	LONRF2	164832	LON peptidase N-terminal domain and ring finger 2	NP_940863::NM_198461	5	5	6	6	9	16	12	31	16	7	8	6	5	10	6	8	LONRF2	1.57117	0.886771	-0.220428	0.7637
1272	ENSG00000074317	SNCB	6620	synuclein, beta	NM_003085::NP_001001502::NP_003076::NM_001001502	0	0	2	0	6	7	3	10	1	4	1	0	0	7	1	3	SNCB	3.90831	0.886771	0.762345	0.487445
28516	ENSG00000225930	DKFZP434L187	26082	uncharacterized LOC26082	NR_026771	3	2	7	4	14	8	9	24	6	6	17	12	1	5	8	13	DKFZP434L187	1.81856	0.926694	-0.65732	0.491273
10519	ENSG00000159961	OR3A3	8392	olfactory receptor, family 3, subfamily A, member 3	NP_036505::NM_012373	9	12	9	7	23	18	22	27	26	6	13	1	16	19	19	14	OR3A3	1.21489	0.930101	0.753598	0.17011
12132	ENSG00000166979	EVA1C	59271	eva-1 homolog C (C. elegans)	NP_478067::NM_058187	2	0	1	0	9	5	3	9	0	4	4	0	1	10	9	0	EVA1C	3.1857	0.945833	1.18221	0.185918
6288	ENSG00000130226	DPP6	1804	dipeptidyl-peptidase 6	NP_570629::NM_130797::NP_001034439::NM_001039350::NP_001927::NM_001936	0	0	1	0	8	5	4	3	1	0	0	2	8	2	1	3	DPP6	4.58773	0.997759	2.61543	0.110337
9888	ENSG00000154639	CXADR	1525	coxsackie virus and adenovirus receptor	NP_001193993::NM_001207063::NM_001338::NM_001207064::NM_001207066::NP_001329::NP_001193994::NM_001207065::NP_001193992::NP_001193995	38	20	37	44	50	84	86	52	73	27	70	51	83	31	33	69	CXADR	1.0035	1	0.127714	0.861382
10172	ENSG00000157111	TMEM171	134285	transmembrane protein 171	NP_775761::NM_173490::NM_001161342::NP_001154814	4	1	4	4	0	9	5	12	4	2	8	10	6	8	4	6	TMEM171	1.00377	1	0.0718798	0.938533
52815	ENSG00000260898	ADPGK-AS1	100287559	ADPGK antisense RNA 1	NR_040107	16	19	7	17	16	43	36	31	54	10	19	28	49	28	30	31	ADPGK-AS1	1.00583	1	0.582374	0.359854
20921	ENSG00000205363	C15orf59	388135	chromosome 15 open reading frame 59	NP_001034703::NM_001039614	0	1	0	1	0	0	0	5	0	0	0	0	0	0	1	0	C15orf59	1.00608	1	Inf	0.975604
4108	ENSG00000112499	SLC22A2	6582	solute carrier family 22 (organic cation transporter), member 2	NP_003049::NM_003058::NM_153191	0	0	11	0	0	19	0	0	0	0	0	0	0	0	0	0	SLC22A2	1.00822	1	NA	NA
11901	ENSG00000166145	SPINT1	6692	serine peptidase inhibitor, Kunitz type 1	NP_001027539::NM_181642::NP_857593::NP_003701::NM_003710::NM_001032367	3	0	2	0	2	1	0	7	4	0	0	0	0	0	1	1	SPINT1	1.00896	1	-0.599136	0.855349
35411	ENSG00000235097	LINC00330	144817	long intergenic non-protein coding RNA 330	NR_038433	2	2	1	0	3	4	1	3	2	0	0	4	2	2	5	2	LINC00330	1.00918	1	1.17205	0.529414
6072	ENSG00000128383	APOBEC3A_B::APOBEC3A	100913187::200315	APOBEC3A and APOBEC3B deletion hybrid::apolipoprotein B mRNA editing enzyme, catalytic polypeptide-like 3A	NP_001180218::NM_001193289::NM_145699::NP_001257335::NM_001270406::NP_663745	4	1	1	2	0	6	2	9	3	1	4	4	0	2	1	3	APOBEC3A_B::APOBEC3A	1.01015	1	-1.02881	0.555248
29633	ENSG00000227392	LOC100128675	100128675	uncharacterized LOC100128675	NR_024562::NR_024561	1	0	0	1	0	0	2	2	1	2	1	1	0	1	0	2	LOC100128675	1.01064	1	-0.827589	0.90653
5746	ENSG00000125730	C3	718	complement component 3	NM_000064::NP_000055	0	2	6	1	0	5	5	8	2	3	1	5	5	17	2	3	C3	1.01408	1	1.38711	0.18569
6086	ENSG00000128536	CDHR3	222256	cadherin-related family member 3	NM_152750::NP_689963	30	24	33	61	53	61	59	130	63	47	48	125	51	45	64	41	CDHR3	1.01441	1	-0.330048	0.388197
12632	ENSG00000168967	PMCHL1	5369	pro-melanin-concentrating hormone-like 1, pseudogene	NM_031887::NR_003921	2	0	0	1	0	6	0	0	0	0	3	4	0	3	0	3	PMCHL1	1.01472	1	-0.359518	1
37435	ENSG00000237779	ZNF638-IT1	100507113	ZNF638 intronic transcript 1 (non-protein coding)	XR_109944::XR_112334::XR_171302	1	0	0	1	1	0	1	2	3	3	1	2	0	2	1	0	ZNF638-IT1	1.01517	1	-1.51273	0.519417
48626	ENSG00000255145	LOC441461	441461	uncharacterized LOC441461	NR_038853	11	0	10	5	9	15	18	6	1	2	4	16	3	11	14	20	LOC441461	1.01569	1	1.10501	0.10087
30176	ENSG00000228141	LOC338963	338963	epididymal protein pseudogene	NR_034139	2	1	1	2	4	1	4	3	0	1	1	1	5	3	3	3	LOC338963	1.01646	1	2.26176	0.12038
50853	ENSG00000258704	LOC100506157	100506157	uncharacterized LOC100506157	XR_110279::XR_133038::XR_172037	5	8	7	5	10	12	8	24	0	17	13	8	17	6	3	8	LOC100506157	1.01681	1	-0.109705	0.990744
9208	ENSG00000148671	ADIRF	10974	adipogenesis regulatory factor	NP_006820::NM_006829	13	4	11	17	17	23	20	29	20	15	14	23	25	23	17	14	ADIRF	1.01727	1	0.299752	0.588991
9387	ENSG00000150394	CDH8	1006	cadherin 8, type 2	NM_001796::NP_001787	3	0	3	1	3	5	3	2	4	0	0	6	0	2	2	6	CDH8	1.0179	1	0.176118	1
47644	ENSG00000254064	LOC100507071	100507071	uncharacterized LOC100507071	XR_171711::XR_113112::XR_110863	3	0	11	5	7	6	3	20	6	0	4	26	14	6	4	2	LOC100507071	1.01917	1	-0.164462	0.780734
11357	ENSG00000164078	MST1R	4486	macrophage stimulating 1 receptor (c-met-related tyrosine kinase)	NM_002447::NM_001244937::NP_002438::NP_001231866	0	2	1	0	3	0	1	3	0	2	0	1	1	0	0	1	MST1R	1.01938	1	-0.468129	1
53511	ENSG00000261742	LOC283867	283867	uncharacterized LOC283867	NR_027755::NM_001101346	0	0	0	2	1	1	0	2	0	2	0	0	0	2	1	0	LOC283867	1.02607	1	0.487401	0.961936
38829	ENSG00000239474	KLHL41	10324	kelch-like family member 41	NP_006054::NM_006063	3	2	3	3	7	8	4	3	6	1	0	6	2	0	3	8	KLHL41	1.02618	1	0.249312	0.986249
25887	ENSG00000221933	OR2A25	392138	olfactory receptor, family 2, subfamily A, member 25	NM_001004488::NP_001004488	3	0	2	11	11	1	1	19	14	5	13	1	6	15	1	5	OR2A25	1.03289	1	-0.232991	0.903335
14589	ENSG00000177875	C12orf68	387856	chromosome 12 open reading frame 68	NP_001013657::NM_001013635	15	11	7	3	19	21	15	23	15	9	12	3	33	12	18	11	C12orf68	1.03311	1	1.12199	0.0880481
1691	ENSG00000085871	MGST2	4258	microsomal glutathione S-transferase 2	NM_001204368::NP_001191297::NM_002413::NM_001204366::NP_001191296::NP_002404::NP_001191295::NM_001204367	3	2	3	0	3	4	3	7	1	3	1	3	1	1	1	0	MGST2	1.03463	1	-1.26027	0.482277
2508	ENSG00000101280	ANGPT4	51378	angiopoietin 4	NP_057069::NM_015985	0	2	4	0	5	0	4	3	3	0	2	0	0	3	1	0	ANGPT4	1.0363	1	-0.250624	1
50116	ENSG00000257660	LOC100506125	100506125	uncharacterized LOC100506125	XR_111278::XR_171953::XR_171954::XR_111279::XR_110340::XR_110339	2	0	0	0	1	0	2	1	1	0	0	2	2	4	0	1	LOC100506125	1.03661	1	1.48479	0.590893
20851	ENSG00000205111	CDKL4	344387	cyclin-dependent kinase-like 4	NP_001009565::NM_001009565	0	1	2	0	2	1	2	1	4	3	5	2	1	10	2	2	CDKL4	1.0374	1	0.0751102	0.914421
23738	ENSG00000214039	LOC100190940	100190940	uncharacterized LOC100190940	NR_024457	0	0	4	0	4	0	0	3	2	0	1	1	1	0	3	1	LOC100190940	1.03784	1	0.581191	0.945288
12047	ENSG00000166689	PLEKHA7	144100	pleckstrin homology domain containing, family A member 7	NM_175058::NP_778228	9	3	4	9	4	13	20	14	21	9	4	17	11	14	21	16	PLEKHA7	1.03895	1	0.497197	0.467953
9368	ENSG00000150048	CLEC1A	51267	C-type lectin domain family 1, member A	NM_016511::NP_057595	2	0	2	3	3	0	2	9	0	1	3	1	1	1	1	2	CLEC1A	1.03906	1	-0.10742	1
17994	ENSG00000197935	ZNF311	282890	zinc finger protein 311	NM_001010877::NP_001010877	1	0	0	0	0	1	1	0	2	0	0	0	0	1	0	0	ZNF311	1.03991	1	-0.682774	1
7634	ENSG00000137877	SPTBN5	51332	spectrin, beta, non-erythrocytic 5	NM_016642::NP_057726	0	3	2	1	4	0	1	9	12	4	0	2	1	2	9	3	SPTBN5	1.04162	1	0.0421596	0.966164
11524	ENSG00000164626	KCNK5	8645	potassium channel, subfamily K, member 5	NM_003740::NP_003731	1	10	7	2	5	18	12	10	2	5	10	13	1	4	4	0	KCNK5	1.04245	1	-1.70952	0.0620889
37693	ENSG00000238121	LINC00426	100188949	long intergenic non-protein coding RNA 426	NR_024464	2	2	1	1	2	7	3	1	0	0	0	2	0	0	0	1	LINC00426	1.04316	1	-0.973997	1
10090	ENSG00000156453	PCDH1	5097	protocadherin 1	NM_032420::NM_002587::NP_115796::NP_002578	0	0	6	1	4	4	4	0	3	0	5	4	0	0	0	4	PCDH1	1.04381	1	-1.67535	0.353382
10485	ENSG00000159648	TEPP	374739	testis, prostate and placenta expressed	NP_950247::NP_955535::NM_199046::NM_199456	3	3	9	1	3	12	4	14	5	3	6	3	0	16	3	2	TEPP	1.04549	1	0.263609	0.700178
18525	ENSG00000199262	MIR3607	100500805	microRNA 3607	NR_037402	0	0	0	1	0	0	1	1	0	1	0	0	1	1	0	1	MIR3607	1.04662	1	1.56713	0.786094
14418	ENSG00000177096	FAM109B	150368	family with sequence similarity 109, member B	NM_001002034::NP_001002034	1	0	4	5	3	9	3	4	6	3	8	3	3	8	1	3	FAM109B	1.04832	1	-0.393312	0.816648
15528	ENSG00000182584	ACTL10	170487	actin-like 10	NM_001024675::NP_001019846	2	0	0	0	2	2	0	0	1	0	2	0	3	3	1	0	ACTL10	1.04856	1	1.29442	0.584705
17826	ENSG00000197475	ADAM3A	1587	ADAM metallopeptidase domain 3A (pseudogene)	NR_024107::NR_001569::NR_073423::NR_024106	1	0	0	0	1	1	0	0	0	0	0	0	1	0	0	1	ADAM3A	1.04856	1	Inf	0.701366
29981	ENSG00000227877	M1	100507027	uncharacterized LOC100507027	NR_038199::NR_038200	1	0	0	0	1	1	0	0	2	0	0	0	0	0	0	0	M1	1.04856	1	#NAME?	0.760622
9630	ENSG00000152430	BOLL	66037	bol, boule-like (Drosophila)	NP_932074::NM_197970::NP_149019::NM_033030	2	0	0	1	3	2	0	1	2	0	2	0	0	1	21	0	BOLL	1.05085	1	2.59425	0.453828
16686	ENSG00000186998	EMID1	129080	EMI domain containing 1	NP_001254824::NM_133455::NM_001267895::NP_597712	1	0	0	1	0	3	1	0	1	0	0	0	0	1	0	0	EMID1	1.05097	1	0.317226	1
9540	ENSG00000151715	TMEM45B	120224	transmembrane protein 45B	NM_138788::NP_620143	6	2	6	8	12	11	9	12	5	3	7	4	13	8	6	11	TMEM45B	1.05199	1	1.10074	0.116208
6258	ENSG00000130032	PRRG3	79057	proline rich Gla (G-carboxyglutamic acid) 3 (transmembrane)	NM_024082::NP_076987::NR_033262	1	2	1	0	0	0	7	2	2	1	0	3	1	1	1	1	PRRG3	1.05375	1	-0.335839	0.918424
5900	ENSG00000126759	CFP	5199	complement factor properdin	NP_002612::NM_001145252::NM_002621::NP_001138724	2	1	1	2	3	0	2	8	7	1	2	2	4	4	0	3	CFP	1.05471	1	0.135032	1
34199	ENSG00000233493	TMEM238	388564	transmembrane protein 238	NM_001190764::NP_001177693	4	8	5	4	14	9	12	11	20	9	3	10	14	15	4	7	TMEM238	1.05474	1	0.189157	0.974995
14142	ENSG00000175820	CCDC168	643677	coiled-coil domain containing 168	NP_001139669::NM_001146197	0	0	0	2	2	0	0	2	2	0	0	2	2	2	2	0	CCDC168	1.05566	1	0.972943	0.826755
4714	ENSG00000117148	ACTL8	81569	actin-like 8	NM_030812::NP_110439	1	0	3	0	1	0	0	7	0	1	0	0	1	0	0	0	ACTL8	1.05621	1	0.252313	1
13169	ENSG00000171219	CDC42BPG	55561	CDC42 binding protein kinase gamma (DMPK-like)	NP_059995::NM_017525	8	5	8	6	5	19	20	12	8	15	4	6	23	4	11	1	CDC42BPG	1.0595	1	0.50078	0.699421
6324	ENSG00000130427	EPO	2056	erythropoietin	NP_000790::NM_000799	1	0	1	0	0	1	1	2	1	0	0	0	0	0	2	1	EPO	1.06003	1	2.02043	0.753336
7264	ENSG00000136002	ARHGEF4	50649	Rho guanine nucleotide exchange factor (GEF) 4	NP_127462::NP_056135::NM_032995::NM_015320	9	7	24	5	21	26	20	23	16	7	14	9	2	14	12	10	ARHGEF4	1.06131	1	-0.226503	0.822512
10089	ENSG00000156427	FGF18	8817	fibroblast growth factor 18	NP_003853::NM_033649::NM_003862	0	0	4	6	2	3	8	6	1	5	2	4	5	8	2	2	FGF18	1.06197	1	0.565734	0.59102
485	ENSG00000029559	IBSP	3381	integrin-binding sialoprotein	NM_004967::NP_004958	0	2	0	1	4	1	2	0	1	2	0	0	0	1	0	0	IBSP	1.06247	1	-1.60415	0.793334
14722	ENSG00000178602	OTOS	150677	otospiralin	NM_148961::NP_683764	0	0	0	1	0	2	0	0	2	0	0	0	0	0	0	0	OTOS	1.06249	1	#NAME?	0.763804
8205	ENSG00000141506	PIK3R5	23533	phosphoinositide-3-kinase, regulatory subunit 5	NM_001142633::NM_014308::NM_001251852::NM_001251853::NP_001238782::NP_001136105::NP_055123::NP_001238781::NM_001251851::NP_001238780::NP_001238784::NM_001251855	0	0	0	1	0	2	0	0	0	0	0	1	0	0	0	0	PIK3R5	1.06249	1	#NAME?	1
13357	ENSG00000171989	LDHAL6B	92483	lactate dehydrogenase A-like 6B	NP_149972::NM_033195	0	0	0	1	0	2	0	0	0	0	0	0	0	0	0	0	LDHAL6B	1.06249	1	NA	NA
13899	ENSG00000174576	NPAS4	266743	neuronal PAS domain protein 4	NM_178864::NP_849195	0	0	0	1	0	2	0	0	0	0	0	0	0	0	0	0	NPAS4	1.06249	1	NA	NA
17831	ENSG00000197496	SLC2A10	81031	solute carrier family 2 (facilitated glucose transporter), member 10	NM_030777::NP_110404	0	0	0	1	0	2	0	0	0	0	0	0	0	0	0	0	SLC2A10	1.06249	1	NA	NA
6603	ENSG00000132141	CCT6B	10693	chaperonin containing TCP1, subunit 6B (zeta 2)	NP_001180458::NM_006584::NM_001193529::NP_001180459::NM_001193530::NP_006575	0	3	9	4	1	11	13	7	10	8	8	7	4	14	0	18	CCT6B	1.06277	1	0.13168	0.768935
17372	ENSG00000196208	GREB1	9687	growth regulation by estrogen in breast cancer 1	NM_014668::NP_683701::NP_055483::NM_033090::NM_148903::NP_149081	26	16	19	34	28	50	35	92	36	21	16	17	30	52	17	5	GREB1	1.06945	1	0.386506	0.566828
5415	ENSG00000123329	ARHGAP9	64333	Rho GTPase activating protein 9	NP_115885::NM_001080157::NM_032496::NP_001073625::NP_001073626::NM_001080156	2	1	0	0	0	5	1	1	0	3	0	0	0	2	1	0	ARHGAP9	1.07205	1	-0.0975617	1
11565	ENSG00000164764	SBSPON	157869	somatomedin B and thrombospondin, type 1 domain containing	NP_694957::NM_153225	15	6	30	14	51	14	49	10	19	48	30	19	9	19	9	12	SBSPON	1.07213	1	-1.23737	0.130473
11555	ENSG00000164742	ADCY1	107	adenylate cyclase 1 (brain)	NP_066939::NM_021116	6	3	1	3	6	6	11	5	4	1	1	3	1	0	2	4	ADCY1	1.07235	1	-0.170374	0.960257
18103	ENSG00000198223	CSF2RA	1438	colony stimulating factor 2 receptor, alpha, low-affinity (granulocyte-macrophage)	NM_001161529::NM_006140::NM_172246::NM_001161531::NP_001155003::NR_027760::NP_758450::NP_001155001::NP_001155002::NM_172245::NP_758452::NM_001161532::NP_758448::NP_006131::NM_001161530::NP_001155004::NM_172248::NM_172249::NM_172247::NP_758449	15	8	10	3	11	21	8	40	10	4	6	10	15	17	12	13	CSF2RA	1.07244	1	1.09447	0.0868992
42728	ENSG00000246465	LOC100506705	100506705	uncharacterized LOC100506705	XR_109276::XR_172141::XR_133119	4	4	9	5	4	9	4	31	11	7	5	7	3	9	11	16	LOC100506705	1.07302	1	0.473022	0.55145
21066	ENSG00000205879	FAM90A2P	729689	family with sequence similarity 90, member A2 pseudogene	NR_046354	5	0	5	3	0	6	15	4	5	0	0	1	2	0	0	0	FAM90A2P	1.07333	1	-0.901335	0.561032
16146	ENSG00000184985	SORCS2	57537	sortilin-related VPS10 domain containing receptor 2	NM_020777::NP_065828	1	0	8	0	4	6	5	1	3	4	1	3	3	7	0	1	SORCS2	1.07349	1	0.118607	1
8095	ENSG00000140807	NKD1	85407	naked cuticle homolog 1 (Drosophila)	NM_033119::NP_149110	0	3	1	0	3	5	0	2	0	0	1	0	3	0	3	4	NKD1	1.07376	1	3.17323	0.103448
3344	ENSG00000106511	MEOX2	4223	mesenchyme homeobox 2	NM_005924::NP_005915	2	0	0	2	0	4	4	0	0	1	0	2	0	0	3	4	MEOX2	1.07502	1	1.26771	0.541178
17864	ENSG00000197587	DMBX1	127343	diencephalon/mesencephalon homeobox 1	NM_172225::NP_671725::NM_147192::NP_757379	0	3	2	0	0	9	1	2	1	0	0	3	3	0	3	0	DMBX1	1.07599	1	1.00261	0.807281
7566	ENSG00000137573	SULF1	23213	sulfatase 1	NP_001121676::NM_001128204::NP_001121677::NP_055985::NP_001121678::NM_015170::NM_001128206::NM_001128205	2	0	0	1	1	0	4	1	2	6	2	0	0	0	1	0	SULF1	1.07685	1	-3.25214	0.172156
15717	ENSG00000183318	SPDYE4	388333	speedy homolog E4 (Xenopus laevis)	NP_001121548::NM_001128076	3	0	0	1	6	1	0	1	1	1	1	0	2	0	2	0	SPDYE4	1.07832	1	0.635926	0.950335
16148	ENSG00000184988	TMEM106A	113277	transmembrane protein 106A	NP_659478::NM_145041	3	0	3	5	0	1	0	23	5	0	2	22	2	2	1	1	TMEM106A	1.0784	1	-2.03247	0.316853
310	ENSG00000011590	ZBTB32	27033	zinc finger and BTB domain containing 32	NP_055198::NM_014383	0	0	0	2	0	1	2	1	1	0	0	0	4	0	0	1	ZBTB32	1.07916	1	2.97552	0.468019
7334	ENSG00000136352	NKX2-1	7080	NK2 homeobox 1	NM_003317::NM_001079668::NP_003308::NP_001073136	17	7	23	8	12	25	18	62	19	13	9	12	16	14	9	12	NKX2-1	1.08201	1	0.122215	0.953546
14337	ENSG00000176753	C15orf56	644809	chromosome 15 open reading frame 56	NM_001039905::NP_001034994	0	0	1	0	0	0	0	2	0	4	1	0	0	6	3	0	C15orf56	1.08324	1	0.715235	0.66953
15811	ENSG00000183668	PSG9	5678	pregnancy specific beta-1-glycoprotein 9	NP_002775::NM_002784	0	0	2	0	0	0	0	4	0	5	0	1	0	1	0	13	PSG9	1.08324	1	1.07029	0.642226
16514	ENSG00000186288	PABPC1L2A::PABPC1L2B	340529::645974	poly(A) binding protein, cytoplasmic 1-like 2A::poly(A) binding protein, cytoplasmic 1-like 2B	NP_001012995::NM_001012977::NM_001042506::NP_001035971	0	0	1	0	0	0	0	2	0	0	0	1	0	0	0	0	PABPC1L2A::PABPC1L2B	1.08324	1	#NAME?	1
5365	ENSG00000122862	SRGN	5552	serglycin	NM_002727::NR_036430::NP_002718	0	0	1	0	0	0	0	2	0	0	0	2	0	0	0	2	SRGN	1.08324	1	0.0260026	1
11763	ENSG00000165591	FAAH2	158584	fatty acid amide hydrolase 2	NM_174912::NP_777572	0	0	1	0	0	0	0	2	0	0	0	0	0	0	0	0	FAAH2	1.08324	1	NA	NA
20791	ENSG00000204950	LRRC10B	390205	leucine rich repeat containing 10B	NP_001138549::NM_001145077	0	0	1	0	0	0	0	2	0	0	0	0	0	0	0	0	LRRC10B	1.08324	1	NA	NA
1356	ENSG00000076344	RGS11	8786	regulator of G-protein signaling 11	NM_183337::NP_003825::NP_899180::NM_003834	5	1	12	10	7	10	33	3	20	21	2	2	0	6	7	0	RGS11	1.08327	1	-1.65609	0.187046
34307	ENSG00000233639	LOC100506421	100506421	uncharacterized LOC100506421	NR_037883	1	0	1	0	0	0	2	2	6	0	3	0	1	2	1	2	LOC100506421	1.08518	1	-0.416246	0.870098
12406	ENSG00000168032	ENTPD3	956	ectonucleoside triphosphate diphosphohydrolase 3	NM_001248::NP_001239	1	0	1	0	0	0	2	2	3	0	0	3	1	0	1	3	ENTPD3	1.08518	1	0.0307596	1
16202	ENSG00000185133	INPP5J	27124	inositol polyphosphate-5-phosphatase J	NM_014422::NP_001002837::NM_001002837	9	0	5	6	12	9	8	11	11	8	2	4	11	10	8	11	INPP5J	1.08572	1	0.883601	0.251438
24438	ENSG00000215897	ZBTB8B	728116	zinc finger and BTB domain containing 8B	NP_001139192::NM_001145720	5	8	4	4	8	17	11	12	12	10	3	12	8	15	9	10	ZBTB8B	1.08646	1	0.337979	0.650705
32829	ENSG00000231680	LOC100996453	100996453	uncharacterized LOC100996453	XR_159124::XR_171899::XR_159206	0	1	0	1	1	1	0	3	1	2	3	0	0	1	1	0	LOC100996453	1.08668	1	-1.67237	0.60741
8989	ENSG00000146950	SHROOM2	357	shroom family member 2	NM_001649::NP_001640	1	0	0	0	0	0	2	0	1	0	1	0	1	2	0	0	SHROOM2	1.08683	1	0.694314	0.967324
2621	ENSG00000101958	GLRA2	2742	glycine receptor, alpha 2	NM_001118886::NM_001171942::NP_001112358::NP_001165413::NM_002063::NP_002054::NM_001118885::NP_001112357	0	0	0	2	2	1	0	1	0	0	0	4	1	3	1	0	GLRA2	1.088	1	0.502859	0.950629
15026	ENSG00000180116	C12orf40	283461	chromosome 12 open reading frame 40	NM_001031748::NM_173599::NP_001026918	0	0	1	2	0	5	0	1	4	1	2	1	2	0	0	4	C12orf40	1.09115	1	-0.243544	0.956638
1372	ENSG00000076864	RAP1GAP	5909	RAP1 GTPase activating protein	NM_001145657::NM_002885::NP_001139129::NP_002876::NM_001145658::NP_001139130	8	2	1	9	9	11	8	15	6	1	7	4	8	5	3	4	RAP1GAP	1.09165	1	0.306971	0.798394
35754	ENSG00000235545	LOC400756	400756	uncharacterized LOC400756	XR_171191::XR_159044::XR_159343	1	1	2	0	0	1	2	6	2	0	1	4	0	2	4	4	LOC400756	1.09253	1	0.640332	0.731201
37007	ENSG00000237232	ZNF295-AS1	150142	ZNF295 antisense RNA 1	NR_027273::NM_198078	3	0	0	3	4	2	5	1	4	1	6	2	5	2	1	3	ZNF295-AS1	1.09402	1	-0.114552	0.99719
9249	ENSG00000149043	SYT8	90019	synaptotagmin VIII	NP_612634::NM_138567	1	0	0	0	1	0	1	0	3	0	0	0	2	0	1	1	SYT8	1.09521	1	0.99065	0.960495
16570	ENSG00000186493	C5orf38	153571	chromosome 5 open reading frame 38	NM_178569::NP_848664	1	0	0	0	1	0	1	0	1	1	0	1	0	1	1	0	C5orf38	1.09521	1	-0.433749	1
16133	ENSG00000184925	LCN12	286256	lipocalin 12	NM_178536::NP_848631	5	0	4	3	10	4	2	8	9	1	0	4	4	5	2	5	LCN12	1.09525	1	0.521595	0.809338
18002	ENSG00000197956	S100A6	6277	S100 calcium binding protein A6	NM_014624::NP_055439	2	0	1	0	4	0	0	2	32	0	2	0	0	0	2	0	S100A6	1.09749	1	-3.63243	0.29278
5874	ENSG00000126460	PRRG2	5639	proline rich Gla (G-carboxyglutamic acid) 2	NP_000942::NM_000951	1	4	2	3	3	6	2	13	2	3	1	2	6	5	11	6	PRRG2	1.10013	1	1.946	0.0469895
8396	ENSG00000143110	C1orf162	128346	chromosome 1 open reading frame 162	NP_777556::NM_174896	1	3	0	1	6	4	2	0	2	4	2	7	1	5	3	2	C1orf162	1.10077	1	-0.390618	0.845059
736	ENSG00000054356	PTPRN	5798	protein tyrosine phosphatase, receptor type, N	NM_002846::NP_001186693::NP_001186692::NM_001199763::NM_001199764::NP_002837	0	0	2	2	2	2	0	4	0	0	0	0	0	0	0	0	PTPRN	1.10254	1	NA	NA
6259	ENSG00000130035	GALNT8	26290	UDP-N-acetyl-alpha-D-galactosamine:polypeptide N-acetylgalactosaminyltransferase 8 (GalNAc-T8)	NM_017417::NP_059113	0	2	1	0	4	1	2	0	0	1	0	0	1	1	1	1	GALNT8	1.10297	1	1.99252	0.538576
320	ENSG00000012223	LTF	4057	lactotransferrin	NM_002343::NM_001199149::NP_002334::NP_001186078	1	0	0	0	2	0	0	0	1	0	0	1	0	2	0	2	LTF	1.10353	1	1.16556	0.81772
30382	ENSG00000228414	FLJ16341	400957	uncharacterized LOC400957	NR_033980	1	0	0	0	2	0	0	0	0	0	3	0	0	0	0	1	FLJ16341	1.10353	1	-1.94034	0.833992
16663	ENSG00000186907	RTN4RL2	349667	reticulon 4 receptor-like 2	NP_848665::NM_178570	6	0	6	1	8	2	6	10	5	1	2	1	1	3	2	1	RTN4RL2	1.10658	1	-0.182249	0.9604
6986	ENSG00000134538	SLCO1B1	10599	solute carrier organic anion transporter family, member 1B1	NP_006437::NM_006446	5	1	4	3	0	21	5	1	18	5	11	9	4	11	2	25	SLCO1B1	1.1078	1	0.0206999	0.951497
18256	ENSG00000198685	C3orf27	23434	chromosome 3 open reading frame 27	NM_007354::NP_031380	0	0	0	1	0	1	1	0	0	1	0	3	0	0	0	0	C3orf27	1.11099	1	#NAME?	0.459781
36395	ENSG00000236409	NRADDP	100129354	neurotrophin receptor associated death domain, pseudogene	NR_024046	0	0	0	1	0	1	1	0	0	3	0	0	0	0	0	0	NRADDP	1.11099	1	#NAME?	0.570405
16316	ENSG00000185615	PDIA2	64714	protein disulfide isomerase family A, member 2	NM_006849::NP_006840	0	0	0	1	0	1	1	0	4	2	0	0	1	2	0	0	PDIA2	1.11099	1	-0.709082	0.811781
50761	ENSG00000258609	LINC-ROR	100885779	long intergenic non-protein coding RNA, regulator of reprogramming	NR_048536	0	0	0	1	0	1	1	0	1	1	0	0	0	2	1	0	LINC-ROR	1.11099	1	0.707174	0.9664
8769	ENSG00000145335	SNCA	6622	synuclein, alpha (non A4 component of amyloid precursor)	NP_001139526::NP_009292::NP_001139527::NM_000345::NP_000336::NM_001146054::NM_007308::NM_001146055	0	0	0	1	0	1	1	0	0	0	0	0	0	0	0	0	SNCA	1.11099	1	NA	NA
42969	ENSG00000248290	TNXA	7146	tenascin XA (pseudogene)	NM_007116::NR_001284	0	6	1	6	8	8	6	9	4	1	0	0	0	0	3	0	TNXA	1.11279	1	-0.344084	0.862609
11035	ENSG00000163082	SGPP2	130367	sphingosine-1-phosphate phosphatase 2	NP_689599::NM_152386	9	2	27	11	22	45	19	10	12	20	29	57	16	32	17	5	SGPP2	1.11305	1	-0.670655	0.365432
5888	ENSG00000126583	PRKCG	5582	protein kinase C, gamma	NP_002730::NM_002739	5	3	4	1	8	9	2	10	8	4	5	10	7	5	10	7	PRKCG	1.11393	1	0.279874	0.811272
13891	ENSG00000174527	MYO1H	283446	myosin IH	NM_001101421::NM_173597::NP_001094891	1	1	1	0	0	2	2	3	0	0	1	0	0	0	0	2	MYO1H	1.11413	1	0.644625	0.962073
42787	ENSG00000247324	LOC100506105	100506105	uncharacterized LOC100506105	XR_109318::XR_111592::XR_172171	4	2	15	6	16	7	14	17	14	11	6	4	9	14	12	32	LOC100506105	1.11483	1	1.02429	0.0592261
12960	ENSG00000170382	LRRN2	10446	leucine rich repeat neuronal 2	NP_963924::NP_006329::NM_201630::NM_006338	1	1	3	1	6	1	4	1	3	4	1	0	6	4	1	4	LRRN2	1.11545	1	1.06775	0.432819
12528	ENSG00000168528	SERINC2	347735	serine incorporator 2	NM_001199039::NM_001199038::NP_061035::NP_001185967::NM_018565::NP_001185966::NM_178865::NP_001185968::NP_849196::NM_001199037	3	4	2	1	4	6	4	10	6	3	0	3	4	3	0	0	SERINC2	1.11734	1	-0.409796	0.649029
12572	ENSG00000168754	FAM178B	51252	family with sequence similarity 178, member B	NP_001166138::NP_001116118::NM_016490::NP_057574::NM_001172667::NM_001122646	0	0	2	0	0	1	0	3	1	0	1	0	0	0	0	3	FAM178B	1.11859	1	0.517173	0.96098
11965	ENSG00000166351	POTED::POTEB::POTEC	317754::339010::388468	POTE ankyrin domain family, member D::POTE ankyrin domain family, member B::POTE ankyrin domain family, member C	NM_174981::NP_778146::XP_003403588::XM_003403541::XM_003403540::NP_997238::XP_003403589::XP_003403587::NM_207355::XM_003403539::NM_001137671::NP_001131143	2	6	0	0	2	10	1	9	8	3	0	6	9	4	0	1	POTED::POTEB::POTEC	1.11989	1	0.124994	0.95342
3972	ENSG00000111700	SLCO1B3	28234	solute carrier organic anion transporter family, member 1B3	NP_062818::NM_019844	0	8	5	8	12	14	11	11	12	17	16	4	2	11	4	4	SLCO1B3	1.12052	1	-1.24882	0.0955687
103	ENSG00000005513	SOX8	30812	SRY (sex determining region Y)-box 8	NM_014587::NP_055402	0	0	2	1	0	4	0	2	4	0	1	0	0	0	0	0	SOX8	1.12131	1	#NAME?	0.27683
16654	ENSG00000186867	QRFPR	84109	pyroglutamylated RFamide peptide receptor	NP_937822::NM_198179	3	0	1	5	3	9	2	5	0	1	4	3	5	5	6	11	QRFPR	1.12729	1	1.69587	0.0639837
32159	ENSG00000230778	ANKRD63	100131244	ankyrin repeat domain 63	NP_001177408::NM_001190479	0	2	0	0	1	1	0	4	1	3	0	0	0	2	0	0	ANKRD63	1.12952	1	-1.05622	0.86527
10851	ENSG00000162426	SLC45A1	50651	solute carrier family 45, member 1	NM_001080397::NP_001073866	10	6	12	4	15	21	19	14	16	7	3	10	15	8	19	16	SLC45A1	1.13267	1	0.93779	0.144772
3354	ENSG00000106560	GIMAP2	26157	GTPase, IMAP family member 2	NP_056475::NM_015660	0	1	4	0	5	5	0	0	6	2	2	1	0	0	0	0	GIMAP2	1.13355	1	#NAME?	0.0420589
2960	ENSG00000104537	ANXA13	312	annexin A13	NM_001003954::NP_001003954::NP_004297::NM_004306	1	1	1	0	2	1	1	3	1	0	2	2	1	1	1	0	ANXA13	1.13359	1	-0.59662	0.893284
14180	ENSG00000176029	C11orf16	56673	chromosome 11 open reading frame 16	NP_065694::NM_020643	2	1	0	3	2	0	9	2	3	3	4	0	2	2	4	3	C11orf16	1.13477	1	0.172211	0.918026
15870	ENSG00000183844	FAM3B	54097	family with sequence similarity 3, member B	NP_996847::NP_478066::NM_058186::NM_206964	1	0	1	1	2	1	2	1	2	1	0	1	2	0	1	0	FAM3B	1.13728	1	0.0435642	1
7052	ENSG00000134917	ADAMTS8	11095	ADAM metallopeptidase with thrombospondin type 1 motif, 8	NM_007037::NP_008968	1	1	2	0	0	4	2	3	2	4	0	1	2	6	0	2	ADAMTS8	1.13729	1	0.593438	0.730299
15868	ENSG00000183837	PNMA3	29944	paraneoplastic Ma antigen 3	NM_013364::NP_037496	7	0	0	1	8	7	1	1	3	5	2	1	6	0	0	0	PNMA3	1.13963	1	-0.521923	0.669403
13642	ENSG00000173237	C11orf86	254439	chromosome 11 open reading frame 86	NM_001136485::NP_001129957	3	0	1	0	0	0	8	0	2	2	2	2	5	0	2	8	C11orf86	1.14061	1	1.01934	0.501714
21216	ENSG00000206622	SNORA69	26779	small nucleolar RNA, H/ACA box 69	NR_002584	0	0	0	11	15	2	3	2	10	7	2	1	0	27	2	2	SNORA69	1.1414	1	0.692017	0.670551
3610	ENSG00000108691	CCL2	6347	chemokine (C-C motif) ligand 2	NM_002982::NP_002973	10	6	2	4	4	19	13	16	8	17	9	1	0	8	4	5	CCL2	1.14244	1	-1.11118	0.239687
9692	ENSG00000152932	RAB3C	115827	RAB3C, member RAS oncogene family	NP_612462::NM_138453	0	0	3	3	3	5	1	3	1	1	5	2	1	0	0	2	RAB3C	1.14377	1	-1.62	0.424818
12139	ENSG00000167011	NAT16	375607	N-acetyltransferase 16 (GCN5-related, putative)	NP_940973::NM_198571	8	1	3	9	18	15	6	5	10	5	10	6	5	15	5	2	NAT16	1.14401	1	-0.125626	0.96734
21055	ENSG00000205857	NANOGNB	360030	NANOG neighbor homeobox	NP_001138937::NM_001145465	0	0	0	2	3	1	0	0	0	1	0	9	0	1	0	0	NANOGNB	1.14738	1	-3.29328	0.332674
2636	ENSG00000102032	RENBP	5973	renin binding protein	NM_002910::NP_002901	0	2	0	1	0	0	4	4	23	1	21	1	1	2	0	9	RENBP	1.14742	1	-1.94686	0.306002
4992	ENSG00000119715	ESRRB	2103	estrogen-related receptor beta	NP_004443::NM_004452	3	0	3	2	2	7	7	0	1	2	1	0	2	4	1	5	ESRRB	1.14792	1	1.56505	0.240903
10144	ENSG00000156925	ZIC3	7547	Zic family member 3	NP_003404::NM_003413	0	1	0	0	1	0	0	2	1	0	2	1	0	1	0	0	ZIC3	1.14976	1	-2.0981	0.683428
17461	ENSG00000196420	S100A5	6276	S100 calcium binding protein A5	NM_002962::NP_002953	2	0	2	0	4	0	2	2	2	1	3	1	0	1	1	5	S100A5	1.15059	1	-0.0816314	1
8891	ENSG00000146122	DAAM2	23500	dishevelled associated activator of morphogenesis 2	NP_001188356::NM_001201427::NP_056160::NM_015345	2	1	5	0	4	5	2	6	5	4	0	6	0	2	2	6	DAAM2	1.1521	1	-0.489639	0.751206
1287	ENSG00000074706	IPCEF1	26034	interaction protein for cytohesin exchange factors 1	NM_015553::NP_056368::NM_001130699::NM_001130700::NP_001124171::NP_001124172	4	1	6	5	1	6	3	26	11	2	1	4	0	5	0	2	IPCEF1	1.15211	1	-1.21629	0.44295
12913	ENSG00000170209	ANKK1	255239	ankyrin repeat and kinase domain containing 1	NM_178510::NP_848605	0	0	1	0	0	1	0	1	2	0	0	1	0	0	1	0	ANKK1	1.15309	1	-1.17681	0.854517
9902	ENSG00000154736	ADAMTS5	11096	ADAM metallopeptidase with thrombospondin type 1 motif, 5	NP_008969::NM_007038	2	0	2	0	2	4	2	0	4	2	0	2	4	0	4	2	ADAMTS5	1.15389	1	0.682731	0.832097
30593	ENSG00000228705	LINC00659	100652730	long intergenic non-protein coding RNA 659	NR_046224::NR_046225	0	1	0	0	0	2	0	1	0	0	0	0	0	0	2	1	LINC00659	1.15446	1	Inf	0.500882
20542	ENSG00000204385	SLC44A4	80736	solute carrier family 44, member 4	NM_001178044::NM_001178045::NP_079533::NP_001171516::NM_025257::NP_001171515	4	1	4	4	3	21	1	3	5	0	4	2	0	2	1	8	SLC44A4	1.15448	1	0.00344043	1
53002	ENSG00000261121	LOC100507930	100507930	uncharacterized LOC100507930	XR_112623	1	0	2	0	2	3	0	1	2	1	0	2	5	0	5	2	LOC100507930	1.15659	1	1.62074	0.407827
14943	ENSG00000179709	NLRP8	126205	NLR family, pyrin domain containing 8	NP_789781::NM_176811	5	0	1	2	7	3	3	4	0	1	1	3	2	8	1	5	NLRP8	1.15765	1	1.66507	0.159829
5157	ENSG00000120907	ADRA1A	148	adrenoceptor alpha 1A	NM_033304::NP_000671::NP_150646::NM_000680::NP_150647::NM_033303::NM_033302::NP_150645	2	4	7	1	8	8	9	6	8	4	6	7	7	4	5	8	ADRA1A	1.15857	1	0.0931468	0.996569
17000	ENSG00000188305	C19orf35	374872	chromosome 19 open reading frame 35	NM_198532::NP_940934	1	1	3	0	2	1	3	5	2	0	1	0	1	0	2	0	C19orf35	1.15866	1	0.333423	1
12555	ENSG00000168658	VWA3B	200403	von Willebrand factor A domain containing 3B	NM_144992::NP_659429	1	0	2	0	1	5	0	0	3	0	0	2	0	1	0	2	VWA3B	1.15884	1	-0.548908	0.906391
5360	ENSG00000122787	AKR1D1	6718	aldo-keto reductase family 1, member D1	NP_001177835::NP_001177836::NM_005989::NM_001190906::NP_005980::NM_001190907	3	1	2	2	4	5	2	7	0	0	0	1	1	0	0	2	AKR1D1	1.16373	1	1.77288	0.655228
17765	ENSG00000197308	GATA3-AS1	399717	GATA3 antisense RNA 1	NR_024255::NM_207423::NR_024256	0	0	0	2	2	0	2	0	2	0	0	2	2	0	0	0	GATA3-AS1	1.16628	1	-0.407531	0.872908
8817	ENSG00000145721	LIX1	167410	Lix1 homolog (chicken)	NM_153234::NP_694966	0	0	0	1	1	0	1	0	0	0	0	1	1	0	0	2	LIX1	1.16628	1	1.77288	0.784944
12956	ENSG00000170373	CST1	1469	cystatin SN	NM_001898::NP_001889	0	0	0	1	1	0	1	0	0	0	0	0	0	0	0	0	CST1	1.16628	1	NA	NA
2548	ENSG00000101438	SLC32A1	140679	solute carrier family 32 (GABA vesicular transporter), member 1	NM_080552::NP_542119	0	0	0	1	1	0	1	0	0	0	0	0	0	0	0	0	SLC32A1	1.16628	1	NA	NA
5160	ENSG00000120915	EPHX2	2053	epoxide hydrolase 2, cytoplasmic	NP_001243413::NP_001970::NM_001256482::NM_001979::NP_001243412::NM_001256483::NM_001256484::NP_001243411	15	4	18	12	18	26	33	28	13	14	4	11	7	8	10	9	EPHX2	1.16767	1	-0.152996	0.78497
3010	ENSG00000104879	CKM	1158	creatine kinase, muscle	NM_001824::NP_001815	0	0	2	1	0	1	3	2	0	1	1	1	0	1	0	0	CKM	1.17129	1	-1.74014	0.801017
20302	ENSG00000203730	TEDDM1	127670	transmembrane epididymal protein 1	NM_172000::NP_741997	1	4	0	1	3	9	2	2	3	1	4	3	3	1	2	1	TEDDM1	1.17137	1	-0.472085	0.754418
51910	ENSG00000259785	LOC390660	390660	FLJ00317 protein	NR_045529	0	0	0	1	2	0	0	0	0	1	0	0	0	0	8	0	LOC390660	1.17461	1	3.02314	0.510135
23948	ENSG00000214556	C17orf98	388381	chromosome 17 open reading frame 98	NM_001080465::NP_001073934	0	0	0	1	2	0	0	0	3	0	0	0	0	0	0	0	C17orf98	1.17461	1	#NAME?	0.600541
7595	ENSG00000137752	CASP1	834	caspase 1, apoptosis-related cysteine peptidase	NP_001214::NP_001244048::NM_001257119::NM_033292::NM_001223::NM_001257118::NP_150637::NM_033293::NP_150634::NP_150636::NM_033295::NP_150635::NP_001244047::NM_033294	0	0	0	1	2	0	0	0	2	0	0	4	0	1	0	1	CASP1	1.17461	1	-1.46291	0.673992
11073	ENSG00000163219	ARHGAP25	9938	Rho GTPase activating protein 25	NM_014882::NP_001007232::NP_001159748::NP_001159749::NP_055697::NM_001166276::NM_001166277::NM_001007231	4	0	5	3	4	8	7	6	15	3	3	6	2	14	16	5	ARHGAP25	1.17462	1	0.672201	0.454078
21395	ENSG00000206838	SNORA5A	654319	small nucleolar RNA, H/ACA box 5A	NR_002919	2	0	1	6	6	4	5	4	11	2	1	3	4	1	9	0	SNORA5A	1.17579	1	0.122103	0.948066
12564	ENSG00000168702	LRP1B	53353	low density lipoprotein receptor-related protein 1B	NM_018557::NP_061027	1	1	0	0	2	2	1	0	2	1	1	0	1	0	2	0	LRP1B	1.17697	1	-0.14258	1
17340	ENSG00000196131	VN1R2	317701	vomeronasal 1 receptor 2	NP_776255::NM_173856	3	1	2	1	5	3	1	7	9	2	4	2	4	5	2	2	VN1R2	1.17817	1	-0.17243	0.86777
16204	ENSG00000185155	MIXL1	83881	Mix paired-like homeobox	NP_114150::NM_031944	0	0	1	1	0	0	3	1	4	1	0	1	1	0	2	0	MIXL1	1.17981	1	-0.553879	0.791159
11820	ENSG00000165807	PPP1R36	145376	protein phosphatase 1, regulatory subunit 36	NP_758953::NM_172365	5	3	6	1	6	21	2	5	10	8	2	4	0	3	1	5	PPP1R36	1.1819	1	-1.36753	0.258826
3736	ENSG00000109758	HGFAC	3083	HGF activator	NM_001528::NP_001519	0	2	0	0	0	0	3	3	0	0	2	3	0	1	0	0	HGFAC	1.18265	1	-2.4353	0.507247
21042	ENSG00000205810	KLRC3	3823	killer cell lectin-like receptor subfamily C, member 3	NM_002261::NM_007333::NP_002252::NP_031359	0	1	2	1	0	6	2	1	3	4	0	1	3	15	4	1	KLRC3	1.18378	1	1.64404	0.236333
42630	ENSG00000245275	FLJ38109	386627	uncharacterized LOC386627	NR_037897	4	2	8	8	4	35	4	5	8	12	5	21	2	6	27	12	FLJ38109	1.18545	1	0.140782	0.909836
11321	ENSG00000163982	OTOP1	133060	otopetrin 1	NP_819056::NM_177998	0	1	0	0	0	1	1	1	0	1	1	0	0	1	1	0	OTOP1	1.18796	1	-0.152867	1
6419	ENSG00000130876	SLC7A10	56301	solute carrier family 7 (neutral amino acid transporter light chain, asc system), member 10	NP_062823::NM_019849	0	0	3	0	1	1	1	3	0	1	2	0	1	1	2	0	SLC7A10	1.19018	1	0.34259	0.955251
16552	ENSG00000186446	ZNF501	115560	zinc finger protein 501	NM_001258280::NP_659481::NP_001245209::NM_145044	1	2	0	0	4	0	2	2	7	1	0	1	0	0	2	0	ZNF501	1.19343	1	-1.76017	0.343566
22341	ENSG00000208506	RNU4ATAC	100151683	RNA, U4atac small nuclear (U12-dependent splicing)	NR_023343	0	1	0	0	1	1	0	1	2	2	0	0	1	3	1	0	RNU4ATAC	1.19398	1	0.509248	0.953379
15845	ENSG00000183770	FOXL2	668	forkhead box L2	NP_075555::NM_023067	0	5	7	0	13	6	3	6	1	2	6	5	5	2	3	7	FOXL2	1.19443	1	0.298734	0.729778
23763	ENSG00000214097	C3orf43	255798	chromosome 3 open reading frame 43	NP_001071125::NM_001077657	0	1	1	1	3	3	0	1	0	0	1	0	0	0	1	0	C3orf43	1.19522	1	-0.144855	1
33690	ENSG00000232825	LOC100129620	100129620	uncharacterized LOC100129620	NR_033940	0	1	0	0	0	3	0	0	0	0	2	0	0	1	0	0	LOC100129620	1.19853	1	-1.32992	1
15915	ENSG00000184058	TBX1	6899	T-box 1	NM_080646::NM_080647::NM_005992::NP_005983::NP_542377::NP_542378	6	13	7	9	33	17	19	15	13	9	9	2	4	8	17	11	TBX1	1.20159	1	0.365156	0.532413
17427	ENSG00000196358	NTNG2	84628	netrin G2	NP_115925::NM_032536	2	0	1	3	0	5	6	2	0	4	2	3	0	0	0	3	NTNG2	1.20378	1	-1.74557	0.421931
32612	ENSG00000231389	HLA-DPA1	3113	major histocompatibility complex, class II, DP alpha 1	NM_033554::NM_001242524::NP_001229454::NP_001229453::NM_001242525::NP_291032	0	2	4	0	2	6	2	4	4	0	4	2	0	2	0	0	HLA-DPA1	1.20413	1	-2.34598	0.228785
5253	ENSG00000121895	TMEM156	80008	transmembrane protein 156	NM_024943::NP_079219	15	17	36	38	102	23	49	61	45	31	62	26	32	28	31	42	TMEM156	1.20447	1	-0.240286	0.758903
13798	ENSG00000174016	FAM46D	169966	family with sequence similarity 46, member D	NP_001164045::NM_001170574::NM_152630::NP_689843	3	2	3	3	6	11	5	3	5	1	10	2	2	12	1	8	FAM46D	1.20554	1	0.269434	0.624533
39815	ENSG00000240871	KRTAP4-7	100132476	keratin associated protein 4-7	NM_033061::NP_149050	0	1	4	0	2	3	2	4	5	10	8	0	7	2	1	0	KRTAP4-7	1.20567	1	-1.01876	0.354021
916	ENSG00000064989	CALCRL	10203	calcitonin receptor-like	NM_005795::NP_005786::NM_001271751::NP_001258680	0	3	0	0	1	6	1	1	4	0	0	3	0	4	2	1	CALCRL	1.20794	1	0.249154	1
9345	ENSG00000149742	SLC22A9	114571	solute carrier family 22 (organic anion transporter), member 9	NM_080866::NP_543142	0	2	1	0	0	3	3	2	1	0	1	0	0	0	4	1	SLC22A9	1.20823	1	1.42494	0.608932
13840	ENSG00000174279	EVX2	344191	even-skipped homeobox 2	NP_001073927::NM_001080458	1	0	4	0	4	2	2	2	2	1	2	2	0	2	1	0	EVX2	1.21084	1	-1.19221	0.63021
9793	ENSG00000153902	LGI4	163175	leucine-rich repeat LGI family, member 4	NM_139284::NP_644813	0	0	2	0	2	0	0	2	0	1	0	0	4	0	0	2	LGI4	1.21288	1	2.70506	0.376278
51074	ENSG00000258932	LOC728755	728755	uncharacterized LOC728755	XR_111416::XR_110268::XR_172033	0	0	1	0	1	0	0	1	1	6	2	0	8	2	0	3	LOC728755	1.21288	1	0.63811	0.756925
15660	ENSG00000183103	LYPD4	147719	LY6/PLAUR domain containing 4	NP_775777::NM_173506	0	0	1	0	1	0	0	1	0	0	0	0	1	1	0	0	LYPD4	1.21288	1	Inf	0.707296
17071	ENSG00000188580	NKAIN2	154215	Na+/K+ transporting ATPase interacting 2	NP_699186::NM_153355::NM_001040214::NP_001035304	0	0	1	0	1	0	0	1	1	0	0	0	0	0	0	0	NKAIN2	1.21288	1	#NAME?	1
11274	ENSG00000163827	LRRC2	79442	leucine rich repeat containing 2	NM_024750::NM_024512::NP_078788	4	4	1	0	3	0	13	7	2	5	0	5	4	4	3	6	LRRC2	1.21667	1	0.632188	0.582405
2450	ENSG00000101049	SGK2	10110	serum/glucocorticoid regulated kinase 2	NM_016276::NM_001199264::NP_733794::NP_057360::NM_170693::NP_001186193	0	0	2	0	0	4	0	0	1	2	2	0	0	1	1	1	SGK2	1.21972	1	-0.832283	0.903833
4194	ENSG00000113249	HAVCR1	26762	hepatitis A virus cellular receptor 1	NP_001092884::NM_001099414::NM_001173393::NP_036338::NM_012206::NP_001166864	0	0	1	0	0	2	0	0	3	0	0	0	0	0	1	0	HAVCR1	1.21972	1	-1.08267	0.856432
34763	ENSG00000234230	ZFX-AS1	100873922	ZFX antisense RNA 1	NR_046657	0	0	1	0	0	2	0	0	1	0	0	1	2	1	0	0	ZFX-AS1	1.21972	1	1.05212	0.968118
21002	ENSG00000205669	ACOT6	641372	acyl-CoA thioesterase 6	NM_001037162::NP_001032239	0	0	1	0	0	2	0	0	0	0	1	0	0	0	0	0	ACOT6	1.21972	1	#NAME?	1
16971	ENSG00000188175	HEPACAM2	253012	HEPACAM family member 2	NP_001034461::NP_937794::NM_198151::NM_001039372	0	1	0	0	0	0	2	1	0	1	0	0	0	1	0	0	HEPACAM2	1.22071	1	-0.161923	1
7584	ENSG00000137707	BTG4	54766	B-cell translocation gene 4	NP_060059::NM_017589	6	2	6	2	6	11	12	7	10	8	1	6	3	16	2	6	BTG4	1.22235	1	0.229565	0.800926
7912	ENSG00000139540	SLC39A5	283375	solute carrier family 39 (metal ion transporter), member 5	NM_173596::NP_775867::NP_001128667::NM_001135195	3	4	1	4	0	20	7	3	4	3	1	5	13	4	1	1	SLC39A5	1.22357	1	0.890194	0.668722
10843	ENSG00000162399	BSND	7809	Bartter syndrome, infantile, with sensorineural deafness (Barttin)	NM_057176::NP_476517	0	0	1	1	3	1	0	0	5	0	0	0	3	1	3	1	BSND	1.22386	1	1.22656	0.734867
715	ENSG00000053108	FSTL4	23105	follistatin-like 4	NM_015082::NP_055897	0	1	2	3	2	2	9	0	0	1	2	1	0	2	0	0	FSTL4	1.2241	1	-1.20089	0.839039
15443	ENSG00000182255	KCNA4	3739	potassium voltage-gated channel, shaker-related subfamily, member 4	NM_002233::NP_002224	3	3	0	1	7	5	3	3	8	4	1	13	0	6	0	4	KCNA4	1.22815	1	-1.31449	0.22729
38076	ENSG00000238578	SNORD4A	26773	small nucleolar RNA, C/D box 4A	NR_000010	22	9	11	0	34	27	9	31	4	2	6	36	7	11	7	31	SNORD4A	1.22857	1	0.2996	0.684569
14217	ENSG00000176194	CIDEA	1149	cell death-inducing DFFA-like effector a	NP_001270::NR_036468::NM_001279	0	1	0	0	2	0	0	1	0	2	0	0	0	5	0	1	CIDEA	1.23244	1	1.41883	0.569278
5747	ENSG00000125731	SH2D3A	10045	SH2 domain containing 3A	NM_005490::NP_005481	23	19	31	16	36	78	52	43	50	30	9	27	33	81	10	20	SH2D3A	1.23458	1	0.490151	0.444686
27518	ENSG00000224609	HSD52	729467	uncharacterized LOC729467	NR_027120	0	1	0	0	1	2	0	0	2	1	0	3	0	2	0	0	HSD52	1.23688	1	-1.49028	0.654379
1800	ENSG00000088756	ARHGAP28	79822	Rho GTPase activating protein 28	NM_001010000::NM_030672::NP_001010000	6	1	9	1	21	2	8	5	10	8	7	9	2	14	3	7	ARHGAP28	1.23741	1	-0.35444	0.793449
17794	ENSG00000197405	C5AR1	728	complement component 5a receptor 1	NM_001736::NP_001727	5	1	2	1	1	3	5	13	5	3	0	5	0	5	1	3	C5AR1	1.23748	1	-0.424732	0.802344
34939	ENSG00000234465	PINLYP	390940	phospholipase A2 inhibitor and LY6/PLAUR domain containing	NP_001180551::NM_001193621::NM_001193622::NP_001180550	14	8	14	7	11	14	51	24	12	9	6	36	11	11	16	12	PINLYP	1.24022	1	-0.155731	0.811746
11643	ENSG00000165084	C8orf34	116328	chromosome 8 open reading frame 34	NP_443190::NM_052958::NP_001182568::NM_001195639	4	2	2	0	3	5	4	8	4	2	4	5	6	2	2	3	C8orf34	1.24423	1	-0.0079179	1
24620	ENSG00000216588	IGSF23	147710	immunoglobulin superfamily, member 23	NP_001192209::NM_001205280	0	1	2	2	0	7	1	4	1	3	2	1	2	5	3	1	IGSF23	1.24488	1	0.658799	0.62959
20458	ENSG00000204174	LOC100996758::PPYR1	100996758::5540	neuropeptide Y receptor type 4-like::pancreatic polypeptide receptor 1	XM_003846751::XM_003846494::XP_003846799::XP_003846542::NM_005972::NP_005963	0	0	2	0	2	1	0	1	0	0	0	1	1	0	0	0	LOC100996758::PPYR1	1.24523	1	0.465697	1
27430	ENSG00000224490	LOC100506134	100506134	uncharacterized LOC100506134	NR_038983::NR_038984	12	2	5	8	7	6	32	17	9	3	11	20	10	9	10	17	LOC100506134	1.24674	1	0.205534	0.796106
17803	ENSG00000197421	GGT3P	2679	gamma-glutamyltransferase 3 pseudogene	NR_003267	1	0	2	9	8	5	10	3	22	4	11	12	1	6	13	9	GGT3P	1.25447	1	-0.618948	0.373572
50901	ENSG00000258755	LOC100288398::LOC100288433::LOC100288466::LOC100288494::LOC100288523::LOC100288557::LOC100653046::DUX4::DUX2::DUX4L7::DUX4L6::DUX4L5::DUX4L3::DUX4L2	100288398::100288433::100288466::100288494::100288523::100288557::100653046::22947::26583::653543::653544::653545::653548::728410	double homeobox protein 4-like::double homeobox 4::double homeobox 2::double homeobox 4 like 7::double homeobox 4 like 6::double homeobox 4 like 5::double homeobox 4 like 3::double homeobox 4 like 2	XP_003846503::XM_003846455::XP_003846504::XM_003846456::XM_003846458::XP_003846506::NM_033178::NP_149418::XP_003960893::XM_003960844::NP_036279::NR_033487::NM_012147::NP_001120859::NM_001127387::XM_003960843::XP_003960892::XP_003961008::XM_003960959::NM_001127388::NP_001120860::NP_001120861::NM_001127389::XM_003960947::XP_003960996::NP_001157939::NM_001164467::XP_003960895::NM_001127386::NP_00112…	1	0	2	4	6	2	5	2	1	2	3	2	14	0	3	0	LOC100288398::LOC100288433::LOC100288466::LOC100288494::LOC100288523::LOC100288557::LOC100653046::DUX4::DUX2::DUX4L7::DUX4L6::DUX4L5::DUX4L3::DUX4L2	1.2554	1	1.33603	0.490918
8101	ENSG00000140839	CLEC18B	497190	C-type lectin domain family 18, member B	NM_001011880::NP_001011880	2	0	3	0	2	5	1	3	0	2	0	0	4	5	15	13	CLEC18B	1.25616	1	4.16562	0.000644428
8899	ENSG00000146215	CRIP3	401262	cysteine-rich protein 3	NM_206922::NP_996805	1	0	2	1	0	2	3	4	0	0	4	0	0	0	0	0	CRIP3	1.2646	1	#NAME?	0.301983
8441	ENSG00000143318	CASQ1	844	calsequestrin 1 (fast-twitch, skeletal muscle)	NM_001231::NP_001222	4	1	0	1	2	2	6	5	1	4	1	0	1	3	1	7	CASQ1	1.26569	1	0.917978	0.436007
12045	ENSG00000166682	TMPRSS5	80975	transmembrane protease, serine 5	NP_110397::NM_030770	2	4	0	2	7	2	4	9	4	8	1	7	8	4	4	6	TMPRSS5	1.2665	1	0.315498	0.821776
27155	ENSG00000224116	INHBA-AS1	285954	INHBA antisense RNA 1	NR_027119::NR_027118	1	0	2	1	0	4	2	3	2	1	0	2	2	2	0	1	INHBA-AS1	1.26816	1	0.279216	1
5109	ENSG00000120586	MRC1	4360	mannose receptor, C type 1	NM_001009567::NP_002429::NM_002438	0	0	3	0	0	3	3	0	5	2	2	0	0	0	0	0	MRC1	1.26822	1	#NAME?	0.0993444
13271	ENSG00000171631	P2RY6	5031	pyrimidinergic receptor P2Y, G-protein coupled, 6	NM_176798::NP_789767::NM_004154::NM_176796::NP_789768::NP_789766::NM_176797::NP_004145	0	0	2	0	0	2	2	0	0	0	2	0	0	0	0	0	P2RY6	1.26822	1	#NAME?	0.690588
9686	ENSG00000152822	GRM1	2911	glutamate receptor, metabotropic 1	NM_000838::NP_001107801::NM_001114329::NP_000829	0	0	1	0	0	1	1	0	0	1	0	0	0	2	0	0	GRM1	1.26822	1	0.838077	0.974138
2490	ENSG00000101203	COL20A1	57642	collagen, type XX, alpha 1	NM_020882::NP_065933	0	0	1	0	0	1	1	0	0	0	0	0	1	0	0	0	COL20A1	1.26822	1	Inf	0.985298
3111	ENSG00000105366	SIGLEC8	27181	sialic acid binding Ig-like lectin 8	NP_055257::NM_014442	1	0	0	2	1	2	2	2	1	1	0	2	1	1	0	3	SIGLEC8	1.26841	1	0.455222	0.944418
9409	ENSG00000150636	CCDC102B	79839	coiled-coil domain containing 102B	NP_001087198::NM_024781::NM_001093729::NP_079057	6	0	2	0	9	7	1	1	1	0	2	3	2	1	6	8	CCDC102B	1.27058	1	1.56252	0.184104
10916	ENSG00000162670	FAM5C	339479	family with sequence similarity 5, member C	NP_950252::NM_199051	2	0	0	1	2	0	3	2	2	0	0	0	0	0	0	0	FAM5C	1.27499	1	#NAME?	0.664975
28153	ENSG00000225446	LOC100505840	100505840	uncharacterized LOC100505840	XR_110474::XR_112095::XR_171174	0	0	0	2	0	1	0	4	0	2	0	1	0	0	0	0	LOC100505840	1.27629	1	#NAME?	0.501181
11498	ENSG00000164512	ANKRD55	79722	ankyrin repeat domain 55	NM_001039935::NP_078945::NM_024669	0	0	0	3	2	1	1	3	1	0	0	1	3	0	0	2	ANKRD55	1.27645	1	1.75422	0.620688
21680	ENSG00000207181	SNORA14B	677802	small nucleolar RNA, H/ACA box 14B	NR_002956	1	1	1	0	0	1	2	5	2	3	0	4	1	5	1	2	SNORA14B	1.2768	1	0.0969362	1
1517	ENSG00000080618	CPB2	1361	carboxypeptidase B2 (plasma)	NM_001872::NP_001863::NM_016413	0	0	2	0	2	2	0	0	0	0	4	0	0	0	0	0	CPB2	1.27687	1	#NAME?	0.373898
7908	ENSG00000139515	PDX1	3651	pancreatic and duodenal homeobox 1	NP_000200::NM_000209	0	0	1	0	1	1	0	0	4	4	0	0	0	0	4	0	PDX1	1.27687	1	-0.757088	0.747109
263	ENSG00000010319	SEMA3G	56920	sema domain, immunoglobulin domain (Ig), short basic domain, secreted, (semaphorin) 3G	NP_064548::NM_020163	0	0	1	0	1	1	0	0	1	1	0	3	0	4	0	0	SEMA3G	1.27687	1	-0.267915	1
7591	ENSG00000137727	ARHGAP20	57569	Rho GTPase activating protein 20	NM_001258415::NM_020809::NP_001245347::NP_001245345::NM_001258417::NP_001245346::NP_065860::NM_001258418::NP_001245344::NM_001258416	0	1	0	2	1	4	0	3	9	1	2	3	4	0	10	5	ARHGAP20	1.2772	1	0.652263	0.717205
15613	ENSG00000182931	WFDC10B	280664	WAP four-disulfide core domain 10B	NP_742003::NM_172006::NP_742143::NM_172131	1	0	2	2	4	3	2	2	0	0	0	2	0	3	1	0	WFDC10B	1.28192	1	1.1	0.740389
7178	ENSG00000135577	NMBR	4829	neuromedin B receptor	NP_002502::NM_002511	1	0	2	1	3	3	0	3	2	3	0	1	1	1	0	0	NMBR	1.28526	1	-1.34525	0.572748
3759	ENSG00000109943	CRTAM	56253	cytotoxic and regulatory T cell molecule	NP_062550::NM_019604	1	0	0	1	0	1	1	3	1	0	1	5	1	1	0	0	CRTAM	1.28882	1	-1.56139	0.524946
15041	ENSG00000180209	MYLPF	29895	myosin light chain, phosphorylatable, fast skeletal muscle	NP_037424::NM_013292	1	0	1	3	2	0	2	8	0	0	1	2	0	0	0	0	MYLPF	1.28896	1	#NAME?	0.411909
44459	ENSG00000250426	FTLP10	100130017	ferritin, light polypeptide pseudogene 10	NR_015446	0	1	1	1	0	4	0	4	0	5	3	0	0	7	0	0	FTLP10	1.29021	1	-0.419879	1
41284	ENSG00000242950	ERVW-1	30816	endogenous retrovirus group W, member 1	NM_014590::NP_001124397::NP_055405::NM_001130925	0	0	2	0	0	1	3	0	0	0	0	7	0	1	0	1	ERVW-1	1.29187	1	-1.76857	0.594499
47196	ENSG00000253563	NKX2-1-AS1	100506237	NKX2-1 antisense RNA 1	XR_132759::XR_172038	1	1	1	0	0	2	2	4	2	2	0	1	1	2	1	1	NKX2-1-AS1	1.29364	1	0.181419	1
16902	ENSG00000187944	C2orf66	401027	chromosome 2 open reading frame 66	NM_213608::NP_998773	1	0	0	2	0	0	5	2	6	0	3	1	0	0	0	6	C2orf66	1.29368	1	-0.696216	0.778962
13410	ENSG00000172215	CXCR6	10663	chemokine (C-X-C motif) receptor 6	NM_006564::NP_006555	0	1	1	0	3	1	1	0	4	5	0	0	0	1	0	0	CXCR6	1.29397	1	-3.13821	0.239891
9884	ENSG00000154589	LY96	23643	lymphocyte antigen 96	NP_001182726::NM_015364::NP_056179::NM_001195797	5	0	1	0	3	1	7	3	4	1	4	2	0	1	0	3	LY96	1.29511	1	-1.51563	0.408363
14184	ENSG00000176046	NUPR1	26471	nuclear protein, transcriptional regulator, 1	NM_001042483::NP_036517::NM_012385::NP_001035948	1	0	0	3	4	2	3	0	1	0	3	0	1	0	5	3	NUPR1	1.29662	1	1.12351	0.482178
1500	ENSG00000080166	DCT	1638	dopachrome tautomerase	NM_001129889::NP_001913::NM_001922::NP_001123361	2	0	0	0	0	1	2	2	0	0	0	4	0	0	0	0	DCT	1.30066	1	#NAME?	0.378594
14379	ENSG00000176920	FUT2	2524	fucosyltransferase 2 (secretor status included)	NP_001091107::NP_000502::NM_000511::NM_001097638	7	2	5	8	9	13	21	9	9	5	4	3	5	39	3	8	FUT2	1.30377	1	1.45686	0.142144
7626	ENSG00000137857	DUOX1	53905	dual oxidase 1	NP_059130::NP_787954::NM_175940::NM_017434	2	14	8	8	11	25	29	20	31	5	9	6	3	13	35	76	DUOX1	1.30459	1	1.46627	0.14362
21020	ENSG00000205744	DENND1C	79958	DENN/MADD domain containing 1C	NP_079174::NM_024898	0	1	0	0	2	0	1	0	4	0	3	0	2	0	1	2	DENND1C	1.3051	1	-0.275651	0.94507
35917	ENSG00000235770	LINC00607	646324	long intergenic non-protein coding RNA 607	NR_037195	2	0	3	2	2	8	3	3	6	3	3	4	2	5	2	4	LINC00607	1.30744	1	-0.188309	0.941022
8299	ENSG00000142235	LMTK3	114783	lemur tyrosine kinase 3	NP_001073903::NM_001080434	4	5	4	4	7	14	16	6	11	6	13	5	13	12	7	11	LMTK3	1.30747	1	0.389685	0.532822
5020	ENSG00000119915	ELOVL3	83401	ELOVL fatty acid elongase 3	NM_152310::NP_689523	4	0	0	2	2	4	8	0	1	3	7	2	1	7	7	8	ELOVL3	1.30835	1	0.69797	0.365461
4728	ENSG00000117266	CDK18	5129	cyclin-dependent kinase 18	NM_212503::NM_212502::NP_997668::NP_002587::NM_002596::NP_997667	3	2	12	8	19	10	11	18	9	2	2	5	12	6	14	13	CDK18	1.31379	1	1.59297	0.0304585
12367	ENSG00000167910	CYP7A1	1581	cytochrome P450, family 7, subfamily A, polypeptide 1	NM_000780::NP_000771	0	0	1	0	0	0	2	0	2	0	0	3	2	4	0	1	CYP7A1	1.31514	1	0.765068	0.847839
11322	ENSG00000163993	S100P	6286	S100 calcium binding protein P	NP_005971::NM_005980	0	0	1	0	0	0	2	0	0	0	2	1	0	1	0	0	S100P	1.31514	1	-1.79861	0.839605
24366	ENSG00000215580	BCORP1	286554	BCL6 corepressor pseudogene 1	NR_002923::NR_033732::NM_001173413::NM_173700	0	0	1	0	0	0	2	0	0	0	0	1	2	0	0	0	BCORP1	1.31514	1	1.4657	0.976148
4430	ENSG00000115263	GCG	2641	glucagon	NP_002045::NM_002054	0	0	1	0	0	0	2	0	0	0	0	0	0	1	0	0	GCG	1.31514	1	Inf	0.982476
11167	ENSG00000163534	FCRL1	115350	Fc receptor-like 1	NM_001159397::NP_001152870::NM_052938::NM_001159398::NP_001152869::NP_443170	0	0	1	0	0	0	2	0	0	0	0	0	1	0	0	0	FCRL1	1.31514	1	Inf	0.985098
21534	ENSG00000207008	SNORA54	677833	small nucleolar RNA, H/ACA box 54	NR_002982	0	0	1	0	0	0	2	0	0	0	0	0	0	0	0	0	SNORA54	1.31514	1	NA	NA
17063	ENSG00000188536	HBA1::HBA2	3039::3040	hemoglobin, alpha 1::hemoglobin, alpha 2	NM_000558::NP_000549::NP_000508::NM_000517	0	1	1	0	4	0	1	0	1	0	0	0	0	2	0	1	HBA1::HBA2	1.31576	1	1.89375	0.736472
16791	ENSG00000187546	AGMO	392636	alkylglycerol monooxygenase	NP_001004320::NM_001004320	1	5	4	8	4	27	9	6	9	7	7	7	3	8	4	19	AGMO	1.31582	1	0.202184	0.756048
25172	ENSG00000220978	MIR1302-2::MIR1302-9::MIR1302-10::MIR1302-11	100302278::100422831::100422834::100422919	microRNA 1302-2::microRNA 1302-9::microRNA 1302-10::microRNA 1302-11	NR_036051::NR_036266::NR_036267::NR_036268	0	0	1	0	1	0	1	0	0	5	1	0	6	0	0	0	MIR1302-2::MIR1302-9::MIR1302-10::MIR1302-11	1.32351	1	0.222921	1
49687	ENSG00000256870	SLC5A8	160728	solute carrier family 5 (iodide transporter), member 8	NP_666018::NM_145913	0	0	1	0	1	0	1	0	0	0	1	0	0	0	0	0	SLC5A8	1.32351	1	#NAME?	1
9850	ENSG00000154269	ENPP3	5169	ectonucleotide pyrophosphatase/phosphodiesterase 3	NP_005012::NM_005021	0	0	1	0	1	0	1	0	1	0	0	1	0	0	0	1	ENPP3	1.32351	1	-0.847226	1
1342	ENSG00000075891	PAX2	5076	paired box 2	NM_003987::NP_003980::NM_003990::NP_003979::NM_003989::NP_000269::NP_003978::NP_003981::NM_003988::NM_000278	0	0	1	0	1	0	1	0	0	1	0	0	0	0	0	1	PAX2	1.32351	1	-0.187381	1
21777	ENSG00000207297	SNORD7	692076	small nucleolar RNA, C/D box 7	NR_003037	0	0	1	0	1	0	1	0	0	0	0	0	0	0	0	0	SNORD7	1.32351	1	NA	NA
15014	ENSG00000180066	C10orf91	170393	chromosome 10 open reading frame 91	NP_775812::NM_173541	0	1	3	3	10	4	2	0	7	1	1	3	1	7	4	4	C10orf91	1.32657	1	0.626472	0.668918
40785	ENSG00000242242	PVRL3-AS1	100506555	PVRL3 antisense RNA 1	NR_045114	0	0	1	2	2	1	1	3	6	2	7	4	4	0	1	0	PVRL3-AS1	1.32698	1	-1.60783	0.196253
31356	ENSG00000229746	FAM74A4	401508	family with sequence similarity 74, member A4	NR_026802::NM_207507	2	0	1	2	2	5	2	3	1	8	0	0	2	5	3	0	FAM74A4	1.32949	1	0.183516	0.923311
4221	ENSG00000113430	IRX4	50805	iroquois homeobox 4	NM_016358::NP_057442	2	0	1	0	3	2	1	1	4	4	2	3	3	3	4	1	IRX4	1.33072	1	-0.0638131	0.999381
14406	ENSG00000177025	C19orf18	147685	chromosome 19 open reading frame 18	NP_689687::NM_152474	0	0	5	2	4	2	7	2	0	3	5	1	0	0	7	0	C19orf18	1.33112	1	-0.414391	0.956905
12953	ENSG00000170367	CST5	1473	cystatin D	NP_001891::NM_001900	0	0	1	0	2	0	0	0	0	0	0	0	1	0	1	0	CST5	1.33183	1	Inf	0.700424
12559	ENSG00000168675	LDLRAD4	753	low density lipoprotein receptor class A domain containing 4	NM_004338::NM_001276249::NM_181481::NP_004329::NM_181482::NM_001003674::NP_001263178::NP_852147::NP_001003675::NM_001003675::NP_001263180::NP_852148::NM_001276251::NP_001003674::NP_852146::NM_181483	3	0	0	2	2	1	7	2	2	6	4	0	0	0	0	10	LDLRAD4	1.3367	1	-0.441828	0.993533
17060	ENSG00000188523	C9orf171	389799	chromosome 9 open reading frame 171	NM_207417::NP_997300	4	0	0	0	1	3	4	2	1	1	4	1	2	1	2	4	C9orf171	1.3382	1	0.318469	0.823805
17373	ENSG00000196209	SIRPB2	284759	signal-regulatory protein beta 2	NP_001128308::NR_021484::NP_001116434::NM_001134836::NM_001122962	1	2	1	1	3	4	1	6	2	4	0	6	6	3	4	2	SIRPB2	1.34066	1	0.560687	0.75229
5407	ENSG00000123201	GUCY1B2	2974	guanylate cyclase 1, soluble, beta 2 (pseudogene)	NR_003923::NM_004129	12	1	15	9	33	31	11	11	6	14	9	8	8	25	12	51	GUCY1B2	1.34214	1	1.33116	0.0512662
12669	ENSG00000169129	AFAP1L2	84632	actin filament associated protein 1-like 2	NP_001001936::NM_001001936::NM_032550::NP_115939	1	4	7	1	1	7	23	1	13	0	0	6	6	6	5	2	AFAP1L2	1.34598	1	0.415924	0.969325
400	ENSG00000019582	CD74	972	CD74 molecule, major histocompatibility complex, class II invariant chain	NM_001025159::NM_004355::NM_001025158::NP_001020330::NP_004346::NP_001020329	2	0	1	2	2	5	3	2	3	4	2	2	3	0	8	1	CD74	1.34839	1	0.313424	0.918112
11260	ENSG00000163803	PLB1	151056	phospholipase B1	NM_153021::NP_001164056::NM_001170585::NP_694566	0	10	8	3	2	4	41	9	4	5	5	5	6	8	28	2	PLB1	1.34991	1	1.32217	0.381516
14282	ENSG00000176463	SLCO3A1	28232	solute carrier organic anion transporter family, member 3A1	NP_001138516::NM_013272::NM_001145044::NP_037404	1	2	2	5	3	10	5	8	6	8	0	5	2	4	8	5	SLCO3A1	1.35281	1	0.153144	0.955278
16699	ENSG00000187045	TMPRSS6	164656	transmembrane protease, serine 6	NM_153609::NP_705837	1	0	0	1	0	0	3	2	6	0	2	3	0	0	1	5	TMPRSS6	1.35552	1	-0.757154	0.710343
10108	ENSG00000156535	CD109	135228	CD109 molecule	NM_001159587::NM_001159588::NP_598000::NP_001153059::NP_001153060::NM_133493	1	3	4	2	4	7	9	6	4	3	8	13	0	8	1	5	CD109	1.36088	1	-1.05382	0.337383
16937	ENSG00000188039	NWD1	284434	NACHT and WD repeat domain containing 1	NP_001007526::NM_001007525	1	1	4	4	8	7	5	4	2	5	5	7	9	4	3	5	NWD1	1.36239	1	0.26483	0.82082
10737	ENSG00000161634	DCD	117159	dermcidin	NP_444513::NM_053283	1	1	0	0	2	0	1	3	2	2	0	0	2	3	0	4	DCD	1.36528	1	1.32017	0.521684
47943	ENSG00000254415	SIGLEC14	100049587	sialic acid binding Ig-like lectin 14	NM_001098612::NP_001092082	3	0	0	1	1	2	5	2	2	6	3	2	2	2	4	3	SIGLEC14	1.36531	1	-0.205181	0.998038
14132	ENSG00000175773	LOC100996646	100996646	uncharacterized LOC100996646	XM_003846554::XP_003846415::XM_003846367::XP_003846602::XM_003960506::XP_003960555	1	1	0	1	2	2	4	0	2	4	0	0	1	1	1	1	LOC100996646	1.3668	1	-0.449707	0.918387
42650	ENSG00000245562	FLJ36777	730971	uncharacterized LOC730971	NR_027441	3	1	7	3	6	12	7	9	8	8	3	3	0	16	8	7	FLJ36777	1.37041	1	0.536915	0.440738
11481	ENSG00000164438	TLX3	30012	T-cell leukemia homeobox 3	NP_066305::NM_021025	0	1	1	0	0	0	1	5	0	0	1	2	0	0	2	0	TLX3	1.37485	1	-0.487073	1
20978	ENSG00000205592	MUC19	283463	mucin 19, oligomeric	XP_003846606::XP_003846404::XP_003960567::XM_003846356::XM_003846558::XM_003960518	2	2	4	3	3	16	6	3	2	5	1	4	3	2	2	1	MUC19	1.37615	1	-0.412368	0.75828
10104	ENSG00000156510	HKDC1	80201	hexokinase domain containing 1	NM_025130::NP_079406	0	0	2	2	2	3	4	0	0	2	1	0	0	1	1	0	HKDC1	1.37701	1	-0.709588	1
6506	ENSG00000131435	PDLIM4	8572	PDZ and LIM domain 4	NP_003678::NM_001131027::NP_001124499::NM_003687	9	6	23	9	34	46	15	21	15	9	9	6	20	20	16	9	PDLIM4	1.38079	1	0.910121	0.130156
33002	ENSG00000231908	IDH1-AS1	100507475	IDH1 antisense RNA 1	NR_046452	6	4	5	5	11	11	24	5	13	0	11	5	4	16	21	9	IDH1-AS1	1.38338	1	0.893938	0.229277
17620	ENSG00000196890	HIST3H2BB	128312	histone cluster 3, H2bb	NM_175055::NP_778225	2	5	2	3	2	14	11	7	20	8	2	2	2	1	6	8	HIST3H2BB	1.3837	1	-0.682583	0.379036
8327	ENSG00000142539	SPIB	6689	Spi-B transcription factor (Spi-1/PU.1 related)	NP_003112::NP_001230927::NM_001243999::NM_001243998::NP_001230929::NM_003121::NM_001244000::NP_001230928	2	0	2	1	2	4	4	2	5	7	2	0	5	0	4	0	SPIB	1.38658	1	-0.357052	0.730682
23997	ENSG00000214694	ARHGEF33	100271715	Rho guanine nucleotide exchange factor (GEF) 33	NP_001138923::NM_001145451	0	0	4	1	1	4	6	0	0	3	8	3	0	2	0	0	ARHGEF33	1.38739	1	-3.0274	0.124703
32500	ENSG00000231233	LOC100505869	100505869	uncharacterized LOC100505869	XR_111118::XR_110454::XR_171868	2	1	0	0	3	0	0	6	0	0	6	4	1	4	0	3	LOC100505869	1.39037	1	-0.461498	0.973559
9757	ENSG00000153446	C16orf89	146556	chromosome 16 open reading frame 89	NM_001098514::NP_001091984::NP_689672::NM_152459	1	0	1	0	2	0	0	3	1	1	0	4	0	0	0	1	C16orf89	1.39113	1	-2.55683	0.441638
12778	ENSG00000169605	GKN1	56287	gastrokine 1	NP_062563::NM_019617	3	0	2	0	2	3	0	8	5	3	3	10	4	3	6	18	GKN1	1.39338	1	0.659434	0.478011
13007	ENSG00000170561	IRX2	153572	iroquois homeobox 2	NP_001127694::NP_150366::NM_001134222::NM_033267	0	0	2	1	4	0	0	3	3	0	0	2	4	5	4	1	IRX2	1.39855	1	1.8704	0.30273
43049	ENSG00000248405	ARHGAP8::PRR5-ARHGAP8	23779::553158	Rho GTPase activating protein 8::PRR5-ARHGAP8 readthrough	NM_001017526::NM_001198726::NP_001185655::NM_181335::NP_851852::NP_001017526::NM_181334::NP_851851	1	4	9	3	7	16	11	10	12	5	2	3	11	9	1	10	ARHGAP8::PRR5-ARHGAP8	1.3995	1	0.746603	0.420315
16624	ENSG00000186765	FSCN2	25794	fascin homolog 2, actin-bundling protein, retinal (Strongylocentrotus purpuratus)	NM_012418::NP_001070650::NP_036550::NM_001077182	1	0	2	0	3	0	2	2	4	1	0	0	2	4	3	4	FSCN2	1.4023	1	1.69385	0.352651
13693	ENSG00000173482	PTPRM	5797	protein tyrosine phosphatase, receptor type, M	NM_001105244::NP_001098714::NM_002845::NP_002836	3	1	2	0	2	5	4	5	5	2	4	6	0	2	0	0	PTPRM	1.40339	1	-3.09323	0.0526724
15658	ENSG00000183092	BEGAIN	57596	brain-enriched guanylate kinase-associated	NM_020836::NP_001153003::NP_065887::NM_001159531	0	0	3	3	4	4	4	2	6	0	2	4	5	3	3	0	BEGAIN	1.40362	1	0.224521	1
4050	ENSG00000112164	GLP1R	2740	glucagon-like peptide 1 receptor	NP_002053::NM_002062	0	1	3	0	4	2	2	2	1	2	4	2	3	3	1	0	GLP1R	1.40439	1	-0.297538	0.959869
52813	ENSG00000260896	LOC100996425	100996425	uncharacterized LOC100996425	XR_158902::XR_172173::XR_159270	2	1	12	4	8	18	9	11	7	11	11	14	5	6	6	17	LOC100996425	1.40646	1	-0.322792	0.768854
1825	ENSG00000089041	P2RX7	5027	purinergic receptor P2X, ligand-gated ion channel, 7	NM_002562::NR_033948::NR_033955::NR_033949::NR_033952::NR_033950::NR_033953::NP_002553::NM_177427::NR_033956::NR_033954::NR_033951	0	2	0	1	0	2	7	0	3	0	0	4	2	4	0	2	P2RX7	1.40798	1	0.461465	0.928538
21112	ENSG00000206075	SERPINB5	5268	serpin peptidase inhibitor, clade B (ovalbumin), member 5	NM_002639::NP_002630	0	1	2	0	0	7	1	0	5	0	2	4	0	4	1	0	SERPINB5	1.41552	1	-1.01579	0.578848
50881	ENSG00000258735	LINC00637	145216	long intergenic non-protein coding RNA 637	NR_038436	1	1	2	0	2	1	2	6	1	1	3	1	1	5	0	1	LINC00637	1.41618	1	0.135969	0.933622
652	ENSG00000048540	LMO3	55885	LIM domain only 3 (rhombotin-like 2)	NM_001243611::NP_061110::NP_001230540::NM_001243609::NM_001001395::NM_001243612::NP_001230538::NP_001230541::NM_001243610::NM_018640::NR_045012::NP_001230542::NP_001001395::NR_045014::NR_045013::NM_001243613::NP_001230539	1	0	2	0	0	3	4	0	6	0	5	2	0	0	2	5	LMO3	1.41723	1	-0.858554	0.645393
15020	ENSG00000180090	OR3A1	4994	olfactory receptor, family 3, subfamily A, member 1	NP_002541::NM_002550	6	5	4	0	11	8	13	10	16	3	4	1	1	3	10	0	OR3A1	1.42148	1	-0.499085	0.469864
13459	ENSG00000172379	ARNT2	9915	aryl-hydrocarbon receptor nuclear translocator 2	NM_014862::NP_055677	0	7	0	1	6	13	2	6	5	10	3	7	7	1	9	6	ARNT2	1.42177	1	0.0402924	1
13625	ENSG00000173175	ADCY5	111	adenylate cyclase 5	NM_183357::NM_001199642::NP_899200::NP_001186571	1	0	1	0	0	5	0	0	1	3	0	2	0	0	0	0	ADCY5	1.42299	1	#NAME?	0.225092
17140	ENSG00000188800	TMCO2	127391	transmembrane and coiled-coil domains 2	NM_001008740::NP_001008740	0	0	1	1	2	0	0	3	3	1	0	1	0	0	0	1	TMCO2	1.42904	1	-2.19268	0.544186
50549	ENSG00000258389	LOC100288398::LOC100288433::LOC100288466::LOC100288494::LOC100288523::LOC100288557::LOC100653046::DUX4::DUX2::DUX4L7::DUX4L6::DUX4L5::DUX4L3::DUX4L2	100288398::100288433::100288466::100288494::100288523::100288557::100653046::22947::26583::653543::653544::653545::653548::728410	double homeobox protein 4-like::double homeobox 4::double homeobox 2::double homeobox 4 like 7::double homeobox 4 like 6::double homeobox 4 like 5::double homeobox 4 like 3::double homeobox 4 like 2	XP_003846503::XM_003846455::XP_003846504::XM_003846456::XM_003846458::XP_003846506::XM_003960844::NM_033178::XP_003960893::NP_149418::NR_033487::NM_012147::NP_036279::NP_001120859::XP_003961008::NM_001127387::XM_003960843::XP_003960892::XM_003960959::NM_001127388::NP_001120860::NP_001120861::NM_001127389::NM_001164467::XM_003960947::XP_003960996::NP_001157939::NM_001127386::NP_001120858::XM_00396…	1	0	2	2	5	1	4	2	1	2	3	3	10	0	3	0	LOC100288398::LOC100288433::LOC100288466::LOC100288494::LOC100288523::LOC100288557::LOC100653046::DUX4::DUX2::DUX4L7::DUX4L6::DUX4L5::DUX4L3::DUX4L2	1.42981	1	0.786072	0.699755
1893	ENSG00000090382	LYZ	4069	lysozyme	NP_000230::NM_000239	0	3	3	1	7	6	1	6	2	8	5	22	11	6	6	2	LYZ	1.43032	1	-0.370616	0.65044
51705	ENSG00000259577	LOC100129973	100129973	uncharacterized LOC100129973	XR_172083::XR_158879::XR_159247	7	1	11	6	12	14	7	32	20	15	19	14	11	8	12	24	LOC100129973	1.43296	1	-0.229888	0.746434
38262	ENSG00000238793	SNORD124	100113390	small nucleolar RNA, C/D box 124	NR_003692	0	0	2	0	0	1	0	4	2	1	0	2	1	0	0	0	SNORD124	1.43352	1	-1.80421	0.539852
51201	ENSG00000259063	LOC100288398::LOC100288433::LOC100288466::LOC100288494::LOC100288523::LOC100288557::LOC100653046::DUX4::DUX2::DUX4L7::DUX4L6::DUX4L5::DUX4L3::DUX4L2	100288398::100288433::100288466::100288494::100288523::100288557::100653046::22947::26583::653543::653544::653545::653548::728410	double homeobox protein 4-like::double homeobox 4::double homeobox 2::double homeobox 4 like 7::double homeobox 4 like 6::double homeobox 4 like 5::double homeobox 4 like 3::double homeobox 4 like 2	XP_003846503::XM_003846455::XP_003846504::XM_003846456::XM_003846458::XP_003846506::XP_003960893::XM_003960844::NM_033178::NP_149418::NR_033487::NM_012147::NP_036279::XP_003960892::XM_003960959::NP_001120859::XP_003961008::NM_001127387::XM_003960843::NM_001127388::NP_001120860::NP_001120861::NM_001127389::XM_003960947::XP_003960996::NP_001157939::NM_001164467::NP_001120858::XM_003960846::XP_00396…	1	0	1	0	1	0	2	2	0	2	2	3	5	1	1	0	LOC100288398::LOC100288433::LOC100288466::LOC100288494::LOC100288523::LOC100288557::LOC100653046::DUX4::DUX2::DUX4L7::DUX4L6::DUX4L5::DUX4L3::DUX4L2	1.43363	1	0.202712	1
5658	ENSG00000125046	SSUH2	51066	ssu-2 homolog (C. elegans)	NR_046358::NP_001243677::NM_001256749::NP_001243678::NM_001256748::NM_015931::NP_057015	2	0	4	2	5	4	9	1	9	2	0	6	6	4	7	4	SSUH2	1.4367	1	0.647137	0.693048
3112	ENSG00000105369	CD79A	973	CD79a molecule, immunoglobulin-associated alpha	NM_001783::NP_001774::NP_067612::NM_021601	2	2	3	2	10	6	4	4	6	2	0	2	3	1	1	3	CD79A	1.43897	1	0.0158168	0.975102
26107	ENSG00000222365	SNORD12B	100113393	small nucleolar RNA, C/D box 12B	NR_003695	1	1	0	1	2	2	1	4	6	1	0	4	5	2	5	0	SNORD12B	1.43915	1	0.550767	0.91976
34868	ENSG00000234380	LOC100506385	100506385	uncharacterized LOC100506385	NR_038885::NR_038886	5	3	9	2	4	10	10	28	13	8	8	11	4	11	7	7	LOC100506385	1.44078	1	-0.361983	0.636085
20558	ENSG00000204414	CSHL1	1444	chorionic somatomammotropin hormone-like 1	NM_022581::NM_022579::NP_072102::NP_072103::NP_001309::NM_001318::NP_072101::NM_022580	0	0	2	1	0	0	0	8	0	2	6	0	0	0	0	2	CSHL1	1.44394	1	-2.31517	0.518359
45432	ENSG00000251733	SCARNA8	677776	small Cajal body-specific RNA 8	NR_003009	0	2	0	0	2	1	2	2	0	0	0	0	0	0	0	2	SCARNA8	1.44501	1	Inf	0.601863
17284	ENSG00000189337	KAZN	23254	kazrin, periplakin interacting protein	NP_056024::NM_001017999::NP_963922::NM_001018001::NM_001018000::NP_001017999::NP_001018001::NM_201628::NP_001018000::NM_015209	2	2	1	2	6	4	4	6	9	3	9	5	1	3	0	1	KAZN	1.44992	1	-2.32959	0.0440075
35571	ENSG00000235295	FLJ41941	100192420	uncharacterized LOC100192420	NR_024417	0	2	1	0	2	2	5	0	0	1	1	1	1	1	3	5	FLJ41941	1.45226	1	1.67342	0.305723
16889	ENSG00000187871	GFRAL	389400	GDNF family receptor alpha like	NM_207410::NP_997293	0	1	2	0	4	0	2	2	2	0	3	3	1	3	0	1	GFRAL	1.45278	1	-0.637951	0.829645
8997	ENSG00000147041	SYTL5	94122	synaptotagmin-like 5	NM_138780::NM_001163335::NP_001156807::NM_001163334::NP_620135::NP_001156806	0	0	2	0	0	0	1	4	0	1	3	4	0	4	3	2	SYTL5	1.45463	1	0.0997234	0.935573
9433	ENSG00000150873	C2orf50	130813	chromosome 2 open reading frame 50	NP_872306::NM_182500	5	0	2	5	22	1	3	4	8	4	0	1	1	1	5	4	C2orf50	1.45486	1	0.010422	1
14554	ENSG00000177694	NAALADL2	254827	N-acetylated alpha-linked acidic dipeptidase-like 2	NM_207015::NP_996898	1	0	1	7	1	0	21	0	1	0	1	3	0	6	7	5	NAALADL2	1.45666	1	1.92935	0.386024
35359	ENSG00000235034	C19orf81	342918	chromosome 19 open reading frame 81	NP_001182005::NM_001195076	0	1	5	1	3	10	2	3	0	4	2	2	3	2	1	2	C19orf81	1.46524	1	0.0289457	1
15838	ENSG00000183748	LOC101060092	101060092	macrophage mannose receptor 1-like	XP_003959976::XP_003959977::XM_003959927::XM_003959928	0	0	3	0	0	3	3	1	5	2	2	0	0	0	2	1	LOC101060092	1.46559	1	-1.42846	0.48671
14138	ENSG00000175793	SFN	2810	stratifin	NM_006142::NP_006133	3	3	4	3	12	7	8	9	17	7	3	2	3	8	3	2	SFN	1.47027	1	-0.645484	0.393289
190	ENSG00000007402	CACNA2D2	9254	calcium channel, voltage-dependent, alpha 2/delta subunit 2	NM_006030::NP_001167522::NM_001005505::NP_006021::NM_001174051::NP_001005505	1	0	0	3	1	3	2	5	0	3	1	0	1	2	0	2	CACNA2D2	1.47284	1	0.199551	0.942177
6505	ENSG00000131409	LRRC4B	94030	leucine rich repeat containing 4B	NP_001073926::NM_001080457	2	1	1	1	6	2	2	4	6	7	0	6	0	4	0	0	LRRC4B	1.47347	1	-2.20452	0.117183
13201	ENSG00000171401	KRT13	3860	keratin 13	NM_002274::NP_705694::NM_153490::NP_002265	0	0	1	1	0	2	2	1	1	0	0	2	0	0	2	0	KRT13	1.47425	1	-0.265175	1
9551	ENSG00000151789	ZNF385D	79750	zinc finger protein 385D	NM_024697::NP_078973	2	2	6	2	8	9	3	13	4	0	1	4	2	4	3	2	ZNF385D	1.48258	1	0.532024	0.788444
16378	ENSG00000185837	CECR5-AS1	100130717	CECR5 antisense RNA 1	NR_024483::NR_024482	0	0	1	1	1	4	0	0	1	4	4	0	1	4	4	2	CECR5-AS1	1.48403	1	0.200875	0.846924
23845	ENSG00000214279	LOC619207	619207	scavenger receptor protein family member	NM_001033584::NR_002934	1	6	4	3	9	14	3	17	3	12	0	52	6	8	0	5	LOC619207	1.48404	1	-1.65864	0.260293
44050	ENSG00000249860	MTRNR2L5	100463289	MT-RNR2-like 5	NM_001190478::NP_001177407	0	1	6	6	4	23	3	4	2	9	1	5	1	3	1	4	MTRNR2L5	1.48512	1	-0.917648	0.613561
13761	ENSG00000173838	MARCH10	162333	membrane-associated ring finger (C3HC4) 10, E3 ubiquitin protein ligase	NP_689811::NP_001094345::NM_152598::NM_001100875	1	0	0	0	0	1	0	2	0	0	0	0	2	4	2	3	MARCH10	1.48684	1	Inf	0.0688897
30654	ENSG00000228791	THRB-AS1	644990	THRB antisense RNA 1	NR_046244	1	0	0	0	0	1	0	2	1	0	2	0	1	0	2	2	THRB-AS1	1.48684	1	0.748366	0.82598
8248	ENSG00000141744	PNMT	5409	phenylethanolamine N-methyltransferase	NM_002686::NP_002677::NR_073461	1	0	0	3	1	6	1	3	0	0	3	2	4	0	2	0	PNMT	1.48779	1	0.415629	0.941641
26837	ENSG00000223685	LINC00571	100874188	long intergenic non-protein coding RNA 571	NR_047500	0	0	2	0	0	3	0	2	1	0	4	0	1	0	2	4	LINC00571	1.4886	1	0.370279	0.832576
9327	ENSG00000149596	JPH2	57158	junctophilin 2	NP_065166::NM_175913::NM_020433::NP_787109	3	0	3	0	3	4	8	0	7	8	2	4	11	2	6	2	JPH2	1.49698	1	0.280953	0.95811
16335	ENSG00000185668	POU3F1	5453	POU class 3 homeobox 1	NM_002699::NP_002690	0	1	3	0	4	4	0	3	4	2	1	7	3	3	3	5	POU3F1	1.50899	1	0.186862	0.984888
8920	ENSG00000146374	RSPO3	84870	R-spondin 3	NM_032784::NP_116173	0	0	0	1	0	0	0	3	0	1	0	0	0	0	0	0	RSPO3	1.51097	1	#NAME?	1
16442	ENSG00000186047	DLEU7	220107	deleted in lymphocytic leukemia, 7	NP_945340::NM_198989	0	0	2	0	0	4	0	1	0	2	4	0	1	0	0	1	DLEU7	1.51537	1	-1.64995	0.603797
11638	ENSG00000165066	NKX6-3	157848	NK6 homeobox 3	NP_689781::NM_152568	0	0	1	1	0	2	3	0	0	0	0	0	0	1	2	0	NKX6-3	1.5189	1	Inf	0.444604
20316	ENSG00000203780	FANK1	92565	fibronectin type III and ankyrin repeat domains 1	NM_145235::NP_660278	0	0	5	4	6	8	4	5	8	5	5	10	1	5	9	9	FANK1	1.52049	1	-0.137577	0.95697
44381	ENSG00000250328	MGC32805	153163	uncharacterized LOC153163	NR_051996	1	0	0	0	0	0	1	2	1	2	0	0	1	0	0	1	MGC32805	1.52141	1	-0.393075	1
45193	ENSG00000251432	LOC100507487	100507487	uncharacterized LOC100507487	XR_109834::XR_171467::XR_112671	0	1	2	2	2	9	2	1	4	0	1	4	1	1	0	2	LOC100507487	1.52418	1	-0.954301	0.573173
10458	ENSG00000159387	IRX6	79190	iroquois homeobox 6	NP_077311::NM_024335	1	1	1	0	3	3	1	2	0	0	2	0	0	0	0	0	IRX6	1.52533	1	#NAME?	0.63957
10701	ENSG00000161180	CCDC116	164592	coiled-coil domain containing 116	NM_152612::NP_689825	0	3	1	0	11	1	0	1	1	0	1	3	1	0	1	1	CCDC116	1.52938	1	-0.5213	0.911113
1276	ENSG00000074410	CA12	771	carbonic anhydrase XII	NM_206925::NP_001209::NM_001218::NP_996808	1	0	1	0	4	0	1	0	0	0	0	0	1	1	1	0	CA12	1.53177	1	Inf	0.439066
14125	ENSG00000175746	C15orf54	400360	chromosome 15 open reading frame 54	NM_207445::NP_997328	0	0	3	0	6	1	0	0	0	2	0	0	0	2	0	1	C15orf54	1.53873	1	0.414603	0.959064
33087	ENSG00000232022	LOC729041	729041	fatty acid amide hydrolase pseudogene	NR_045483	3	2	2	6	11	5	8	14	8	13	2	11	1	12	5	5	LOC729041	1.54347	1	-0.510706	0.584107
2890	ENSG00000104043	ATP8B4	79895	ATPase, class I, type 8B, member 4	NR_073596::NM_024837::NR_073597::NP_079113::NR_073598	1	3	0	0	0	8	0	7	4	3	5	3	1	4	4	6	ATP8B4	1.54396	1	0.00263143	0.980111
42209	ENSG00000244231	CSPG4P1Y	114758	chondroitin sulfate proteoglycan 4 pseudogene 1, Y-linked	NR_001554	0	0	3	0	3	0	4	0	0	0	0	0	0	0	0	0	CSPG4P1Y	1.54471	1	NA	NA
12319	ENSG00000167744	NTF4	4909	neurotrophin 4	NP_006170::NM_006179	0	0	2	0	0	0	3	2	5	3	0	0	0	0	0	4	NTF4	1.54873	1	-0.907004	0.73086
20590	ENSG00000204482	LST1	7940	leukocyte specific transcript 1	NP_995312::NP_995309::NM_007161::NP_995311::NM_205839::NM_001166538::NR_029461::NP_995310::NP_009092::NP_001160010::NM_205840::NR_029462::NM_205838::NM_205837	2	4	5	0	18	8	6	0	6	1	5	2	3	6	8	2	LST1	1.55387	1	0.573642	0.639431
11556	ENSG00000164743	C8orf48	157773	chromosome 8 open reading frame 48	NP_001007091::NM_001007090	0	0	0	1	0	1	0	2	2	0	0	0	0	0	0	4	C8orf48	1.55792	1	1.29177	0.81227
6761	ENSG00000133020	MYH8	4626	myosin, heavy chain 8, skeletal muscle, perinatal	NP_002463::NM_002472	0	0	0	1	0	1	0	2	0	2	0	0	1	0	0	1	MYH8	1.55792	1	0.0491525	1
14725	ENSG00000178623	GPR35	2859	G protein-coupled receptor 35	NM_001195382::NP_001182311::NP_005292::NM_001195381::NP_001182310::NM_005301	0	0	2	0	3	0	0	2	3	1	1	8	1	0	0	4	GPR35	1.5594	1	-1.24845	0.477796
4114	ENSG00000112541	PDE10A	10846	phosphodiesterase 10A	NP_001124162::NM_006661::NM_001130690::NR_045597	0	0	0	5	5	1	3	5	1	0	0	0	1	1	0	0	PDE10A	1.5641	1	1.53916	0.954288
2843	ENSG00000103460	TOX3	27324	TOX high mobility group box family member 3	NM_001080430::NM_001146188::NP_001139660::NP_001073899	1	0	0	1	1	2	0	3	2	1	0	1	0	1	0	4	TOX3	1.56506	1	0.418383	0.94545
15943	ENSG00000184185	LOC100996843::KCNJ12	100996843::3768	ATP-sensitive inward rectifier potassium channel 12-like::potassium inwardly-rectifying channel, subfamily J, member 12	XP_003846774::XM_003846726::NP_066292::NM_021012	3	1	6	3	14	8	10	3	13	6	1	2	2	11	9	2	LOC100996843::KCNJ12	1.5651	1	0.346977	0.803535
5282	ENSG00000122133	PAEP	5047	progestagen-associated endometrial protein	NP_001018059::NP_002562::NM_001018049::NM_002571	1	0	0	0	0	1	1	1	0	1	2	0	0	0	0	0	PAEP	1.56581	1	#NAME?	0.53905
6997	ENSG00000134594	RAB33A	9363	RAB33A, member RAS oncogene family	NM_004794::NP_004785	0	0	4	2	6	3	0	7	2	0	4	12	8	4	3	6	RAB33A	1.56711	1	0.396084	0.768247
1291	ENSG00000074803	SLC12A1	6557	solute carrier family 12 (sodium/potassium/chloride transporters), member 1	NP_000329::NM_000338::NP_001171761::NM_001184832	1	0	0	0	1	1	0	1	0	0	0	0	0	0	0	2	SLC12A1	1.57182	1	Inf	0.684568
15935	ENSG00000184156	KCNQ3	3786	potassium voltage-gated channel, KQT-like subfamily, member 3	NP_004510::NP_001191753::NM_004519::NM_001204824	0	1	1	1	2	5	2	0	3	1	2	4	4	1	3	1	KCNQ3	1.57382	1	0.115224	1
38216	ENSG00000238742	MIR2110	100302224	microRNA 2110	NR_031747	0	0	2	0	0	1	3	1	1	1	0	0	0	1	1	0	MIR2110	1.57442	1	0.153347	1
4808	ENSG00000117971	CHRNB4	1143	cholinergic receptor, nicotinic, beta 4 (neuronal)	NM_000750::NP_001243496::NM_001256567::NP_000741	0	1	1	4	9	6	2	0	0	2	0	1	0	0	0	1	CHRNB4	1.57491	1	-1.70466	0.760648
9960	ENSG00000155269	GPR78	27201	G protein-coupled receptor 78	NM_080819::NR_045511::NP_543009	1	0	0	0	0	3	0	0	3	1	2	0	0	0	0	0	GPR78	1.57638	1	#NAME?	0.271851
51814	ENSG00000259687	LOC731223	731223	uncharacterized LOC731223	NR_038421	2	0	1	6	0	23	0	3	3	2	2	0	1	4	2	1	LOC731223	1.57826	1	0.262649	0.957823
7366	ENSG00000136541	ERMN	57471	ermin, ERM-like protein	NM_020711::NP_065762::NP_001009959::NM_001009959	0	1	0	0	0	3	0	1	2	0	0	0	1	0	3	0	ERMN	1.58064	1	1.56308	0.797583
49763	ENSG00000257017	HP	3240	haptoglobin	NM_001126102::NP_001119574::NM_005143::NP_005134	1	0	3	1	7	1	3	2	2	4	2	2	2	4	1	4	HP	1.58188	1	0.156758	0.917762
33961	ENSG00000233179	LOC100506877	100506877	uncharacterized LOC100506877	XR_109739::XR_112264::XR_172392	0	0	0	1	1	0	0	2	1	0	0	0	0	1	0	0	LOC100506877	1.59869	1	0.317226	1
14606	ENSG00000177984	LCN15	389812	lipocalin 15	NP_976222::NM_203347	0	0	2	2	3	2	2	4	3	1	9	0	1	1	0	0	LCN15	1.60077	1	-2.6694	0.153724
2223	ENSG00000100146	SOX10	6663	SRY (sex determining region Y)-box 10	NP_008872::NM_006941	0	0	0	1	0	2	0	1	1	0	0	1	0	0	0	3	SOX10	1.60338	1	0.737736	0.962953
11642	ENSG00000165078	CPA6	57094	carboxypeptidase A6	NM_001127445::NP_065094::NM_020361	1	0	0	0	1	0	1	1	3	0	0	1	1	0	0	2	CPA6	1.60444	1	-0.0325235	1
11728	ENSG00000165462	PHOX2A	401	paired-like homeobox 2a	NM_005169::NP_005160	1	0	0	0	1	0	1	1	1	0	0	0	1	0	0	0	PHOX2A	1.60444	1	0.731462	1
49621	ENSG00000256715	BAGE4	85317	B melanoma antigen family, member 4	NP_859055::NM_181704	0	1	0	0	2	0	0	2	4	1	1	0	8	0	0	0	BAGE4	1.60673	1	0.932378	0.894121
48848	ENSG00000255374	TAS2R43	259289	taste receptor, type 2, member 43	NP_795365::XM_003960991::NM_176884::XP_003961040	0	1	0	0	0	4	0	0	0	1	0	0	0	1	0	0	TAS2R43	1.61357	1	-0.161923	1
4801	ENSG00000117834	SLC5A9	200010	solute carrier family 5 (sodium/glucose cotransporter), member 9	NM_001011547::NM_001135181::NP_001128653::NP_001011547	1	0	0	0	1	2	0	0	0	2	0	2	0	2	1	1	SLC5A9	1.61473	1	-0.0167474	1
9071	ENSG00000147488	ST18	9705	suppression of tumorigenicity 18 (breast carcinoma) (zinc finger protein)	NP_055497::NM_014682	1	0	0	2	3	1	1	4	2	1	1	0	0	1	2	2	ST18	1.61529	1	0.396112	0.9425
22076	ENSG00000207697	MIR573	693158	microRNA 573	NR_030299	0	0	2	0	2	1	2	0	0	0	0	3	0	3	0	0	MIR573	1.62527	1	0.0514608	1
30954	ENSG00000229214	LINC00242	401288	long intergenic non-protein coding RNA 242	NR_026781::NM_207502	1	3	0	1	3	9	3	3	4	1	2	8	3	3	0	2	LINC00242	1.62697	1	-0.700265	0.555135
16409	ENSG00000185933	CALHM1	255022	calcium homeostasis modulator 1	NM_001001412::NP_001001412	2	0	0	0	3	3	0	0	1	3	0	0	0	3	0	0	CALHM1	1.63352	1	-0.471255	1
14863	ENSG00000179256	C12orf69	440087	chromosome 12 open reading frame 69	NP_001013720::NM_001013698	1	2	1	3	5	4	10	3	3	1	1	1	1	1	2	3	C12orf69	1.63393	1	0.394023	0.920146
16443	ENSG00000186049	KRT73	319101	keratin 73	NP_778238::NM_175068	0	1	0	0	1	1	1	1	1	0	0	1	1	3	0	1	KRT73	1.63466	1	1.58833	0.665048
1519	ENSG00000080709	KCNN2	3781	potassium intermediate/small conductance calcium-activated channel, subfamily N, member 2	NP_067627::NP_740721::NM_021614::NM_170775	4	5	9	3	11	10	13	33	5	17	20	17	3	26	6	9	KCNN2	1.63665	1	-0.500005	0.686067
12741	ENSG00000169418	NPR1	4881	natriuretic peptide receptor A/guanylate cyclase A (atrionatriuretic peptide receptor A)	NM_000906::NP_000897	1	1	8	6	24	8	10	2	11	9	1	5	14	8	3	4	NPR1	1.63737	1	0.444662	0.813491
16054	ENSG00000184611	KCNH7	90134	potassium voltage-gated channel, subfamily H (eag-related), member 7	NP_150375::NP_775185::NM_173162::NM_033272	2	0	4	2	6	4	4	9	2	0	3	6	0	2	0	11	KCNH7	1.64006	1	0.197913	0.80988
3469	ENSG00000107731	UNC5B	219699	unc-5 homolog B (C. elegans)	NP_734465::NP_001231818::NM_170744::NM_001244889	0	0	2	0	2	0	3	0	1	0	0	0	0	0	0	2	UNC5B	1.64377	1	1.29177	0.963078
12411	ENSG00000168060	NAALADL1	10004	N-acetylated alpha-linked acidic dipeptidase-like 1	NP_005459::NM_005468	1	0	0	1	0	4	2	0	1	1	0	1	0	0	2	0	NAALADL1	1.64399	1	-0.344183	1
20358	ENSG00000203871	C6orf164	63914	chromosome 6 open reading frame 164	NM_022084::NR_026784	1	0	0	2	0	0	6	3	2	10	0	0	4	23	2	4	C6orf164	1.64556	1	1.43267	0.376366
12986	ENSG00000170476	MZB1	51237	marginal zone B and B1 cell-specific protein	NM_016459::NP_057543	1	0	2	2	1	6	1	7	2	0	0	0	0	2	1	1	MZB1	1.646	1	1.35965	0.728705
10025	ENSG00000155926	SLA	6503	Src-like-adaptor	NP_001039022::NM_001045556::NM_006748::NP_001039021::NM_001045557::NP_006739	1	0	0	0	1	1	1	0	1	0	0	5	0	2	1	0	SLA	1.64639	1	-0.843146	0.803925
11542	ENSG00000164691	TAGAP	117289	T-cell activation RhoGTPase activating protein	NP_473455::NP_687034::NP_620165::NM_054114::NM_152133::NM_138810	0	0	0	1	0	3	0	0	0	0	0	1	0	1	0	0	TAGAP	1.64746	1	0.0514608	1
15926	ENSG00000184113	CLDN5	7122	claudin 5	NM_003277::NM_001130861::NP_003268::NP_001124333	1	0	1	2	4	3	0	5	1	4	0	5	5	0	6	4	CLDN5	1.65113	1	0.785549	0.602075
8630	ENSG00000144290	SLC4A10	57282	solute carrier family 4, sodium bicarbonate transporter, member 10	NP_071341::NM_001178015::NM_001178016::NP_001171487::NP_001171486::NM_022058	2	0	2	0	9	2	0	0	0	0	1	0	0	4	0	0	SLC4A10	1.65285	1	1.67008	0.608992
50846	ENSG00000258697	LOC100288398::LOC100288433::LOC100288466::LOC100288494::LOC100288523::LOC100288557::LOC100653046::DUX4::DUX2::DUX4L7::DUX4L6::DUX4L5::DUX4L3::DUX4L2	100288398::100288433::100288466::100288494::100288523::100288557::100653046::22947::26583::653543::653544::653545::653548::728410	double homeobox protein 4-like::double homeobox 4::double homeobox 2::double homeobox 4 like 7::double homeobox 4 like 6::double homeobox 4 like 5::double homeobox 4 like 3::double homeobox 4 like 2	XP_003846503::XM_003846455::XP_003846504::XM_003846456::XP_003846506::XM_003846458::NP_149418::XP_003960893::XM_003960844::NM_033178::NR_033487::NM_012147::NP_036279::NP_001120859::XP_003961008::NM_001127387::XM_003960843::XP_003960892::XM_003960959::NM_001127388::NP_001120860::NP_001120861::NM_001127389::XM_003960947::XP_003960996::NP_001157939::NM_001164467::XP_003960895::NM_001127386::NP_00112…	1	0	2	2	4	1	7	2	1	2	3	1	11	1	0	0	LOC100288398::LOC100288433::LOC100288466::LOC100288494::LOC100288523::LOC100288557::LOC100653046::DUX4::DUX2::DUX4L7::DUX4L6::DUX4L5::DUX4L3::DUX4L2	1.6563	1	1.00986	0.654462
13605	ENSG00000173077	DEC1	50514	deleted in esophageal cancer 1	NP_059114::NM_017418	0	1	0	1	2	3	1	1	1	1	0	0	0	0	2	1	DEC1	1.65651	1	0.761057	0.955639
36036	ENSG00000235938	FAM27D1	724094	family with sequence similarity 27, member D1	XR_132873::XR_171778::NM_001098809	11	3	1	2	22	8	4	22	9	9	8	25	19	20	5	17	FAM27D1	1.65839	1	0.395501	0.588326
25332	ENSG00000221184	MIR1254-1	100302273	microRNA 1254-1	NR_031655	1	0	0	1	3	1	1	1	0	3	0	2	0	1	1	1	MIR1254-1	1.66356	1	-0.760988	0.899573
21947	ENSG00000207500	SNORD102	26771	small nucleolar RNA, C/D box 102	NR_002574	2	1	0	23	31	46	0	1	3	2	2	43	3	1	14	3	SNORD102	1.66581	1	-1.02783	0.51251
3649	ENSG00000108950	FAM20A	54757	family with sequence similarity 20, member A	NM_001243746::NP_001230675::NP_060035::NR_027751::NM_017565	0	0	0	1	0	0	2	1	3	3	0	0	0	0	2	0	FAM20A	1.66964	1	-1.34205	0.652343
36467	ENSG00000236502	SIX3-AS1	100506108	SIX3 antisense RNA 1	XR_171291::XR_109980::XR_112315::XR_109979::XR_112316	0	1	0	0	2	2	0	0	0	0	2	0	0	0	2	0	SIX3-AS1	1.67071	1	-0.144855	1
25867	ENSG00000221878	PSG7	5676	pregnancy specific beta-1-glycoprotein 7 (gene/pseudogene)	NM_001206650::NM_002783::NP_002774::NR_073194::NP_001193579	1	0	0	0	0	0	3	0	3	0	0	1	0	1	0	0	PSG7	1.6718	1	-1.75394	0.701377
8249	ENSG00000141748	ARL5C	390790	ADP-ribosylation factor-like 5C	NM_001143968::NP_001137440	1	0	0	0	0	0	3	0	3	0	0	0	0	2	2	0	ARL5C	1.6718	1	0.827759	0.956537
37229	ENSG00000237517	LOC100287576::LOC100506454	100287576::100506454	uncharacterized LOC100287576::uncharacterized LOC100506454	XR_133279::XR_109699::XR_172361::XR_109700	1	3	8	7	17	5	7	31	4	12	7	8	8	11	9	7	LOC100287576::LOC100506454	1.67447	1	0.22576	0.7157
27616	ENSG00000224729	PCOLCE-AS1	100129845	PCOLCE antisense RNA 1	NR_038910	2	1	0	3	0	7	6	7	4	2	2	1	2	1	7	1	PCOLCE-AS1	1.67547	1	0.497861	0.812077
14787	ENSG00000178947	LINC00086	399668	long intergenic non-protein coding RNA 86	NR_024359::NM_203306	0	0	0	1	1	0	1	1	10	0	3	1	0	0	0	1	LINC00086	1.67552	1	-3.69923	0.125257
3932	ENSG00000111405	ENDOU	8909	endonuclease, polyU-specific	NM_001172440::NM_001172439::NP_001165911::NP_001165910::NM_006025::NP_006016	0	0	0	1	1	0	1	1	1	2	1	2	0	0	2	1	ENDOU	1.67552	1	-0.935336	0.79711
3408	ENSG00000107018	RLN1	6013	relaxin 1	NM_006911::NP_008842	4	0	3	0	6	2	5	8	4	3	0	4	0	3	4	2	RLN1	1.67701	1	-0.132377	0.98734
13784	ENSG00000173947	PIFO	128344	primary cilia formation	NM_181643::NP_857594	3	0	0	0	4	0	5	0	2	2	2	0	0	0	2	4	PIFO	1.67924	1	-0.0351248	1
18495	ENSG00000199179	MIRLET7I	406891	microRNA let-7i	NR_029661	0	0	0	1	0	2	1	0	0	1	0	2	2	0	1	0	MIRLET7I	1.67997	1	0.318587	1
25375	ENSG00000221241	SNORD88A	692202	small nucleolar RNA, C/D box 88A	NR_003067	0	0	0	1	0	2	1	0	1	0	0	0	0	0	0	2	SNORD88A	1.67997	1	1.29177	0.969253
39571	ENSG00000240520	UOX	391051	urate oxidase, pseudogene	NR_003927	0	0	0	1	0	2	1	0	0	0	0	0	0	0	0	0	UOX	1.67997	1	NA	NA
2506	ENSG00000101276	SLC52A3	113278	solute carrier family 52, riboflavin transporter, member 3	NP_212134::NM_033409	0	0	0	1	2	0	0	1	4	1	4	1	0	4	0	1	SLC52A3	1.68137	1	-1.05077	0.689951
17598	ENSG00000196811	CHRNG	1146	cholinergic receptor, nicotinic, gamma (muscle)	NM_005199::NP_005190	2	0	1	1	0	0	3	10	1	1	0	2	0	2	0	1	CHRNG	1.68418	1	-0.368822	1
23192	ENSG00000213057	C1orf220	400798	chromosome 1 open reading frame 220	NM_207467::NR_033186	4	4	8	4	22	30	4	7	2	13	8	10	0	9	2	5	C1orf220	1.69091	1	-1.14738	0.358611
4503	ENSG00000115648	MLPH	79083	melanophilin	NM_001042467::NM_024101::NP_077006::NP_001035932	0	3	1	0	7	5	1	2	3	0	0	2	0	2	1	1	MLPH	1.69279	1	-0.0745227	1
3318	ENSG00000106336	FBXO24	26261	F-box protein 24	NM_033506::NP_001156971::NP_036304::NM_001163499::NP_277041::NM_012172	3	1	1	4	4	3	12	10	12	6	4	4	1	8	10	2	FBXO24	1.69772	1	-0.154685	0.877816
27783	ENSG00000224950	LOC100506459	100506459	uncharacterized LOC100506459	XR_171186::XR_110492::XR_112104	2	0	2	0	2	6	2	2	0	2	0	4	0	2	0	2	LOC100506459	1.70012	1	-0.620865	0.916092
10252	ENSG00000157828	RPS4Y2	140032	ribosomal protein S4, Y-linked 2	NM_001039567::NP_001034656	2	0	0	0	1	0	0	6	2	0	0	0	0	0	0	0	RPS4Y2	1.70053	1	#NAME?	0.690339
14452	ENSG00000177238	TRIM72	493829	tripartite motif containing 72	NM_001008274::NP_001008275	0	1	1	0	0	4	2	1	1	2	2	0	0	3	0	0	TRIM72	1.70195	1	-0.888577	0.896266
40735	ENSG00000242173	ARHGDIG	398	Rho GDP dissociation inhibitor (GDI) gamma	NP_001167::NM_001176	3	1	2	2	4	8	11	2	7	19	4	7	2	2	3	1	ARHGDIG	1.70223	1	-2.09344	0.0385569
53268	ENSG00000261446	LINC00559	100874187	long intergenic non-protein coding RNA 559	NR_047489	0	1	1	0	4	0	0	3	1	0	0	0	2	5	0	1	LINC00559	1.70316	1	3.42954	0.216187
2041	ENSG00000095303	PTGS1	5742	prostaglandin-endoperoxide synthase 1 (prostaglandin G/H synthase and cyclooxygenase)	NM_001271164::NM_001271368::NP_001258297::NP_542158::NM_001271165::NM_001271367::NP_001258296::NP_001258095::NM_080591::NP_000953::NP_001258094::NP_001258093::NM_001271166::NM_000962	0	0	0	2	3	3	0	0	1	0	0	0	0	0	0	0	PTGS1	1.7046	1	#NAME?	1
8878	ENSG00000146049	KAAG1	353219	kidney associated antigen 1	NP_851854::NM_181337	0	0	0	1	0	1	2	0	1	3	7	2	4	0	0	1	KAAG1	1.71177	1	-1.23773	0.465788
17869	ENSG00000197599	CCDC154	645811	coiled-coil domain containing 154	NM_001143980::NP_001137452	0	0	1	0	0	1	0	2	0	0	0	2	2	0	0	0	CCDC154	1.71515	1	0.465697	1
30388	ENSG00000228422	LINC00687	728450	long intergenic non-protein coding RNA 687	XR_172304::XR_109647::XR_133255	0	1	1	0	1	5	1	0	7	2	1	3	3	0	0	0	LINC00687	1.72282	1	-1.58668	0.266682
378	ENSG00000017373	SRCIN1	80725	SRC kinase signaling inhibitor 1	NP_079524::NM_025248	8	3	12	4	35	8	11	32	2	9	1	11	6	12	6	31	SRCIN1	1.7316	1	1.28243	0.115238
21168	ENSG00000206532	LOC151760	151760	uncharacterized LOC151760	XR_108461::XR_171398::NM_001044256::XR_112523	4	1	5	4	27	6	3	7	2	2	6	3	8	8	4	14	LOC151760	1.7339	1	1.37217	0.18013
18102	ENSG00000198221	MLLT4-AS1	653483	MLLT4 antisense RNA 1 (head to head)	NR_027906::NM_001042508	2	0	1	3	4	3	6	6	0	3	5	3	7	9	7	3	MLLT4-AS1	1.7405	1	1.22157	0.167765
3187	ENSG00000105668	UPK1A	11045	uroplakin 1A	NM_007000::NP_008931	2	0	3	2	4	5	10	2	4	1	6	3	0	6	0	2	UPK1A	1.74682	1	-0.890505	0.612263
2768	ENSG00000103023	PRSS54	221191	protease, serine, 54	NM_001080492::NP_001073961	3	2	2	2	5	9	9	8	3	3	1	3	1	4	3	4	PRSS54	1.75619	1	0.353956	0.796769
3139	ENSG00000105467	SYNGR4	23546	synaptogyrin 4	NM_012451::NP_036583	0	0	3	3	0	9	2	8	7	0	3	5	0	0	0	2	SYNGR4	1.75678	1	-2.85469	0.0768822
20891	ENSG00000205277	MUC12	10071	mucin 12, cell surface associated	NM_001164462::NP_001157934	1	0	0	1	0	3	0	4	0	1	0	1	0	3	2	5	MUC12	1.75747	1	2.28938	0.241729
29681	ENSG00000227456	LINC00310	114036	long intergenic non-protein coding RNA 310	NR_027267::NM_153751::NR_027266	0	0	1	1	0	1	4	1	6	6	4	4	0	2	2	3	LINC00310	1.76733	1	-1.49937	0.30612
11733	ENSG00000165478	HEPACAM::HEPN1	220296::641654	hepatic and glial cell adhesion molecule::hepatocellular carcinoma, down-regulated 1	NM_152722::NP_689935::NM_001037558::NP_001032647	0	2	0	1	0	2	1	10	3	2	0	1	2	0	1	0	HEPACAM::HEPN1	1.76805	1	-0.561312	0.756917
14910	ENSG00000179477	ALOX12B	242	arachidonate 12-lipoxygenase, 12R type	NM_001139::NP_001130	1	1	2	2	7	3	4	6	5	3	2	1	1	2	1	3	ALOX12B	1.77136	1	-0.548555	0.756231
11644	ENSG00000165091	TMC1	117531	transmembrane channel-like 1	NP_619636::NM_138691	1	1	0	0	1	5	0	2	3	5	1	1	4	0	1	0	TMC1	1.77206	1	-0.660685	0.642641
14365	ENSG00000176887	SOX11	6664	SRY (sex determining region Y)-box 11	NP_003099::NM_003108	1	1	0	2	4	3	5	2	4	1	0	2	9	4	2	1	SOX11	1.77636	1	1.62079	0.306415
11028	ENSG00000163064	EN1	2019	engrailed homeobox 1	NM_001426::NP_001417	2	0	7	1	8	10	9	3	13	0	6	1	4	4	2	3	EN1	1.78696	1	-0.380298	0.645856
11620	ENSG00000164972	C9orf24	84688	chromosome 9 open reading frame 24	NM_001252195::NP_001239124::NM_147169::NP_671697::NP_671698::NM_147168::NM_032596::NP_115985	0	1	1	2	2	3	5	4	0	2	1	1	1	0	3	0	C9orf24	1.793	1	0.0889906	1
5353	ENSG00000122735	DNAI1	27019	dynein, axonemal, intermediate chain 1	NP_036276::NM_012144	2	0	2	3	1	8	7	7	2	8	4	1	2	1	2	2	DNAI1	1.79606	1	-1.06603	0.432574
6172	ENSG00000129214	SHBG	6462	sex hormone-binding globulin	NM_001146279::NP_001139753::NM_001040::NP_001031::NP_001139751::NR_027462::NM_001146281::NP_001139752::NR_027463::NM_001146280	1	2	1	0	5	2	0	9	3	1	0	1	7	1	4	0	SHBG	1.79952	1	1.72766	0.357664
14953	ENSG00000179776	CDH5	1003	cadherin 5, type 2 (vascular endothelium)	NP_001786::NM_001114117::NM_001795	0	0	2	2	3	4	0	6	2	1	0	0	0	2	2	5	CDH5	1.80582	1	1.75375	0.349748
13017	ENSG00000170608	FOXA3	3171	forkhead box A3	NP_004488::NM_004497	0	0	4	0	2	2	4	4	0	4	0	6	2	4	0	4	FOXA3	1.81356	1	0.0456993	1
14946	ENSG00000179750	APOBEC3B	9582	apolipoprotein B mRNA editing enzyme, catalytic polypeptide-like 3B	NP_004891::NM_004900::NM_001270411::NP_001257340	2	0	10	3	15	12	7	13	16	0	0	3	0	7	4	7	APOBEC3B	1.81848	1	0.227537	1
28087	ENSG00000225361	LOC100506599	100506599	uncharacterized LOC100506599	NR_038969	1	0	1	1	2	1	3	4	4	4	1	1	2	22	0	1	LOC100506599	1.82587	1	1.37224	0.488382
660	ENSG00000049089	COL9A2	1298	collagen, type IX, alpha 2	NP_001843::NM_001852	0	0	1	0	0	0	2	1	1	0	0	0	0	0	0	2	COL9A2	1.82687	1	1.29177	0.96956
16501	ENSG00000186231	KLHL32	114792	kelch-like family member 32	NP_443136::NM_052904	1	1	7	1	6	7	8	12	2	2	2	8	4	11	7	4	KLHL32	1.82774	1	1.00337	0.254372
10342	ENSG00000158517	NCF1	653361	neutrophil cytosolic factor 1	NP_000256::NM_000265	0	0	1	1	4	0	2	0	0	2	0	0	3	4	0	0	NCF1	1.8305	1	1.83768	0.424349
48330	ENSG00000254827	SLC22A18AS	5003	solute carrier family 22 (organic cation transporter), member 18 antisense	NM_007105::NP_009036	4	0	6	1	3	12	11	10	14	8	2	3	5	4	4	9	SLC22A18AS	1.83249	1	-0.0896755	0.883495
9069	ENSG00000147481	SNTG1	54212	syntrophin, gamma 1	NP_061840::NM_018967	0	0	1	0	1	0	1	1	0	1	1	2	0	1	2	3	SNTG1	1.83274	1	0.53098	0.836661
1775	ENSG00000088002	SULT2B1	6820	sulfotransferase family, cytosolic, 2B, member 1	NM_004605::NP_814444::NP_004596::NM_177973	1	0	4	2	1	7	6	9	4	2	3	0	2	2	1	6	SULT2B1	1.83512	1	0.343496	0.806825
9453	ENSG00000151079	KCNA6	3742	potassium voltage-gated channel, shaker-related subfamily, member 6	NP_002226::NM_002235	0	4	1	1	10	6	8	0	5	4	3	0	4	1	4	4	KCNA6	1.84761	1	0.272524	0.904004
3156	ENSG00000105538	RASIP1	54922	Ras interacting protein 1	NM_017805::NP_060275	1	1	1	5	6	7	4	12	10	9	6	4	5	3	4	12	RASIP1	1.84898	1	-0.182007	0.899153
6222	ENSG00000129654	FOXJ1	2302	forkhead box J1	NM_001454::NP_001445	0	0	0	2	1	4	0	2	2	0	4	0	2	6	2	2	FOXJ1	1.84915	1	0.96008	0.498657
3418	ENSG00000107147	KCNT1	57582	potassium channel, subfamily T, member 1	NP_001258932::NM_020822::NP_065873::NM_001272003	0	1	0	0	0	2	0	3	1	0	0	2	0	0	0	1	KCNT1	1.85516	1	-1.4757	0.825144
5582	ENSG00000124493	GRM4	2914	glutamate receptor, metabotropic 4	NM_001256812::NM_001256814::NM_001256811::NP_001243739::NP_001243743::NP_001243738::NP_001243741::NM_000841::NM_001256813::NP_001243742::NP_001243740::NM_001256810::NM_001256809::NP_000832::NR_046379	0	0	2	0	2	3	1	0	0	0	1	0	0	0	0	2	GRM4	1.85895	1	0.644625	0.964759
1903	ENSG00000090539	CHRD	8646	chordin	NM_177978::NM_003741::NP_003732::NM_177979	1	0	1	0	2	1	0	4	2	1	0	0	4	1	0	3	CHRD	1.86671	1	1.76807	0.476356
49164	ENSG00000255837	TAS2R20	259295	taste receptor, type 2, member 20	NM_176889::NP_795370	5	0	1	0	8	3	5	5	8	1	1	3	0	1	5	0	TAS2R20	1.87083	1	-0.806604	0.479999
14646	ENSG00000178175	ZNF366	167465	zinc finger protein 366	NP_689838::NM_152625	2	1	0	1	7	2	4	2	13	0	2	6	1	0	2	1	ZNF366	1.87239	1	-2.02974	0.0870386
3436	ENSG00000107317	PTGDS	5730	prostaglandin D2 synthase 21kDa (brain)	NP_000945::NM_000954	0	0	1	0	1	1	1	0	2	1	0	0	2	2	0	0	PTGDS	1.8747	1	0.776207	0.959385
7577	ENSG00000137674	MMP20	9313	matrix metallopeptidase 20	NP_004762::NM_004771	0	0	1	0	1	1	1	0	0	0	1	0	0	0	0	0	MMP20	1.8747	1	#NAME?	1
17054	ENSG00000188505	NCCRP1	342897	non-specific cytotoxic cell receptor protein 1 homolog (zebrafish)	NP_001001414::NM_001001414	0	1	0	0	0	1	1	3	1	0	0	0	0	0	0	0	NCCRP1	1.87587	1	#NAME?	1
17552	ENSG00000196666	FAM180B	399888	family with sequence similarity 180, member B	NM_001164379::NP_001157851	0	0	1	0	2	1	0	0	1	4	0	1	0	0	0	0	FAM180B	1.88039	1	#NAME?	0.267338
10568	ENSG00000160224	AIRE	326	autoimmune regulator	NM_000659::NM_000658::NP_000374::NM_000383	0	0	1	0	2	1	0	0	0	1	2	0	0	3	1	0	AIRE	1.88039	1	0.187512	0.960521
32077	ENSG00000230658	KLHL7-AS1	100775104	KLHL7 antisense RNA 1 (head to head)	NR_046220	3	1	5	3	28	2	7	3	7	2	3	27	4	5	10	22	KLHL7-AS1	1.88589	1	0.201021	0.893374
34519	ENSG00000233917	LOC100287399::LOC100996331	100287399::100996331	POTE ankyrin domain family member B-like	XP_003846427::XP_002343353::XM_002343312::XM_003846379::XP_003960040::XM_003846376::XM_003959992::XM_003959991::XP_003960041::XP_003846424	2	0	0	0	0	2	0	6	6	3	0	2	2	2	0	1	LOC100287399::LOC100996331	1.89028	1	-0.838896	0.586486
17650	ENSG00000196972	LINC00087	644596	long intergenic non-protein coding RNA 87	NR_024493	1	0	0	0	0	1	0	3	0	0	1	2	0	2	1	0	LINC00087	1.89028	1	-0.0228111	1
31657	ENSG00000230133	FLJ33581	400839	uncharacterized LOC400839	NR_040102	1	0	2	0	5	2	0	3	2	6	2	1	2	0	1	4	FLJ33581	1.8956	1	-0.609457	0.77829
10805	ENSG00000162105	SHANK2	22941	SH3 and multiple ankyrin repeat domains 2	NM_012309::NP_573573::NP_036441::NM_133266	0	1	7	1	8	1	19	1	2	1	0	0	2	0	0	1	SHANK2	1.89854	1	0.421258	1
5100	ENSG00000120500	ARR3	407	arrestin 3, retinal (X-arrestin)	NP_004303::NM_004312	0	1	0	0	0	4	0	1	2	2	1	4	1	1	0	1	ARR3	1.90921	1	-1.43437	0.514294
10534	ENSG00000160111	CPAMD8	27151	C3 and PZP-like, alpha-2-macroglobulin domain containing 8	NP_056507::NM_015692	0	0	1	0	2	0	1	0	0	3	0	1	3	2	1	1	CPAMD8	1.91125	1	0.909512	0.72851
26995	ENSG00000223907	LOC284551	284551	uncharacterized LOC284551	NR_027085	1	1	0	0	0	4	1	4	4	1	2	5	0	1	0	0	LOC284551	1.91238	1	-3.54447	0.113505
31519	ENSG00000229956	ZRANB2-AS2	100852410	ZRANB2 antisense RNA 2 (head to head)	NR_046217	3	0	1	2	2	6	6	8	6	5	0	9	2	8	4	3	ZRANB2-AS2	1.91552	1	-0.0723554	0.973617
20923	ENSG00000205396	LINC00661	126536	long intergenic non-protein coding RNA 661	NR_026828	0	0	1	0	3	0	0	0	0	0	0	0	1	0	0	0	LINC00661	1.9168	1	Inf	0.982224
10878	ENSG00000162545	CAMK2N1	55450	calcium/calmodulin-dependent protein kinase II inhibitor 1	NP_061054::NM_018584	1	1	4	5	1	10	9	21	35	2	4	5	0	8	2	2	CAMK2N1	1.91745	1	-1.71508	0.163957
10197	ENSG00000157335	CLEC18C	283971	C-type lectin domain family 18, member C	NM_173619::NP_775890	2	0	4	0	2	8	3	8	0	5	0	0	8	9	21	16	CLEC18C	1.92227	1	3.40502	0.000121854
5151	ENSG00000120875	DUSP4	1846	dual specificity phosphatase 4	NP_001385::NP_476499::NM_057158::NM_001394	1	0	2	0	4	5	1	0	3	1	0	0	3	0	0	2	DUSP4	1.93192	1	0.757706	0.942171
4029	ENSG00000112038	OPRM1	4988	opioid receptor, mu 1	NM_001145280::NP_001138752::NP_001138757::NM_000914::NM_001145282::NP_001138755::NP_001138758::NM_001145284::NM_001145279::NP_001138751::NM_001145285::NM_001145283::NP_001008503::NM_001008504::NM_001008505::NM_001145287::NP_000905::NP_001138759::NM_001145281::NP_001138756::NP_001008504::NP_001138754::NP_001008505::NP_001138753::NM_001008503::NM_001145286	1	0	2	0	1	2	6	1	0	0	0	0	2	0	1	0	OPRM1	1.9332	1	Inf	0.374905
16127	ENSG00000184909	C1orf220	400798	chromosome 1 open reading frame 220	NR_033186::NM_207467	4	1	8	4	22	28	3	7	2	11	6	7	0	9	2	5	C1orf220	1.9362	1	-0.80134	0.613902
33725	ENSG00000232871	SEC1P	653677	secretory blood group 1, pseudogene	NR_004401	1	2	2	1	4	9	6	5	3	4	2	0	1	5	1	3	SEC1P	1.94754	1	0.148692	0.910971
51172	ENSG00000259034	LOC100288398::LOC100288433::LOC100288466::LOC100288494::LOC100288523::LOC100288557::LOC100653046::DUX4::DUX2::DUX4L7::DUX4L6::DUX4L5::DUX4L3::DUX4L2	100288398::100288433::100288466::100288494::100288523::100288557::100653046::22947::26583::653543::653544::653545::653548::728410	double homeobox protein 4-like::double homeobox 4::double homeobox 2::double homeobox 4 like 7::double homeobox 4 like 6::double homeobox 4 like 5::double homeobox 4 like 3::double homeobox 4 like 2	XP_003846503::XM_003846455::XP_003846504::XM_003846456::XP_003846506::XM_003846458::NM_033178::NP_149418::XP_003960893::XM_003960844::NR_033487::NM_012147::NP_036279::XM_003960843::XP_003960892::XM_003960959::NP_001120859::XP_003961008::NM_001127387::NM_001127388::NP_001120860::NM_001127389::NP_001120861::NP_001157939::NM_001164467::XM_003960947::XP_003960996::XM_003960846::XP_003960895::NP_00112…	1	0	1	0	4	0	1	2	0	2	2	3	2	1	0	0	LOC100288398::LOC100288433::LOC100288466::LOC100288494::LOC100288523::LOC100288557::LOC100653046::DUX4::DUX2::DUX4L7::DUX4L6::DUX4L5::DUX4L3::DUX4L2	1.95127	1	-1.06088	0.651933
21763	ENSG00000207280	SNORD20	6082	small nucleolar RNA, C/D box 20	NR_002908	0	1	0	0	1	2	1	1	2	1	0	2	3	1	1	1	SNORD20	1.9524	1	0.612854	0.946757
37324	ENSG00000237637	FRY-AS1	100507099	FRY antisense RNA 1	XR_111377::XR_110114::XR_172000	0	1	0	0	1	2	1	1	0	3	0	1	0	0	1	1	FRY-AS1	1.9524	1	-1.02782	0.870065
10205	ENSG00000157388	CACNA1D	776	calcium channel, voltage-dependent, L type, alpha 1D subunit	NM_001128839::NM_000720::NP_001122311::NP_001122312::NM_001128840::NP_000711	0	1	0	0	3	0	0	2	6	1	0	1	2	3	1	1	CACNA1D	1.95325	1	0.174143	1
32455	ENSG00000231175	LOC440704	440704	uncharacterized LOC440704	NR_033922	0	1	0	1	1	3	1	4	1	2	2	1	1	2	0	0	LOC440704	1.95619	1	-0.968007	0.757173
15475	ENSG00000182366	FAM87A	157693	family with sequence similarity 87, member A	XR_113099::XR_110087	0	1	0	2	5	5	2	0	14	0	7	1	5	0	2	2	FAM87A	1.96043	1	-0.945842	0.371775
12557	ENSG00000168671	UGT3A2	167127	UDP glycosyltransferase 3 family, polypeptide A2	NM_174914::NM_001168316::NR_031764::NP_777574::NP_001161788	0	0	1	1	2	5	0	0	2	0	0	0	0	0	0	0	UGT3A2	1.97925	1	#NAME?	0.674569
11128	ENSG00000163431	LMOD1	25802	leiomodin 1 (smooth muscle)	NM_012134::NP_036266	2	1	2	0	5	4	3	8	2	6	4	8	9	0	6	0	LMOD1	1.98132	1	-0.163022	0.811652
21081	ENSG00000205927	OLIG2	10215	oligodendrocyte lineage transcription factor 2	NP_005797::NM_005806	2	0	0	2	0	2	5	9	3	2	4	2	2	4	3	2	OLIG2	1.98346	1	0.0534246	1
782	ENSG00000057468	MSH4	4438	mutS homolog 4 (E. coli)	NP_002431::NM_002440	0	0	8	1	5	6	9	11	15	2	1	15	0	11	4	4	MSH4	1.98689	1	-0.623541	0.466765
13055	ENSG00000170801	HTRA3	94031	HtrA serine peptidase 3	NM_053044::NP_444272	1	0	0	0	0	4	0	0	2	0	0	0	1	0	0	2	HTRA3	1.99142	1	1.03865	0.961352
11177	ENSG00000163565	IFI16	3428	interferon, gamma-inducible protein 16	NM_001206567::NP_005522::NM_005531::NP_001193496	0	0	2	2	4	8	2	0	2	0	0	2	0	4	0	0	IFI16	1.99296	1	0.178232	1
41543	ENSG00000243323	PTPRVP	148713	protein tyrosine phosphatase, receptor type, V, pseudogene	NR_002930	0	0	1	1	2	1	3	1	2	0	1	0	1	0	0	0	PTPRVP	2.00221	1	-1.10287	0.800638
47892	ENSG00000254349	FLJ39080	441355	uncharacterized LOC441355	NR_033830	6	0	2	6	8	24	19	2	6	1	5	11	2	15	5	7	FLJ39080	2.02041	1	0.404677	0.649393
2162	ENSG00000099954	CECR2	27443	cat eye syndrome chromosome region, candidate 2	NM_031413::NP_113601	2	2	3	3	16	7	8	9	5	6	3	0	0	1	2	2	CECR2	2.02578	1	-1.46842	0.253156
16238	ENSG00000185269	NOTUM	147111	notum pectinacetylesterase homolog (Drosophila)	NP_848588::NM_178493	5	3	5	2	11	7	35	6	4	10	10	9	10	8	5	7	NOTUM	2.02593	1	-0.0732267	1
13086	ENSG00000170909	OSCAR	126014	osteoclast associated, immunoglobulin-like receptor	NP_573399::NM_206817::NM_133168::NM_133169::NM_130771::NP_996554::NP_570127::NP_573398::NM_206818	10	0	7	6	25	22	31	8	20	10	0	4	5	18	31	5	OSCAR	2.03515	1	1.05949	0.265357
23783	ENSG00000214140	PRCD	768206	progressive rod-cone degeneration	NR_033357::NP_001071088::NM_001077620	0	0	2	0	0	4	2	1	0	0	2	2	0	2	2	0	PRCD	2.03663	1	-0.0562973	1
21151	ENSG00000206262	C3orf72	401089	chromosome 3 open reading frame 72	NM_001040061::NP_001035150	6	0	6	3	31	2	3	21	12	3	1	10	6	11	5	2	C3orf72	2.03973	1	0.157199	1
50487	ENSG00000258294	LOC100507363	100507363	uncharacterized LOC100507363	XR_110321::XR_111302::XR_171967	1	0	4	0	0	0	1	19	0	3	0	0	0	0	1	0	LOC100507363	2.04712	1	-1.56182	0.861724
657	ENSG00000048740	CELF2	10659	CUGBP, Elav-like family member 2	NP_001020248::NM_001025077::NP_001020247::NP_001077060::NM_006561::NP_006552::NM_001025076::NM_001083591	1	0	2	2	3	7	5	4	4	4	2	7	0	3	2	1	CELF2	2.05108	1	-1.43827	0.278129
27756	ENSG00000224916	APOC2::APOC4	344::346	apolipoprotein C-II::apolipoprotein C-IV	NM_000483::NP_000474::NP_001637::NM_001646	0	0	0	1	0	2	1	1	3	0	0	6	0	2	0	0	APOC2::APOC4	2.05458	1	-2.0352	0.414916
11760	ENSG00000165583	SSX5	6758	synovial sarcoma, X breakpoint 5	NP_783729::NP_066295::NM_175723::NM_021015	0	0	0	1	2	0	0	2	2	0	0	0	2	1	0	1	SSX5	2.05566	1	1.53374	0.80001
22906	ENSG00000212296	SNORD72	619564	small nucleolar RNA, C/D box 72	NR_002583	0	0	0	1	0	4	0	0	0	0	0	0	0	0	0	0	SNORD72	2.06249	1	NA	NA
12502	ENSG00000168421	RHOH	399	ras homolog family member H	NP_004301::NM_004310	1	0	0	2	0	1	8	3	1	1	3	2	2	9	0	2	RHOH	2.07124	1	0.838541	0.517729
12007	ENSG00000166501	PRKCB	5579	protein kinase C, beta	NM_002738::NP_002729::NP_997700::NM_212535	1	0	0	0	2	1	1	0	2	1	5	1	5	0	2	2	PRKCB	2.07207	1	0.128359	1
17148	ENSG00000188820	FAM26F	441168	family with sequence similarity 26, member F	NP_001010919::NP_001263389::NM_001276460::NM_001010919	1	1	1	0	3	6	3	1	1	0	0	1	0	0	0	1	FAM26F	2.07423	1	-0.847226	1
43245	ENSG00000248690	HAS2-AS1	594842	HAS2 antisense RNA 1	NR_002835	0	0	0	1	0	1	2	1	0	2	2	1	2	1	1	0	HAS2-AS1	2.07916	1	-0.251455	1
21123	ENSG00000206120	EGFEM1P	93556	EGF-like and EMI domain containing 1, pseudogene	NR_021485	3	0	4	3	24	9	0	5	5	4	4	2	10	1	3	7	EGFEM1P	2.08214	1	0.672265	0.681577
34892	ENSG00000234409	LOC388849	388849	uncharacterized LOC388849	NP_001230466::NM_001243537	0	0	0	1	2	1	0	1	0	0	1	0	1	1	0	0	LOC388849	2.088	1	0.892018	0.97157
27346	ENSG00000224383	C17orf72	92340	chromosome 17 open reading frame 72	NM_001191031::NP_001157729::NR_015354::NM_001191030::NM_001191029::NM_001164257::NP_001177959::NP_001177960::NP_001177958	2	0	0	0	0	1	2	6	2	5	4	2	2	0	2	2	C17orf72	2.09494	1	-1.036	0.531329
20830	ENSG00000205041	LOC100507646	100507646	uncharacterized LOC100507646	XR_158935::XR_159319::XR_172291	0	0	0	4	6	4	3	3	6	5	2	7	4	6	1	3	LOC100507646	2.09981	1	-0.352282	0.754661
3679	ENSG00000109163	GNRHR	2798	gonadotropin-releasing hormone receptor	NM_000406::NP_001012781::NP_000397::NM_001012763	0	0	0	1	1	0	2	1	0	2	0	0	0	2	0	0	GNRHR	2.10769	1	-0.161923	1
24298	ENSG00000215405	LOC100996599::LOC100996625::LOC100996644::LOC440233::GOLGA6L6	100996599::100996625::100996644::440233::727832	putative transmembrane protein FLJ36131-like::putative golgin subfamily A member 6-like protein 6-like::golgin A6 family-like 6	XM_003846352::XP_003846400::XM_003846354::XP_003846402::XP_003846840::XM_003960556::XP_003960605::XM_003846792::XP_003846403::XM_003960558::XP_003960607::XM_003846355::XP_003960613::XM_003119023::XP_003119071::XM_003960564::NM_001145004::NP_001138476	0	0	0	1	0	2	2	0	3	2	0	1	2	4	0	0	LOC100996599::LOC100996625::LOC100996644::LOC440233::GOLGA6L6	2.11099	1	0.248555	1
3555	ENSG00000108387	SEPT4	5414	septin 4	NM_001256782::NM_080415::NM_001198713::NM_004574::NP_001185642::NR_037155::NP_536341::NM_080416::NP_001243751::NM_001256822::NP_004565::NM_080417::NP_536340::NP_001243711	1	2	3	2	0	1	26	7	6	1	4	3	0	9	8	6	SEPT4	2.11528	1	0.791808	0.619912
7507	ENSG00000137225	CAPN11	11131	calpain 11	NM_007058::NP_008989	0	0	0	2	2	4	2	0	3	1	0	1	2	0	2	2	CAPN11	2.11532	1	0.620199	0.94069
41423	ENSG00000243137	PSG4	5672	pregnancy specific beta-1-glycoprotein 4	NM_001276495::NM_213633::NP_001263424::NP_998798::NM_002780::NP_002771	0	0	2	3	2	1	8	9	3	6	0	6	0	7	3	0	PSG4	2.11584	1	-0.518252	0.747262
9526	ENSG00000151640	DPYSL4	10570	dihydropyrimidinase-like 4	NP_006417::NM_006426	1	0	0	6	10	13	0	6	4	0	1	0	1	2	3	4	DPYSL4	2.11595	1	1.25649	0.460799
11315	ENSG00000163958	ZDHHC19	131540	zinc finger, DHHC-type containing 19	NM_144637::NM_001039617::NP_001034706	1	0	4	1	6	4	7	6	6	4	1	0	0	3	4	2	ZDHHC19	2.11723	1	-0.149038	0.986819
518	ENSG00000034239	EFCAB1	79645	EF-hand calcium binding domain 1	NM_001142857::NM_024593::NP_001136329::NR_024605::NP_078869	0	0	0	1	2	2	0	0	0	0	0	0	0	0	0	0	EFCAB1	2.11964	1	NA	NA
51265	ENSG00000259128	LOC100288398::LOC100288433::LOC100288466::LOC100288494::LOC100288523::LOC100288557::LOC100653046::DUX4::DUX2::DUX4L7::DUX4L6::DUX4L5::DUX4L3::DUX4L2	100288398::100288433::100288466::100288494::100288523::100288557::100653046::22947::26583::653543::653544::653545::653548::728410	double homeobox protein 4-like::double homeobox 4::double homeobox 2::double homeobox 4 like 7::double homeobox 4 like 6::double homeobox 4 like 5::double homeobox 4 like 3::double homeobox 4 like 2	XP_003846503::XM_003846455::XP_003846504::XM_003846456::XP_003846506::XM_003846458::NM_033178::NP_149418::XP_003960893::XM_003960844::NP_036279::NR_033487::NM_012147::NP_001120859::NM_001127387::XM_003960843::XP_003960892::XP_003961008::XM_003960959::NM_001127388::NP_001120860::NM_001127389::NP_001120861::XM_003960947::XP_003960996::NP_001157939::NM_001164467::NM_001127386::NP_001120858::XM_00396…	1	0	1	0	1	2	3	2	0	2	2	1	6	0	2	0	LOC100288398::LOC100288433::LOC100288466::LOC100288494::LOC100288523::LOC100288557::LOC100653046::DUX4::DUX2::DUX4L7::DUX4L6::DUX4L5::DUX4L3::DUX4L2	2.11994	1	0.845159	0.711452
39514	ENSG00000240450	CSPG4P1Y	114758	chondroitin sulfate proteoglycan 4 pseudogene 1, Y-linked	NR_001554	0	0	2	0	2	0	5	0	0	0	0	0	0	0	0	0	CSPG4P1Y	2.12728	1	NA	NA
16861	ENSG00000187786	SCXA::SCXB	100129885::642658	scleraxis homolog A (mouse)::scleraxis homolog B (mouse)	NP_001008272::NM_001008271::NM_001080514::NP_001073983	2	0	4	0	2	5	8	9	10	5	0	3	0	8	5	2	SCXA::SCXB	2.13329	1	-0.0776643	0.961149
2192	ENSG00000100053	CRYBB3	1417	crystallin, beta B3	NM_004076::NP_004067	0	1	0	1	3	2	1	4	0	0	0	3	0	1	1	1	CRYBB3	2.1353	1	0.107755	1
7337	ENSG00000136378	LOC100291699::ADAMTS7	100291699::11173	A disintegrin and metalloproteinase with thrombospondin motifs 7-like::ADAM metallopeptidase with thrombospondin type 1 motif, 7	XM_002344870::XP_002344911::NP_055087::NM_014272	0	2	2	5	8	22	8	1	1	1	0	0	0	0	9	0	LOC100291699::ADAMTS7	2.13664	1	2.41284	0.276431
16942	ENSG00000188060	RAB42	115273	RAB42, member RAS oncogene family	NM_152304::NP_689517::NP_001180461::NM_001193532	1	0	4	3	11	5	6	10	1	12	12	7	5	4	3	3	RAB42	2.14716	1	-1.08331	0.244614
15134	ENSG00000180720	CHRM4	1132	cholinergic receptor, muscarinic 4	NM_000741::NP_000732	0	1	1	0	3	0	0	7	0	0	1	0	0	2	1	1	CHRM4	2.14966	1	1.71251	0.532181
11756	ENSG00000165556	CDX2	1045	caudal type homeobox 2	NP_001256::NM_001265	0	0	0	2	4	1	3	0	0	0	1	0	0	0	2	2	CDX2	2.15476	1	1.75372	0.543121
848	ENSG00000062096	ARSF	416	arylsulfatase F	NM_004042::NM_001201539::NP_001188468::NP_001188467::NM_001201538::NP_004033	0	0	0	1	1	0	3	0	0	0	1	1	0	0	0	0	ARSF	2.1621	1	#NAME?	0.704232
31579	ENSG00000230031	LOC100287399::LOC100996331	100287399::100996331	POTE ankyrin domain family member B-like	XP_002343353::XP_003846427::XM_002343312::XM_003846379::XP_003960041::XM_003846376::XM_003959992::XP_003960040::XM_003959991::XP_003846424	1	1	0	0	1	2	0	8	4	1	0	3	3	2	0	1	LOC100287399::LOC100996331	2.16293	1	-0.0495315	0.954896
10659	ENSG00000160868	CYP3A4	1576	cytochrome P450, family 3, subfamily A, polypeptide 4	NP_001189784::NP_059488::NM_001202857::NM_001202855::NM_017460::NM_001202856	0	0	0	1	3	0	1	0	0	0	0	1	0	1	0	0	CYP3A4	2.17045	1	0.0514608	1
12042	ENSG00000166670	MMP10	4319	matrix metallopeptidase 10 (stromelysin 2)	NP_002416::NM_002425	1	0	1	2	3	10	1	3	1	1	0	2	0	1	0	6	MMP10	2.1725	1	0.840213	0.646087
14031	ENSG00000175262	C1orf127	148345	chromosome 1 open reading frame 127	NM_173507::NM_001170754::NP_001164225	0	0	0	1	4	0	0	0	0	3	0	0	0	0	0	2	C1orf127	2.17461	1	-0.772344	1
13333	ENSG00000171873	ADRA1D	146	adrenoceptor alpha 1D	NM_000678::NP_000669	1	0	0	0	0	0	0	5	0	2	1	1	0	0	0	1	ADRA1D	2.17686	1	-2.18233	0.66333
3283	ENSG00000106078	COBL	23242	cordon-bleu WH2 repeat protein	NM_015198::NP_056013	1	0	0	0	0	0	0	5	0	1	0	0	0	1	0	1	COBL	2.17686	1	0.825404	0.96798
15784	ENSG00000183598	HIST2H3C::HIST2H3A::HIST2H3D	126961::333932::653604	histone cluster 2, H3c::histone cluster 2, H3a::histone cluster 2, H3d	NP_066403::NM_021059::NM_001005464::NP_001005464::NM_001123375::NP_001116847	2	0	0	0	2	3	2	2	3	3	3	0	5	4	10	2	HIST2H3C::HIST2H3A::HIST2H3D	2.18011	1	1.33153	0.264387
12142	ENSG00000167037	SGSM1	129049	small G protein signaling modulator 1	NP_001035037::NM_001039948::NM_001098498::NP_001091967::NM_001098497::NM_133454::NP_597711::NP_001091968	0	2	6	0	6	8	16	4	3	1	1	4	5	4	4	6	SGSM1	2.18093	1	1.28795	0.24051
24736	ENSG00000217442	SYCE3	644186	synaptonemal complex central element protein 3	NP_001116697::NM_001123225	1	1	4	0	3	6	9	8	6	4	1	13	4	3	9	5	SYCE3	2.18488	1	0.0237025	0.995356
29262	ENSG00000226913	BSN-AS2	100132677	BSN antisense RNA 2 (head to head)	NR_038866	0	1	2	4	6	24	0	1	2	2	0	10	3	1	1	2	BSN-AS2	2.19528	1	-0.73621	0.69815
11492	ENSG00000164488	DACT2	168002	dapper, antagonist of beta-catenin, homolog 2 (Xenopus laevis)	NM_214462::NP_999627	0	0	1	1	0	0	7	1	0	0	0	2	3	0	0	0	DACT2	2.20736	1	1.05066	0.967969
9891	ENSG00000154645	CHODL	140578	chondrolectin	NP_079220::NM_001204176::NP_001191106::NM_001204175::NM_024944::NM_001204177::NP_001191103::NM_001204174::NM_001204178::NP_001191105::NP_001191107::NP_001191104	0	1	0	0	1	1	2	2	0	1	1	2	1	0	0	0	CHODL	2.20741	1	-1.69199	0.641247
15351	ENSG00000181847	TIGIT	201633	T cell immunoreceptor with Ig and ITIM domains	NM_173799::NP_776160	0	0	1	0	0	4	0	0	0	0	2	0	3	0	0	0	TIGIT	2.21972	1	0.669282	0.969863
8361	ENSG00000142748	FCN3	8547	ficolin (collagen/fibrinogen domain containing) 3 (Hakata antigen)	NM_173452::NM_003665::NP_775628::NP_003656	1	0	0	0	1	0	0	4	0	0	0	0	0	3	0	0	FCN3	2.23013	1	Inf	0.470979
18109	ENSG00000198246	SLC29A3	55315	solute carrier family 29 (nucleoside transporters), member 3	NP_060814::NR_033414::NP_001167569::NM_018344::NM_001174098::NR_033413	3	1	0	0	9	4	2	5	0	4	2	6	1	3	0	2	SLC29A3	2.23868	1	-1.02087	0.550975
4374	ENSG00000114854	TNNC1	7134	troponin C type 1 (slow)	NP_003271::NM_003280	0	0	2	0	1	4	2	1	2	4	2	1	0	2	9	1	TNNC1	2.2425	1	0.467142	0.759577
13919	ENSG00000174697	LEP	3952	leptin	NP_000221::NM_000230	0	1	3	2	3	0	21	2	6	0	0	2	0	4	0	0	LEP	2.24555	1	-0.753944	0.803662
4391	ENSG00000115008	IL1A	3552	interleukin 1, alpha	NP_000566::NM_000575	3	0	0	1	4	6	8	0	2	0	1	1	2	0	0	4	IL1A	2.2469	1	0.78516	0.773452
4809	ENSG00000117983	MUC5B	727897	mucin 5B, oligomeric mucus/gel-forming	NM_002458::NP_002449	0	0	1	0	1	3	0	0	1	0	0	0	0	0	0	1	MUC5B	2.24858	1	0.291767	1
15814	ENSG00000183675	PTPN20B::PTPN20A	26095::653129	protein tyrosine phosphatase, non-receptor type 20B::protein tyrosine phosphatase, non-receptor type 20A	NM_001042361::NM_015605::NP_001035823::NM_001042362::NM_001042358::NM_001042360::NP_001035819::NP_001035818::NP_056420::NP_001035822::NM_001042357::NM_001042363::NM_001042364::NP_001035817::NM_001042359::NP_001035821::NP_001035816::NP_001035820::NM_001042365::NP_001035824::NM_001042397::NP_001035852::NM_001042396::NM_001042393::NM_001042392::NM_001042390::NM_001042391::NM_001042387::NP_001035850:…	3	0	1	0	0	11	7	0	0	3	0	0	0	0	0	0	PTPN20B::PTPN20A	2.25298	1	#NAME?	0.472902
20463	ENSG00000204179	PTPN20B::PTPN20A	26095::653129	protein tyrosine phosphatase, non-receptor type 20B::protein tyrosine phosphatase, non-receptor type 20A	NM_001042364::NP_001035817::NM_001042359::NP_001035821::NP_001035816::NP_001035820::NM_001042363::NM_001042361::NM_015605::NP_001035823::NP_001035819::NM_001042362::NM_001042358::NM_001042360::NM_001042357::NP_001035818::NP_056420::NP_001035822::NP_001035824::NM_001042365::NM_001042396::NM_001042393::NM_001042392::NM_001042390::NM_001042391::NP_001035851::NM_001042387::NP_001035850::NP_001035853:…	3	0	1	0	0	11	7	0	0	3	0	0	0	0	2	0	PTPN20B::PTPN20A	2.25298	1	-0.561823	1
16451	ENSG00000186081	KRT5	3852	keratin 5	NP_000415::NM_000424	0	0	2	0	0	0	0	9	0	0	0	0	0	0	0	0	KRT5	2.25316	1	NA	NA
5829	ENSG00000125998	FAM83C	128876	family with sequence similarity 83, member C	NP_848563::NM_178468	0	1	0	0	0	2	4	0	2	0	2	0	0	0	0	0	FAM83C	2.26284	1	#NAME?	0.364579
15661	ENSG00000183111	ARHGEF37	389337	Rho guanine nucleotide exchange factor (GEF) 37	NM_001001669::NP_001001669	3	2	0	0	6	19	1	1	1	9	4	1	1	0	5	3	ARHGEF37	2.28571	1	-0.759113	0.738212
180	ENSG00000007264	MATK	4145	megakaryocyte-associated tyrosine kinase	NM_139355::NM_002378::NP_002369::NM_139354::NP_647611::NP_647612	0	2	3	0	8	7	4	6	0	1	0	1	2	4	0	4	MATK	2.28965	1	2.34617	0.134236
17316	ENSG00000196071	OR2L13	284521	olfactory receptor, family 2, subfamily L, member 13	NP_787107::NM_175911	0	1	0	0	0	0	6	0	6	2	1	3	3	1	3	0	OR2L13	2.29395	1	-0.414249	0.722634
5916	ENSG00000126856	PRDM7	11105	PR domain containing 7	NM_001098173::NP_443722::NM_052996::NP_001091643	1	0	7	4	5	5	24	19	8	2	3	5	10	4	2	8	PRDM7	2.29758	1	0.670381	0.616353
10072	ENSG00000156269	NAA11	84779	N(alpha)-acetyltransferase 11, NatA catalytic subunit	NP_116082::NM_032693	0	0	0	3	3	4	4	3	6	2	0	2	1	3	1	3	NAA11	2.30993	1	-0.0939169	0.980673
1812	ENSG00000088881	EBF4	57593	early B-cell factor 4	NM_020833::NP_001103984::NM_001110514	1	0	0	0	0	5	0	0	2	0	2	0	0	1	0	3	EBF4	2.31334	1	-0.0613825	1
44472	ENSG00000250443	LOC100129516	100129516	uncharacterized LOC100129516	XR_159429::XR_171439::XR_159035	1	0	3	5	4	11	23	2	6	2	3	2	2	0	1	3	LOC100129516	2.31724	1	-0.918077	0.563718
27	ENSG00000002745	WNT16	51384	wingless-type MMTV integration site family, member 16	NM_057168::NM_016087::NP_057171::NP_476509	1	1	0	3	9	9	0	8	4	3	5	0	0	8	4	1	WNT16	2.32612	1	0.0742239	0.903195
11730	ENSG00000165474	GJB2	2706	gap junction protein, beta 2, 26kDa	NP_003995::NM_004004	0	0	1	0	4	0	0	0	0	0	0	1	0	0	0	0	GJB2	2.33183	1	#NAME?	1
35793	ENSG00000235597	LOC150568	150568	uncharacterized LOC150568	NR_015399	1	0	1	0	3	1	4	1	3	2	1	1	2	2	2	1	LOC150568	2.33765	1	0.206019	1
9717	ENSG00000153093	ACOXL	55289	acyl-CoA oxidase-like	NP_001136279::NM_001142808::NM_001142807::NM_001105516::NM_018308	2	0	0	0	2	0	6	2	1	0	1	1	0	2	1	0	ACOXL	2.36873	1	0.0526217	1
9338	ENSG00000149654	CDH22	64405	cadherin 22, type 2	NP_067071::NM_021248	0	0	0	1	1	1	1	2	0	1	1	0	4	1	0	1	CDH22	2.37535	1	1.62208	0.537929
5545	ENSG00000124249	KCNK15	60598	potassium channel, subfamily K, member 15	NM_022358::NP_071753	0	0	0	1	0	3	1	1	0	0	2	1	2	0	2	0	KCNK15	2.37809	1	0.505588	0.959271
4942	ENSG00000119411	BSPRY	54836	B-box and SPRY domain containing	NM_017688::NP_060158	1	0	0	0	0	1	4	0	4	0	1	3	1	0	2	3	BSPRY	2.39018	1	-0.167807	0.960676
23143	ENSG00000212916	MAP10	54627	microtubule-associated protein 10	NM_019090::NP_061963	0	0	0	2	4	0	2	4	3	0	2	0	1	0	2	0	MAP10	2.39862	1	-0.448632	0.890908
8321	ENSG00000142513	ACPT	93650	acid phosphatase, testicular	NM_080790::NM_080791::NP_149059::NM_033068::NM_080789	0	0	0	1	2	2	0	1	1	0	1	1	1	0	0	0	ACPT	2.40487	1	-1.18247	0.816582
16401	ENSG00000185905	C16orf54	283897	chromosome 16 open reading frame 54	NM_175900::NP_787096	0	0	1	0	0	0	0	5	1	0	0	0	0	0	1	1	C16orf54	2.40517	1	1.40086	0.967158
16299	ENSG00000185523	C1orf227	149643	chromosome 1 open reading frame 227	NP_001019772::NM_001024601	0	0	2	0	2	1	4	2	0	2	4	0	4	0	0	0	C1orf227	2.42989	1	-0.44679	0.908815
24094	ENSG00000214919	LOC100507556	100507556	putative uncharacterized protein NCRNA00269-like	XR_159421::XR_158776::XR_171419	1	0	2	1	0	0	1	21	1	3	3	4	9	1	0	0	LOC100507556	2.45423	1	0.140257	1
27204	ENSG00000224193	LOC100132947::LOC100996258::LOC643395	100132947::100996258::643395	uncharacterized LOC100132947::uncharacterized LOC100996258::uncharacterized LOC643395	NA	0	0	1	0	0	2	0	3	0	0	1	1	2	1	4	2	LOC100132947::LOC100996258::LOC643395	2.46132	1	2.19554	0.315088
21033	ENSG00000205784	ARRDC5	645432	arrestin domain containing 5	NM_001080523::NP_001073992	0	0	1	0	0	2	0	3	0	0	0	0	0	1	0	2	ARRDC5	2.46132	1	Inf	0.47426
5619	ENSG00000124701	APOBEC2	10930	apolipoprotein B mRNA editing enzyme, catalytic polypeptide-like 2	NP_006780::NM_006789	1	0	0	1	0	6	2	3	1	1	0	0	0	4	1	3	APOBEC2	2.46826	1	2.07299	0.316458
16457	ENSG00000186094	AGBL4	84871	ATP/GTP binding protein-like 4	NP_116174::NM_032785	0	0	0	1	3	1	1	0	1	2	0	1	0	2	1	1	AGBL4	2.47142	1	0.0405778	1
14460	ENSG00000177291	GJD4	219770	gap junction protein, delta 4, 40.1kDa	NP_699199::NM_153368	0	0	1	4	1	0	16	9	3	4	0	21	1	0	4	1	GJD4	2.49108	1	-1.98398	0.261229
15434	ENSG00000182218	HHIPL1	84439	HHIP-like 1	NM_001127258::NP_001120730::NP_115801::NM_032425	1	0	0	0	0	0	2	4	0	4	0	2	0	0	1	0	HHIPL1	2.52141	1	-2.49414	0.428733
10391	ENSG00000158874	APOA2	336	apolipoprotein A-II	NM_001643::NP_001634	0	0	1	0	0	1	2	2	1	1	1	1	0	3	2	1	APOA2	2.52896	1	0.594519	0.827157
416	ENSG00000021645	NRXN3	9369	neurexin 3	NP_001258949::NM_001272020::NR_073546::NR_073547::NP_004787::NP_001098720::NM_004796::NM_001105250::NM_138970::NP_620426	0	0	1	0	0	3	1	1	1	1	1	0	1	3	1	2	NRXN3	2.53532	1	1.22596	0.592579
6067	ENSG00000128322	IGLL1	3543	immunoglobulin lambda-like polypeptide 1	NP_064455::NP_690594::NM_020070::NM_152855	0	0	1	0	0	3	1	1	4	0	0	0	2	0	0	0	IGLL1	2.53532	1	-0.268538	0.877671
16717	ENSG00000187116	LILRA5	353514	leukocyte immunoglobulin-like receptor, subfamily A (with TM domain), member 5	NP_870994::NM_021250::NP_067073::NM_181879::NP_871714::NP_871715::NM_181986::NM_181985	0	0	1	0	1	0	2	2	0	2	0	1	1	0	0	0	LILRA5	2.55229	1	-1.26497	0.815277
34107	ENSG00000233379	LINC00439	100874171	long intergenic non-protein coding RNA 439	NR_047024	0	1	0	1	0	3	2	9	3	2	3	2	3	1	4	4	LINC00439	2.55663	1	0.381224	0.831423
15298	ENSG00000181585	TMIE	259236	transmembrane inner ear	NM_147196::NP_671729	0	0	1	0	2	3	0	0	0	0	0	0	0	10	1	1	TMIE	2.58755	1	Inf	0.132163
14818	ENSG00000179058	C9orf50	375759	chromosome 9 open reading frame 50	NM_199350::NP_955382	0	0	1	0	1	0	3	1	0	1	0	0	0	0	0	0	C9orf50	2.59703	1	#NAME?	1
39373	ENSG00000240256	MAGI1-IT1	151877	MAGI1 intronic transcript 1 (non-protein coding)	XR_110023::XR_171388::XR_112486	0	0	1	0	1	2	2	0	0	1	0	0	0	0	0	0	MAGI1-IT1	2.6031	1	#NAME?	1
10995	ENSG00000162949	CAPN13	92291	calpain 13	NM_144575::NP_653176	0	0	1	0	1	2	2	0	0	0	0	0	1	0	1	0	CAPN13	2.6031	1	Inf	0.64208
15578	ENSG00000182798	MAGEB17	645864	melanoma antigen family B, 17	XP_003119241::XP_003960874::XM_001719394::XM_003119193::XP_001719446::XM_003960825	0	1	0	0	1	6	0	1	3	1	0	0	1	1	0	1	MAGEB17	2.61186	1	-0.0892302	1
4581	ENSG00000116176	TPSG1	25823	tryptase gamma 1	NP_036599::NM_012467	0	0	0	1	1	1	2	2	3	1	0	2	4	2	4	0	TPSG1	2.65633	1	1.12222	0.656322
20366	ENSG00000203883	SOX18	54345	SRY (sex determining region Y)-box 18	NP_060889::NM_018419	0	0	4	0	4	8	5	5	6	6	2	4	7	2	7	4	SOX18	2.69311	1	0.37501	0.826803
50978	ENSG00000258834	DUX4L4::LOC652119	441056::652119	double homeobox 4 like 4::double homeobox protein 4-like protein 4-like	XM_003960957::NM_001177376::XM_003960850::NP_001170847::XP_003960899::XP_003961006::XM_001720798::XP_001720850	1	0	1	0	2	6	2	2	0	2	2	3	7	1	0	0	DUX4L4::LOC652119	2.70012	1	0.433746	0.935816
14607	ENSG00000177989	ODF3B	440836	outer dense fiber of sperm tails 3B	NP_001014440::NM_001014440	2	0	1	0	7	1	7	3	2	1	1	0	0	2	5	2	ODF3B	2.70924	1	1.27732	0.441896
20387	ENSG00000203952	CCDC160	347475	coiled-coil domain containing 160	NM_001101357::NP_001094827	0	1	0	0	1	5	0	3	4	0	2	2	2	0	1	3	CCDC160	2.75271	1	-0.181463	0.955641
11515	ENSG00000164604	GPR85	54329	G protein-coupled receptor 85	NM_001146267::NP_061843::NM_001146265::NM_018970::NM_001146266::NP_001139738::NP_001139739::NP_001139737	2	1	5	1	29	14	1	13	4	5	5	7	1	9	5	1	GPR85	2.76454	1	-0.361734	0.863083
2672	ENSG00000102230	PCYT1B	9468	phosphate cytidylyltransferase 1, choline, beta	NP_001156736::NM_004845::NM_001163265::NM_001163264::NP_001156737::NP_004836	0	1	0	0	0	7	1	1	1	0	1	3	1	0	3	0	PCYT1B	2.77998	1	-0.0628609	1
27666	ENSG00000224805	LINC00853	100874253	long intergenic non-protein coding RNA 853	NR_047498	1	0	0	0	1	1	2	3	0	0	0	0	1	0	1	3	LINC00853	2.78776	1	Inf	0.232005
9905	ENSG00000154764	WNT7A	7476	wingless-type MMTV integration site family, member 7A	NP_004616::NM_004625	1	0	0	0	3	2	0	2	2	4	2	1	0	3	1	2	WNT7A	2.81147	1	-0.647631	0.860606
11566	ENSG00000164776	PHKG1	5260	phosphorylase kinase, gamma 1 (muscle)	NM_001258460::NM_006213::NM_001258459::NP_006204::NP_001245389::NP_001245388::NR_047689	1	1	0	1	0	21	0	3	7	7	3	4	2	21	8	3	PHKG1	2.85898	1	0.760332	0.583735
14837	ENSG00000179133	C10orf67	256815	chromosome 10 open reading frame 67	NM_153714::NP_714925	0	0	1	0	0	0	5	1	0	0	0	0	0	0	2	1	C10orf67	2.86395	1	Inf	0.443362
16315	ENSG00000185614	FAM212A	389119	family with sequence similarity 212, member A	NM_203370::NP_976248	0	0	0	1	3	1	0	3	0	0	1	0	5	0	1	0	FAM212A	2.86399	1	2.63353	0.343118
16244	ENSG00000185290	NUPR1L	389493	nuclear protein, transcriptional regulator, 1-like	NP_001139184::NM_001145712	0	0	1	0	4	2	0	0	0	0	0	2	4	1	0	0	NUPR1L	2.88039	1	1.71375	0.640691
10191	ENSG00000157303	SUSD3	203328	sushi domain containing 3	NM_145006::NP_659443	0	0	1	0	3	1	2	0	1	0	1	1	0	0	2	1	SUSD3	2.89309	1	0.106505	1
5948	ENSG00000127241	MASP1	5648	mannan-binding lectin serine peptidase 1 (C4/C2 activating component of Ra-reactive factor)	NP_001027019::NP_001870::NM_001879::NR_033519::NP_624302::NM_139125::NM_001031849	2	1	0	0	20	0	2	1	2	0	0	1	2	2	0	0	MASP1	2.89347	1	0.860064	0.970833
6779	ENSG00000133106	EPSTI1	94240	epithelial stromal interaction 1 (breast)	NP_150280::NM_033255::NM_001002264::NP_001002264	0	0	0	1	0	3	4	0	0	3	4	0	2	3	1	1	EPSTI1	2.92514	1	-0.10704	1
21043	ENSG00000205821	LOC284009	284009	uncharacterized LOC284009	NR_028335::NM_001025459	0	0	0	3	0	21	1	0	1	1	0	2	0	2	1	2	LOC284009	2.94144	1	0.405682	0.970819
15321	ENSG00000181722	ZBTB20	26137	zinc finger and BTB domain containing 20	NM_015642::NM_001164342::NP_001157818::NP_001157814::NP_001157819::NM_001164343::NM_001164346::NM_001164345::NP_001157816::NP_056457::NP_001157815::NM_001164344::NP_001157817::NM_001164347	4	0	2	0	2	36	4	2	8	3	4	4	20	9	6	2	ZBTB20	2.94637	1	1.25147	0.522864
10549	ENSG00000160190	SLC37A1	54020	solute carrier family 37 (glycerol-3-phosphate transporter), member 1	NM_018964::NP_061837	0	0	1	0	2	0	0	5	0	0	0	0	0	0	0	0	SLC37A1	2.9661	1	NA	NA
27774	ENSG00000224940	PRRT4	401399	proline-rich transmembrane protein 4	NM_001114726::NP_001167635::NM_001174164::NP_001108198	0	0	1	0	1	1	1	4	1	0	0	0	0	0	0	0	PRRT4	2.98273	1	#NAME?	1
4813	ENSG00000118017	A4GNT	51146	alpha-1,4-N-acetylglucosaminyltransferase	NP_057245::NM_016161	0	0	1	0	2	1	1	3	4	3	1	0	0	0	0	0	A4GNT	3.01864	1	#NAME?	0.133555
20295	ENSG00000203710	CR1	1378	complement component (3b/4b) receptor 1 (Knops blood group)	NM_000651::NP_000642::NP_000564::NM_000573	2	0	1	0	1	17	5	0	0	0	3	2	1	3	4	0	CR1	3.02845	1	0.63942	0.768991
11197	ENSG00000163618	CADPS	8618	Ca++-dependent secretion activator	NP_899630::NP_003707::NM_183394::NP_899631::NM_003716::NM_183393	0	1	2	0	4	6	9	6	4	1	5	1	0	6	9	1	CADPS	3.06983	1	0.572111	0.578937
1121	ENSG00000070388	FGF22	27006	fibroblast growth factor 22	NM_020637::NP_065688	3	0	0	0	22	1	0	1	0	0	2	2	0	0	0	1	FGF22	3.08945	1	-2.17725	0.774833
8587	ENSG00000144015	TRIM43::TRIM43B	129868::653192	tripartite motif containing 43::tripartite motif containing 43B	NP_620155::NM_138800::NP_001157936::NM_001164464	0	0	0	1	3	5	0	0	8	0	0	0	0	0	0	0	TRIM43::TRIM43B	3.10556	1	#NAME?	0.200626
29976	ENSG00000227869	LOC100506664	100506664	uncharacterized LOC100506664	XR_108804::XR_110740::XR_171681::XR_113059	0	0	1	0	0	2	3	3	2	0	0	1	0	1	0	0	LOC100506664	3.20783	1	-1.36187	0.80971
16417	ENSG00000185958	FAM186A	121006	family with sequence similarity 186, member A	NP_001138947::NM_001145475	0	2	2	3	0	19	19	30	2	5	0	2	2	19	3	0	FAM186A	3.20834	1	1.45776	0.247495
36588	ENSG00000236668	LOC100505588	100505588	uncharacterized LOC100505588	XR_171808::XR_113263::XR_108995	0	0	0	1	0	6	1	2	0	0	0	0	0	0	0	0	LOC100505588	3.21433	1	NA	NA
21113	ENSG00000206077	ZDHHC11B	653082	zinc finger, DHHC-type containing 11B	XM_003118532::XP_003403828::XM_003403780::XP_003118580	0	0	0	2	12	0	3	2	2	1	3	3	8	10	0	2	ZDHHC11B	3.23196	1	1.26882	0.394905
15102	ENSG00000180532	ZSCAN4	201516	zinc finger and SCAN domain containing 4	NP_689890::NM_152677	0	0	0	1	0	4	3	2	0	0	0	0	0	0	0	5	ZSCAN4	3.23636	1	Inf	0.213242
43652	ENSG00000249267	LOC400084	400084	uncharacterized LOC400084	NR_034132	0	1	0	0	0	1	3	9	3	3	3	5	4	2	2	4	LOC400084	3.24499	1	-0.085431	1
16487	ENSG00000186188	FFAR4	338557	free fatty acid receptor 4	NM_001195755::NM_181745::NP_001182684::NP_859529	0	0	1	0	2	2	4	0	3	0	3	1	0	1	4	0	FFAR4	3.29613	1	-0.364826	0.939905
12955	ENSG00000170370	EMX2	2018	empty spiracles homeobox 2	NM_001165924::NP_001159396::NM_004098::NP_004089	0	0	1	0	7	1	0	0	3	0	0	0	1	0	0	0	EMX2	3.31829	1	-0.8535	0.844864
15897	ENSG00000183971	NPW	283869	neuropeptide W	NP_001092926::NM_001099456	0	0	1	1	8	3	2	5	2	1	3	1	1	5	3	2	NPW	3.33525	1	0.650315	0.61773
28612	ENSG00000226051	ZNF503-AS1	253264	ZNF503 antisense RNA 1	NR_038225::NR_038226::NR_038223::NR_038224	0	0	1	0	1	3	3	2	1	0	1	0	1	0	3	3	ZNF503-AS1	3.40644	1	1.90079	0.411069
21041	ENSG00000205809	KLRC2	3822	killer cell lectin-like receptor subfamily C, member 2	NP_002251::NM_002260	1	0	0	0	0	7	2	2	0	1	1	0	0	12	0	2	KLRC2	3.44509	1	2.55538	0.243153
44095	ENSG00000249917	LINC00536	100859921	long intergenic non-protein coding RNA 536	NR_046215	0	1	0	0	1	2	11	0	2	0	20	2	0	2	0	0	LINC00536	3.5043	1	-3.84167	0.27936
1263	ENSG00000074047	GLI2	2736	GLI family zinc finger 2	NP_005261::NM_005270::NM_030379::NM_030380::NM_030381	1	0	0	0	4	3	2	4	1	0	2	14	0	0	2	0	GLI2	3.70279	1	-2.88755	0.14947
21518	ENSG00000206989	SNORD63	26785	small nucleolar RNA, C/D box 63	NR_002913	0	0	2	0	0	21	1	1	0	0	1	3	3	0	0	1	SNORD63	3.74191	1	0.262486	1
9173	ENSG00000148357	LOC101060175::HMCN2	101060175::256158	hemicentin-2-like::hemicentin 2	XM_003960070::XP_003960119::XM_003960940::XP_003960989::XP_003959975::XM_003959926::XM_003960461::XP_003960510::XM_001726942::NM_144655::XP_003960511::XM_003960462::XP_001715206::XP_001726994::XM_001715154	0	0	1	0	1	1	0	12	5	1	2	1	0	0	3	1	LOC101060175::HMCN2	3.9199	1	-0.970885	0.676104
3854	ENSG00000110848	CD69	969	CD69 molecule	NP_001772::NR_026671::NR_026672::NM_001781	0	0	1	0	4	4	5	0	2	2	10	0	0	1	4	1	CD69	3.99215	1	-1.32962	0.52335
39558	ENSG00000240505	TNFRSF13B	23495	tumor necrosis factor receptor superfamily, member 13B	NM_012452::NP_036584	0	0	1	0	1	2	12	1	0	0	0	5	3	1	1	0	TNFRSF13B	4.29106	1	0.346513	1

## Sheet: Less strongly regulated by p53R
Order	id	symbol	gene_id	gene_name	accession	p53-/- #1	p53-/- #2	p53-/- #3	p53-/- #4	p53R273H #1	p53R273H #2	p53R273H #3	p53R273H #4	p53-/- Donor; p53 -/- Recip. #1	p53-/- Donor; p53 -/- Recip. #2	p53-/- Donor; p53 -/- Recip. #3	p53-/- Donor; p53 -/- Recip. #4	p53R273H Donor; p53 -/- Recip. #1	p53R273H Donor; p53 -/- Recip. #2	p53R273H Donor; p53 -/- Recip. #3	p53R273H Donor; p53 -/- Recip. #4	symbol	log2 Fold Change (p53R273 versus p53-/-)	Adjusted P value (p53R273 versus p53-/-)	log2 Fold Change (p53R273H Donor; p53 -/- Recip. Versus p53-/- Donor; p53 -/- Recip.)	Adjusted P value (p53R273H Donor; p53 -/- Recip. Versus p53-/- Donor; p53 -/- Recip.)
17088	ENSG00000188643	S100A16	140576	S100 calcium binding protein A16	NP_525127::NM_080388	3667	2870	4268	3481	1994	1859	1805	2347	4732	3235	3196	3325	3513	3980	3211	3669	S100A16	-0.837946	1.92989e-09	0.120342	0.334809
11127	ENSG00000163430	FSTL1	11167	follistatin-like 1	NM_007085::NP_009016	4178	3088	4734	4671	2259	2428	2390	2510	5263	3795	3324	4653	3008	4252	3727	4683	FSTL1	-0.789532	1.17434e-08	-0.00331252	0.9823
1277	ENSG00000074416	MGLL	11343	monoglyceride lipase	NM_007283::NP_001003794::NP_001243514::NM_001003794::NM_001256585::NP_009214	1008	922	1215	1071	503	691	497	522	1356	1070	705	934	879	876	811	1007	MGLL	-0.936534	1.58614e-08	-0.0409991	0.632536
8955	ENSG00000146674	IGFBP3	3486	insulin-like growth factor binding protein 3	NP_000589::NP_001013416::NM_001013398::NM_000598	1464	1287	1725	1834	796	1095	799	926	1878	1569	1085	1903	1257	1418	1425	1887	IGFBP3	-0.807967	1.23161e-07	0.0231044	0.877618
1278	ENSG00000074527	NTN4	59277	netrin 4	NP_067052::NM_021229	395	244	436	354	177	167	211	169	465	297	287	348	251	308	279	307	NTN4	-0.955048	6.79988e-07	-0.152619	0.279596
12562	ENSG00000168685	IL7R	3575	interleukin 7 receptor	NP_002176::NM_002185	227	139	248	204	111	90	94	114	288	211	212	266	148	250	198	286	IL7R	-0.982744	3.69813e-05	-0.0549984	0.890914
6541	ENSG00000131711	MAP1B	4131	microtubule-associated protein 1B	NM_005909::NP_005900::NM_032010	368	317	501	434	215	220	235	234	657	337	298	335	269	322	308	269	MAP1B	-0.831294	8.68587e-05	-0.307171	0.0195894
587	ENSG00000041982	TNC	3371	tenascin C	NP_002151::NM_002160	212	154	229	200	99	92	110	99	340	194	163	220	179	114	145	187	TNC	-0.981372	0.00011842	-0.371628	0.0151254
4917	ENSG00000119139	TJP2	9414	tight junction protein 2	NM_201629::NP_001163885::NP_004808::NP_963923::NP_001163887::NP_001164101::NM_001170415::NM_001170416::NM_004817::NM_001170414::NP_001163886::NM_001170630	298	218	278	271	143	164	138	107	337	184	199	204	218	194	228	187	TJP2	-0.942943	0.00012683	0.00642594	0.832142
9538	ENSG00000151702	FLI1	2313	Friend leukemia virus integration 1	NP_001257941::NP_001257939::NM_001271012::NP_002008::NM_001167681::NM_002017::NP_001161153::NM_001271010	207	160	255	207	89	126	107	104	327	187	124	207	151	209	194	180	FLI1	-0.952961	0.000137436	-0.0346771	0.654455
10361	ENSG00000158710	TAGLN2	8407	transgelin 2	NM_003564::NP_003555	11370	8840	12973	10069	7165	7357	6998	7183	15218	10562	9441	10020	9476	11362	10152	10257	TAGLN2	-0.588507	0.000191627	0.00134069	0.91966
3996	ENSG00000111799	COL12A1	1303	collagen, type XII, alpha 1	NM_080645::NP_004361::NP_542376::NM_004370	695	470	764	810	344	458	438	440	960	659	518	727	572	611	437	745	COL12A1	-0.693072	0.000194118	-0.136585	0.245842
6677	ENSG00000132561	LOC100506558::MATN2	100506558::4147	uncharacterized LOC100506558::matrilin 2	XR_133494::XR_108869::XR_171741::NM_002380::NP_085072::NP_002371::NM_030583	2107	1647	2442	2260	1242	1348	1374	1564	2782	1860	1712	2263	2214	2053	1998	2309	LOC100506558::MATN2	-0.612608	0.000288173	0.141912	0.327646
16866	ENSG00000187800	PEAR1	375033	platelet endothelial aggregation receptor 1	NP_001073940::NM_207369::NM_001080471	220	177	277	323	116	167	125	136	299	254	176	250	192	221	240	235	PEAR1	-0.86322	0.000301228	-0.00882471	0.917227
2106	ENSG00000099284	H2AFY2	55506	H2A histone family, member Y2	NP_061119::NM_018649	320	224	375	283	149	163	147	159	356	269	220	244	310	230	255	241	H2AFY2	-0.948675	0.000328864	0.0905064	0.794891
8039	ENSG00000140416	TPM1	7168	tropomyosin 1 (alpha)	NM_001018006::NP_001018006::NM_001018004::NP_001018007::NP_001018020::NM_001018008::NP_000357::NM_001018007::NP_001018005::NP_001018008::NM_001018020::NP_001018004::NM_000366::NM_001018005	6722	5069	7311	6478	4318	4438	4203	4286	8710	6224	4640	6642	5838	6269	6030	6690	TPM1	-0.564364	0.000569815	0.0689045	0.695313
7983	ENSG00000139998	RAB15	376267	RAB15, member RAS oncogene family	NM_198686::NP_941959	850	736	1052	882	521	594	525	619	1095	752	670	795	815	809	763	801	RAB15	-0.644211	0.000737613	0.0923143	0.602201
10365	ENSG00000158716	DUSP23	54935	dual specificity phosphatase 23	NP_060293::NM_017823	309	306	392	322	200	203	201	181	385	367	271	313	319	453	333	321	DUSP23	-0.763665	0.000814939	0.206653	0.149263
12704	ENSG00000169247	SH3TC2	79628	SH3 domain and tetratricopeptide repeats 2	NP_078853::NM_024577	193	128	182	166	82	99	68	102	220	169	114	157	137	190	144	193	SH3TC2	-0.938609	0.00111445	0.136344	0.476461
10632	ENSG00000160712	IL6R	3570	interleukin 6 receptor	NM_181359::NM_001206866::NM_000565::NP_852004::NP_000556::NP_001193795	151	109	219	248	61	113	110	84	246	197	123	217	145	268	234	239	IL6R	-0.94919	0.00186011	0.299269	0.125502
17744	ENSG00000197249	SERPINA1	5265	serpin peptidase inhibitor, clade A (alpha-1 antiproteinase, antitrypsin), member 1	NM_001127706::NP_001121177::NP_001121179::NP_001121178::NM_001002235::NM_001127703::NP_001121176::NM_001127707::NP_001002235::NM_000295::NP_001121174::NP_000286::NM_001127702::NM_001127705::NM_001127704::NM_001127700::NP_001002236::NP_001121173::NM_001002236::NP_001121175::NM_001127701::NP_001121172	177	139	245	152	106	103	90	92	244	164	193	151	147	214	165	181	SERPINA1	-0.848701	0.0026031	0.0143865	0.861445
7866	ENSG00000139211	AMIGO2	347902	adhesion molecule with Ig-like domain 2	NP_001137140::NP_862830::NM_001143668::NM_181847	3317	2628	3904	2177	1572	1651	1514	1310	4509	3204	2882	2403	2424	4047	2894	2531	AMIGO2	-0.987129	0.00273536	-0.0100018	0.979475
10668	ENSG00000160932	LY6E	4061	lymphocyte antigen 6 complex, locus E	NM_001127213::NP_002337::NM_002346::NP_001120685	858	743	1031	893	1266	1497	1184	1439	1146	848	707	922	1102	936	835	997	LY6E	0.605564	0.0042448	0.24883	0.109156
17697	ENSG00000197106	SLC6A17	388662	solute carrier family 6, member 17	NP_001010898::NM_001010898	125	94	105	145	208	181	162	287	165	100	119	147	120	122	121	186	SLC6A17	0.814434	0.00665631	0.168771	0.375744
9887	ENSG00000154620	TMSB4Y	9087	thymosin beta 4, Y-linked	NM_004202::NP_004193	168	127	229	150	74	88	127	57	176	151	155	169	161	269	157	173	TMSB4Y	-0.925608	0.0078869	0.316538	0.100869
20963	ENSG00000205542	TMSB4X	7114	thymosin beta 4, X-linked	NM_021109::NP_066932	4360	3390	5550	4103	2871	3003	2946	3074	5815	4289	4783	5169	3685	6646	4628	4979	TMSB4X	-0.53934	0.00844766	0.0851651	0.359141
6509	ENSG00000131459	GFPT2	9945	glutamine-fructose-6-phosphate transaminase 2	NP_005101::NM_005110	349	303	489	325	217	178	207	239	513	255	371	327	249	400	399	317	GFPT2	-0.796505	0.0114874	0.0174396	0.918836
1967	ENSG00000091986	CCDC80	151887	coiled-coil domain containing 80	NM_199512::NP_955805::NP_955806::NM_199511	471	442	632	530	330	351	297	397	705	495	402	505	484	478	482	497	CCDC80	-0.60057	0.0145327	0.0317637	0.982881
2867	ENSG00000103642	LACTB	114294	lactamase, beta	NM_171846::NP_741982::NM_032857::NP_116246	972	589	958	757	608	506	565	560	1186	801	656	919	640	753	852	853	LACTB	-0.533768	0.014731	-0.0607797	0.539721
3447	ENSG00000107485	GATA3	2625	GATA binding protein 3	NM_001002295::NP_002042::NM_002051::NP_001002295	129	63	167	84	62	51	51	58	170	90	85	117	94	78	87	95	GATA3	-0.952618	0.0170156	-0.208085	0.256112
3245	ENSG00000105928	DFNA5	1687	deafness, autosomal dominant 5	NP_001120925::NP_001120926::NM_004403::NM_001127454::NM_001127453::NP_004394	627	413	751	591	379	364	411	447	738	416	506	540	558	604	486	602	DFNA5	-0.556399	0.0170156	0.169862	0.252366
6088	ENSG00000128564	VGF	7425	VGF nerve growth factor inducible	NM_003378::NP_003369	853	563	827	773	1072	1108	969	1344	1001	859	540	677	930	910	835	847	VGF	0.571612	0.0184532	0.344191	0.0224881
4228	ENSG00000113504	SLC12A7	10723	solute carrier family 12 (potassium/chloride transporters), member 7	NM_006598::NP_006589	97	51	90	67	180	126	122	164	107	99	74	84	97	83	82	67	SLC12A7	0.973098	0.0205096	0.00234872	0.927357
560	ENSG00000038427	VCAN	1462	versican	NM_004385::NM_001164097::NP_004376::NP_001119808::NM_001126336::NP_001157569::NM_001164098::NP_001157570	163	112	206	135	123	57	70	76	266	123	153	148	111	109	127	145	VCAN	-0.88495	0.0235077	-0.335713	0.0934173
4461	ENSG00000115414	FN1	2335	fibronectin 1	NP_997643::NM_054034::NP_997639::NM_212476::NP_997647::NM_212475::NM_002026::NP_002017::NM_212482::NP_997641::NP_473375::NM_212478::NM_212474	1055	792	1128	1048	692	729	679	708	1528	838	780	944	720	820	810	921	FN1	-0.51544	0.0235077	-0.169708	0.112793
10218	ENSG00000157510	AFAP1L1	134265	actin filament associated protein 1-like 1	NP_689619::NP_001139809::NM_001146337::NM_152406	266	214	337	312	144	193	201	181	343	268	204	258	248	196	236	260	AFAP1L1	-0.641215	0.0310804	-0.0409907	0.668662
18313	ENSG00000198796	ALPK2	115701	alpha-kinase 2	NP_443179::NM_052947	133	78	163	137	69	89	88	40	166	117	115	129	103	113	121	139	ALPK2	-0.786021	0.031665	-0.0239336	0.912777
25901	ENSG00000221968	FADS3	3995	fatty acid desaturase 3	NM_021727::NP_068373	341	297	369	362	217	237	217	230	394	417	283	368	378	384	377	366	FADS3	-0.61197	0.0330414	0.166178	0.269433
9677	ENSG00000152767	FARP1	10160	FERM, RhoGEF (ARHGEF) and pleckstrin domain protein 1 (chondrocyte-derived)	NM_001001715::NM_005766::NP_001001715::NP_005757	1157	891	1320	1148	806	774	734	884	1615	973	780	1031	929	978	890	986	FARP1	-0.496381	0.0334079	-0.0551516	0.445653
16341	ENSG00000185686	PRAME	23532	preferentially expressed antigen in melanoma	NP_006106::NM_206956::NM_206955::NP_996838::NP_996837::NP_996836::NM_006115::NM_206954::NP_996839::NM_206953	1696	1350	2133	1679	2298	2390	2382	2400	2309	1818	1648	1751	1520	1949	1846	1731	PRAME	0.474581	0.0334079	0.0235123	0.822165
12270	ENSG00000167601	AXL	558	AXL receptor tyrosine kinase	NM_001699::NP_001690::NM_021913::NP_068713	31071	24154	33452	29494	21427	23018	20439	22053	41527	28550	24722	28592	22508	29836	28697	27611	AXL	-0.44381	0.0334093	-0.0515792	0.581213
2046	ENSG00000095383	TBC1D2	55357	TBC1 domain family, member 2	NP_060891::NM_018421::NM_001267572::NP_001254500::NR_051978::NP_001254501::NM_001267571	348	343	478	370	250	299	188	285	476	348	247	371	371	345	380	393	TBC1D2	-0.602813	0.0337616	0.203122	0.250165
17903	ENSG00000197702	PARVA	55742	parvin, alpha	NP_060692::NM_018222	1393	1083	1613	1343	980	955	931	1015	1720	1231	947	1284	1081	1168	1083	1359	PARVA	-0.480975	0.0354138	-0.00335529	0.864983
4833	ENSG00000118257	NRP2	8828	neuropilin 2	NP_003863::NM_003872::NM_201267::NM_201264::NM_201279::NP_061004::NP_957718::NM_201266::NM_018534::NP_957719::NP_958436::NP_957716	178	141	198	139	92	115	86	95	186	126	131	159	124	121	157	172	NRP2	-0.763048	0.0362092	0.0589711	0.784663
3098	ENSG00000105290	APLP1	333	amyloid beta (A4) precursor-like protein 1	NM_005166::NP_001019978::NM_001024807::NP_005157	683	524	849	695	883	900	937	1165	900	660	558	671	709	716	602	706	APLP1	0.500982	0.0392233	0.11316	0.47311
2249	ENSG00000100228	RAB36	9609	RAB36, member RAS oncogene family	NM_004914::NP_004905	152	58	141	127	217	243	193	272	256	147	91	235	128	121	118	248	RAB36	0.982049	0.0392233	-0.087169	0.624171
9564	ENSG00000151892	GFRA1	2674	GDNF family receptor alpha 1	NP_001138925::NM_005264::NM_001145453::NP_005255::NM_145793::NP_665736	482	332	570	557	306	290	326	401	717	411	417	568	319	397	522	510	GFRA1	-0.541767	0.0394557	-0.136989	0.279941
5886	ENSG00000126562	WNK4	65266	WNK lysine deficient protein kinase 4	NP_115763::NM_032387	201	165	256	173	95	137	112	150	316	245	134	191	178	212	222	219	WNK4	-0.696341	0.0420777	0.0582741	0.863884
3049	ENSG00000104998	IL27RA	9466	interleukin 27 receptor, alpha	NM_004843::NP_004834	262	230	508	369	413	544	427	729	473	376	338	453	318	441	438	443	IL27RA	0.640067	0.0439231	0.11321	0.451923
2008	ENSG00000092964	DPYSL2	1808	dihydropyrimidinase-like 2	NM_001244604::NP_001184222::NP_001377::NM_001386::NM_001197293::NP_001231533	933	544	908	703	567	452	490	469	1203	670	509	633	643	747	687	725	DPYSL2	-0.6227	0.0498157	0.0625812	0.915557
1934	ENSG00000091136	LAMB1	3912	laminin, beta 1	NP_002282::NM_002291	2920	2091	3136	2566	1832	1958	1729	1857	4136	2312	2241	2404	2639	2663	2408	2381	LAMB1	-0.533743	0.0498157	0.0276725	0.918701
6800	ENSG00000133216	EPHB2	2048	EPH receptor B2	NP_059145::NM_017449::NP_004433::NM_004442	325	214	346	261	184	160	174	234	384	191	181	218	266	241	265	256	EPHB2	-0.60671	0.078841	0.25871	0.216479
1661	ENSG00000085117	CD82	3732	CD82 molecule	NM_002231::NP_002222::NP_001020015::NM_001024844	1132	977	1763	1332	785	871	804	782	1562	1282	1179	1260	1442	1150	1299	1102	CD82	-0.661978	0.0851198	0.064277	0.835206
5676	ENSG00000125266	EFNB2	1948	ephrin-B2	NM_004093::NP_004084	72	50	90	88	47	34	29	44	89	45	59	80	46	78	77	90	EFNB2	-0.942017	0.0865844	0.206952	0.394681
4238	ENSG00000113578	FGF1	2246	fibroblast growth factor 1 (acidic)	NP_001244135::NP_149127::NP_001138406::NM_001257207::NM_001257210::NP_001244139::NP_001244141::NP_001244137::NP_149128::NP_000791::NM_033136::NP_001244136::NM_001257205::NM_001144892::NM_001144934::NM_001144935::NP_001244138::NP_001138364::NM_001257212::NP_001244140::NM_033137::NP_001244134::NM_001257209::NM_000800::NP_001138407::NM_001257208::NM_001257206::NM_001257211	469	516	632	664	301	452	336	473	661	648	455	687	393	563	513	690	FGF1	-0.569506	0.0877138	-0.0849948	0.682422
16023	ENSG00000184489	PTP4A3	11156	protein tyrosine phosphatase type IVA, member 3	NM_032611::NP_009010::NP_116000::NM_007079	74	33	77	71	85	122	116	135	84	38	69	77	46	67	60	57	PTP4A3	0.871911	0.0989153	-0.101735	0.700459
6863	ENSG00000133816	MICAL2	9645	microtubule associated monoxygenase, calponin and LIM domain containing 2	NP_055447::NM_014632	1131	883	1295	1245	821	798	740	984	1864	1118	818	1153	912	1076	864	1209	MICAL2	-0.447228	0.116239	-0.131631	0.186576
3784	ENSG00000110092	CCND1	595	cyclin D1	NM_053056::NP_444284	7145	6974	8750	8903	5744	6607	4927	6769	10190	7871	5090	7835	6192	7650	6659	7485	CCND1	-0.41625	0.122715	-0.00546122	0.830894
4535	ENSG00000115884	SDC1	6382	syndecan 1	NM_001006946::NM_002997::NP_002988::NP_001006947	1065	848	1179	1043	600	789	775	870	1300	997	918	1061	965	924	924	1075	SDC1	-0.455222	0.123763	-0.00663449	0.900443
10255	ENSG00000157851	DPYSL5	56896	dihydropyrimidinase-like 5	NM_001253723::NM_020134::NP_064519::NP_001240652::NP_001240653::NM_001253724	586	426	661	674	345	302	371	516	725	375	364	447	473	380	439	379	DPYSL5	-0.614859	0.135424	-0.00652246	0.682635
15655	ENSG00000183087	GAS6	2621	growth arrest-specific 6	NP_001137418::NP_001137417::NM_001143946::NM_000820::NM_001143945::NP_000811	884	723	1019	793	488	518	438	483	1157	845	641	783	1141	825	757	816	GAS6	-0.828895	0.136346	0.222403	0.47165
7227	ENSG00000135842	FAM129A	116496	family with sequence similarity 129, member A	NM_052966::NP_443198	1097	864	1415	1126	837	775	818	894	1542	954	891	974	861	851	941	1040	FAM129A	-0.426924	0.14239	-0.0938099	0.343976
15986	ENSG00000184347	SLIT3	6586	slit homolog 3 (Drosophila)	NP_003053::NM_001271946::NP_001258875::NM_003062	549	338	621	462	336	320	273	369	775	365	428	451	474	422	402	462	SLIT3	-0.587907	0.145076	-0.028328	0.658732
14165	ENSG00000175928	LRRN1	57633	leucine rich repeat neuronal 1	NP_065924::NM_020873	133	130	159	131	104	77	79	81	205	116	128	163	92	130	121	162	LRRN1	-0.70307	0.14827	-0.157025	0.431024
18066	ENSG00000198121	LPAR1	1902	lysophosphatidic acid receptor 1	NP_476500::NP_001392::NM_001401::NM_057159	124	67	136	122	60	49	80	67	134	100	122	124	66	88	142	125	LPAR1	-0.77682	0.169709	-0.097657	0.775389
1280	ENSG00000074590	NUAK1	9891	NUAK family, SNF1-like kinase, 1	NP_055655::NM_014840	1055	1056	1327	1102	812	855	777	934	1507	935	789	1075	988	1064	867	1035	NUAK1	-0.442225	0.17767	0.0327943	1
1369	ENSG00000076716	GPC4	2239	glypican 4	NM_001448::NP_001439	117	98	173	151	76	95	75	88	181	142	106	117	113	122	131	118	GPC4	-0.67603	0.187023	-0.0340265	0.801927
3140	ENSG00000105472	CLEC11A	6320	C-type lectin domain family 11, member A	NP_002966::NM_002975	53	36	67	43	78	110	64	106	77	46	55	62	66	56	57	72	CLEC11A	0.851038	0.187023	0.206471	0.469098
17496	ENSG00000196526	AFAP1	60312	actin filament associated protein 1	NP_001128119::NM_021638::NP_940997::NM_001134647::NM_198595	1925	1399	2179	2066	1448	1358	1273	1656	2908	1618	1430	1796	1584	1685	1556	1901	AFAP1	-0.395347	0.213132	-0.0462492	0.490731
5673	ENSG00000125249	RAP2A	5911	RAP2A, member of RAS oncogene family	NM_021033::NP_066361	672	500	790	740	497	483	411	592	905	585	497	778	412	715	644	818	RAP2A	-0.443378	0.213533	0.0226301	0.82547
9918	ENSG00000154864	PIEZO2	63895	piezo-type mechanosensitive ion channel component 2	NM_022068::NP_071351::NM_173817	90	46	102	76	54	34	31	53	69	51	54	68	69	92	45	66	PIEZO2	-0.840485	0.215712	0.286492	0.256892
7603	ENSG00000137801	THBS1	7057	thrombospondin 1	NP_003237::NM_003246	2717	1540	3072	2331	1867	1308	1532	1536	4418	2091	2418	2455	2629	2435	2576	2641	THBS1	-0.596482	0.216774	0.0213282	0.896977
8634	ENSG00000144339	TMEFF2	23671	transmembrane protein with EGF-like and two follistatin-like domains 2	NM_016192::NP_057276	100	80	143	100	61	62	61	69	155	92	98	141	64	89	97	94	TMEFF2	-0.727718	0.224918	-0.368403	0.0816863
45307	ENSG00000251580	LOC100507376	100507376	uncharacterized LOC100507376	XR_112614::XR_171449::XR_108544::XR_171448::XR_112615::XR_108543	190	170	249	185	265	307	247	377	267	303	249	207	184	321	202	254	LOC100507376	0.5775	0.224918	-0.0281665	0.886025
6151	ENSG00000129038	LOXL1	4016	lysyl oxidase-like 1	NP_005567::NM_005576	662	502	865	683	489	427	408	673	935	566	670	632	622	718	586	651	LOXL1	-0.440431	0.243992	0.00863074	1
2444	ENSG00000101000	PROCR	10544	protein C receptor, endothelial	NM_006404::NP_006395	279	158	339	243	283	415	409	395	381	212	281	315	201	358	346	294	PROCR	0.585603	0.246873	0.124233	0.431193
7531	ENSG00000137393	RNF144B	255488	ring finger protein 144B	NP_877434::NM_182757	182	171	266	164	104	151	120	146	214	155	108	213	118	215	208	206	RNF144B	-0.594895	0.259773	0.240733	0.176482
13006	ENSG00000170558	CDH2	1000	cadherin 2, type 1, N-cadherin (neuronal)	NM_001792::NP_001783	1597	1173	1777	1652	1160	1179	1169	1203	2186	1434	1251	1532	1052	1459	1437	1554	CDH2	-0.387511	0.263097	-0.0901365	0.425384
11489	ENSG00000164483	SAMD3	154075	sterile alpha motif domain containing 3	NM_001017373::NM_001258275::NP_001245204::NM_152552::NP_001017373	63	31	92	47	28	30	29	29	56	31	32	47	21	41	33	53	SAMD3	-0.954226	0.268333	-0.0590885	0.916169
976	ENSG00000066248	NGEF	25791	neuronal guanine nucleotide exchange factor	NM_001114090::NP_001107562::NM_019850::NP_062824	57	51	57	38	100	90	81	89	73	20	37	71	59	65	38	48	NGEF	0.804349	0.274436	0.255668	0.490713
1113	ENSG00000070182	SPTB	6710	spectrin, beta, erythrocytic	NM_000347::NP_000338::NP_001020029::NM_001024858	145	147	140	162	66	110	85	87	236	131	105	145	172	152	109	147	SPTB	-0.804091	0.282321	0.0956751	0.892673
49320	ENSG00000256128	LOC387895	387895	uncharacterized LOC387895	NR_033878	63	49	105	79	83	102	139	160	177	101	143	154	68	139	97	117	LOC387895	0.728167	0.282321	-0.35912	0.125229
10418	ENSG00000159176	CSRP1	1465	cysteine and glycine-rich protein 1	NP_001180500::NP_001180499::NP_001180501::NM_001193572::NM_001193571::NM_001144773::NM_004078::NP_004069::NM_001193570	3275	2037	3167	2972	2369	1949	2068	2434	4386	2668	2214	3218	2768	2774	2807	3309	CSRP1	-0.367257	0.284661	0.0583658	0.835151
20872	ENSG00000205213	LGR4	55366	leucine-rich repeat containing G protein-coupled receptor 4	NP_060960::NM_018490	206	145	249	244	140	103	158	159	273	162	222	229	103	220	199	237	LGR4	-0.572373	0.285234	-0.141336	0.580856
2620	ENSG00000101955	SRPX	8406	sushi-repeat containing protein, X-linked	NP_001164223::NP_006298::NM_001170750::NM_001170752::NP_001164222::NP_001164221::NM_001170751::NM_006307	371	263	439	296	251	239	276	209	522	321	272	353	277	385	364	320	SRPX	-0.468792	0.285234	0.021316	0.994657
6775	ENSG00000133101	CCNA1	8900	cyclin A1	NP_001104517::NP_001104515::NM_001111047::NM_001111045::NP_003905::NM_003914::NM_001111046::NP_001104516	206	184	208	165	125	134	124	128	252	180	144	203	144	165	144	187	CCNA1	-0.598506	0.299648	-0.148189	0.365941
3523	ENSG00000108175	ZMIZ1	57178	zinc finger, MIZ-type containing 1	NM_020338::NP_065071	486	312	510	392	329	243	253	291	682	370	317	307	341	313	333	354	ZMIZ1	-0.593119	0.311964	-0.148736	0.291048
18312	ENSG00000198795	ZNF521	25925	zinc finger protein 521	NP_056276::NM_015461	48	46	58	76	26	33	28	32	66	49	33	64	40	54	55	53	ZNF521	-0.943333	0.327408	0.0724971	0.867923
4367	ENSG00000114790	ARHGEF26	26084	Rho guanine nucleotide exchange factor (GEF) 26	NP_001238892::NM_001251963::NM_015595::NP_001238891::NP_056410::NM_001251962	502	397	643	564	392	360	351	445	752	417	401	532	308	348	430	491	ARHGEF26	-0.436683	0.333312	-0.271242	0.0360272
7811	ENSG00000138772	ANXA3	306	annexin A3	NP_005130::NM_005139	114	69	107	95	61	70	52	48	125	83	60	74	57	116	92	107	ANXA3	-0.721462	0.336138	0.240469	0.280304
3827	ENSG00000110583	NAA40	79829	N(alpha)-acetyltransferase 40, NatD catalytic subunit, homolog (S. cerevisiae)	NM_024771::NP_079047	1010	832	1019	1021	1053	1234	1363	1421	1453	1099	811	1188	1141	1196	991	1223	NAA40	0.372263	0.339015	0.145275	0.317949
1484	ENSG00000079482	OPHN1	4983	oligophrenin 1	NP_002538::NM_002547	852	722	1221	899	630	646	659	858	1015	722	875	1017	620	1070	745	894	OPHN1	-0.400166	0.341212	-0.0323247	0.988914
8496	ENSG00000143502	SUSD4	55061	sushi domain containing 4	NP_060452::NM_001037175::NM_017982::NP_001032252	81	55	70	77	33	43	43	41	73	73	63	75	55	73	80	76	SUSD4	-0.82702	0.351206	0.0960598	0.636978
4607	ENSG00000116396	KCNC4	3749	potassium voltage-gated channel, Shaw-related subfamily, member 4	NM_153763::NM_004978::NR_036437::NM_001039574::NP_001034663::NP_004969	51	43	65	30	75	96	74	85	78	50	45	45	42	85	59	73	KCNC4	0.795921	0.351206	0.356408	0.14957
9115	ENSG00000147862	NFIB	4781	nuclear factor I/B	NP_001177667::NM_001190737::NM_005596::NP_005587::NM_001190738::NP_001177666	689	418	675	563	459	405	408	457	933	478	389	537	425	550	480	532	NFIB	-0.428125	0.357664	-0.068354	0.430123
9005	ENSG00000147100	SLC16A2	6567	solute carrier family 16, member 2 (thyroid hormone transporter)	NP_006508::NM_006517	967	840	1042	972	723	703	703	778	1361	788	767	978	713	868	937	981	SLC16A2	-0.404714	0.385658	-0.0128915	0.805975
10382	ENSG00000158825	CDA	978	cytidine deaminase	NM_001785::NP_001776	55	71	46	72	33	33	25	45	97	74	56	67	53	94	53	76	CDA	-0.912505	0.40391	0.0187511	0.914221
2341	ENSG00000100473	COCH	1690	coagulation factor C homolog, cochlin (Limulus polyphemus)	NP_001128530::NM_001135058::NM_004086::NP_004077	1290	1123	1658	1349	1011	990	1023	1154	1778	1277	1211	1552	926	1531	1296	1622	COCH	-0.375383	0.419013	-0.0107224	0.942376
12777	ENSG00000169604	ANTXR1	84168	anthrax toxin receptor 1	NP_060623::NP_115584::NP_444262::NM_053034::NM_032208::NM_018153	1995	1395	2266	2301	1463	1430	1469	1810	2716	1601	1552	2113	1083	1751	1635	2073	ANTXR1	-0.357736	0.419013	-0.167184	0.167265
24921	ENSG00000218996	LOC100996285	100996285	ADP-ribosylation factor-like protein 4A-like	NA	84	105	126	100	150	172	133	168	182	145	116	191	76	180	125	167	LOC100996285	0.563293	0.419378	-0.119983	0.652943
1524	ENSG00000080823	MOK	5891	MOK protein kinase	NP_055041::NP_001258940::NR_073541::NR_073540::NM_001272011::NM_014226::NR_073542::NR_073543	2796	2413	3097	3336	2027	2561	2067	2437	3801	3133	2055	3513	2690	3319	2656	3315	MOK	-0.365224	0.42097	0.0731281	0.59433
4072	ENSG00000112276	BVES	11149	blood vessel epicardial substance	NP_009004::NM_147147::NP_001186492::NM_001199563::NP_671488::NM_007073	341	309	343	301	235	237	216	246	381	295	304	383	203	393	273	372	BVES	-0.491903	0.421714	-0.0509536	0.940387
2479	ENSG00000101187	SLCO4A1	28231	solute carrier organic anion transporter family, member 4A1	NM_016354::NP_057438	526	466	784	654	337	460	447	578	703	570	453	610	521	613	561	636	SLCO4A1	-0.415608	0.421714	0.122972	0.374077
944	ENSG00000065534	MYLK	4638	myosin light chain kinase	NM_053029::NM_053027::NM_053028::NM_053025::NP_444253::NP_444256::NM_053032::NM_053026::NP_444259::NM_053030::NM_005965::NP_444254::NP_444260::NM_053031::NP_444255	209	159	234	224	150	153	131	136	275	145	198	214	162	151	211	208	MYLK	-0.526167	0.428748	-0.0475786	0.721273
13567	ENSG00000172889	EGFL7	51162	EGF-like-domain, multiple 7	NM_201446::NR_045110::NM_016215::NR_046367::NP_057299::NP_958854::NR_045111	109	127	155	129	175	172	193	226	164	124	132	128	126	124	149	143	EGFL7	0.538129	0.429342	0.104401	0.578631
1360	ENSG00000076513	ANKRD13A	88455	ankyrin repeat domain 13A	NM_033121::NP_149112	984	896	1172	1256	855	847	670	932	1397	1044	797	1089	668	962	965	1121	ANKRD13A	-0.390133	0.430513	-0.100168	0.438416
3386	ENSG00000106772	PRUNE2	158471	prune homolog 2 (Drosophila)	NM_138818::NM_015225::NP_056040	88	71	130	97	74	57	46	59	124	79	70	91	43	81	97	101	PRUNE2	-0.686235	0.441309	-0.0644634	0.829114
8699	ENSG00000144749	LRIG1	26018	leucine-rich repeats and immunoglobulin-like domains 1	NM_015541::NP_056356	437	342	491	371	274	260	247	296	715	379	354	416	475	426	293	424	LRIG1	-0.610861	0.441309	-0.0281184	0.679815
51628	ENSG00000259498	LOC100128979	100128979	uncharacterized LOC100128979	XR_172085::XR_109205::XR_111516	213	133	208	238	128	135	125	151	261	187	125	154	201	208	177	153	LOC100128979	-0.546022	0.443302	0.19177	0.421109
699	ENSG00000051128	HOMER3	9454	homer homolog 3 (Drosophila)	NP_001139196::NM_001145721::NP_001139194::NP_004829::NM_001145722::NM_004838::NP_001139193::NM_001145724::NR_027297	1051	909	1171	1128	683	853	654	851	1351	987	723	814	1125	1050	929	943	HOMER3	-0.499317	0.443302	0.222991	0.246274
7769	ENSG00000138623	SEMA7A	8482	semaphorin 7A, GPI membrane anchor (John Milton Hagen blood group)	NP_001139502::NM_003612::NP_003603::NM_001146030::NP_001139501::NM_001146029	142	227	215	297	76	173	84	146	243	293	202	233	168	295	159	267	SEMA7A	-0.927535	0.458957	-0.0582095	0.989041
11815	ENSG00000165801	ARHGEF40	55701	Rho guanine nucleotide exchange factor (GEF) 40	NP_060541::NM_018071	586	461	856	549	404	414	434	505	754	524	521	500	626	626	578	520	ARHGEF40	-0.467694	0.458957	0.174526	0.333473
6080	ENSG00000128510	CPA4	51200	carboxypeptidase A4	NP_001156918::NM_001163446::NM_016352::NP_057436	514	454	862	479	263	294	295	321	712	401	500	447	725	399	528	393	CPA4	-0.962108	0.462019	0.177083	0.736563
1420	ENSG00000078053	AMPH	273	amphiphysin	NM_139316::NP_647477::NP_001626::NM_001635	51	37	67	62	25	26	39	27	73	35	48	53	58	49	59	47	AMPH	-0.860886	0.462019	0.19524	0.610303
1509	ENSG00000080503	SMARCA2	6595	SWI/SNF related, matrix associated, actin dependent regulator of chromatin, subfamily a, member 2	NP_620614::NM_139045::NM_003070::NP_003061	448	320	576	493	368	318	334	344	698	358	348	419	380	422	381	348	SMARCA2	-0.405893	0.466632	-0.0815274	0.364031
6203	ENSG00000129474	AJUBA	84962	ajuba LIM protein	NP_116265::NM_198086::NP_932352::NM_032876	1903	1728	1969	2443	1443	1763	1224	1634	2381	2083	1335	2065	1703	1804	1661	2016	AJUBA	-0.423443	0.475217	0.00553059	0.952003
3607	ENSG00000108679	LGALS3BP	3959	lectin, galactoside-binding, soluble, 3 binding protein	NP_005558::NM_005567	307	214	374	273	199	171	176	209	492	250	233	263	342	243	275	305	LGALS3BP	-0.615817	0.475627	0.102387	0.871354
11960	ENSG00000166342	NETO1	81832	neuropilin (NRP) and tolloid (TLL)-like 1	NM_153181::NM_001201465::NM_138999::NP_001188394::NP_620416::NP_620552::NM_138966	277	228	380	269	198	233	186	212	290	257	212	292	147	272	288	317	NETO1	-0.468846	0.475627	0.0507298	0.592288
7055	ENSG00000134955	SLC37A2	219855	solute carrier family 37 (glycerol-3-phosphate transporter), member 2	NP_001138762::NM_001145290::NM_198277::NP_938018	70	28	79	48	23	25	37	39	86	67	47	57	41	52	55	51	SLC37A2	-0.822485	0.492273	-0.234995	0.378525
17065	ENSG00000188549	C15orf52	388115	chromosome 15 open reading frame 52	NP_997263::NM_207380	1010	745	1048	1127	672	645	675	762	1388	986	501	1314	1040	1297	951	1063	C15orf52	-0.51076	0.492273	0.224745	0.298057
13445	ENSG00000172345	STARD5	80765	StAR-related lipid transfer (START) domain containing 5	NM_181900::NP_871629::NM_030574	278	211	282	240	172	196	158	196	334	223	200	265	185	280	264	263	STARD5	-0.495067	0.492273	0.0826295	0.621989
7196	ENSG00000135678	CPM	1368	carboxypeptidase M	NM_198320::NP_938079::NP_001005502::NM_001874::NM_001005502::NP_001865	1424	923	1561	1325	1591	1889	1770	1847	1953	1262	1598	1413	776	1727	1320	1254	CPM	0.452104	0.492273	-0.209282	0.248374
4139	ENSG00000112715	VEGFA	7422	vascular endothelial growth factor A	NP_001020539::NM_001025370::NP_001020540::NM_001025368::NM_001025369::NP_001165101::NM_001171628::NP_001191314::NP_001191313::NM_001171622::NM_003376::NP_003367::NP_001165093::NP_001020541::NP_001020537::NM_001171629::NM_001171630::NP_001020538::NM_001204384::NP_001028928::NM_001171627::NP_001165100::NM_001204385::NM_001171626::NM_001033756::NM_001171625::NP_001165096::NP_001165098::NM_001171624:…	314	311	333	350	409	526	361	476	463	398	235	423	336	373	302	360	VEGFA	0.411335	0.492444	-0.00252004	0.869553
7488	ENSG00000137142	IGFBPL1	347252	insulin-like growth factor binding protein-like 1	NP_001007564::NM_001007563	95	103	109	118	56	79	55	71	164	95	87	88	137	102	93	140	IGFBPL1	-0.732596	0.49434	0.288474	0.291649
9269	ENSG00000149212	SESN3	143686	sestrin 3	NP_001258523::NM_144665::NP_653266::NM_001271594	151	92	185	147	91	86	98	109	225	100	135	153	74	154	124	135	SESN3	-0.558635	0.506074	-0.212644	0.285036
14459	ENSG00000177283	FZD8	8325	frizzled family receptor 8	NM_031866::NP_114072	63	55	59	57	43	34	28	25	56	45	41	50	70	52	47	44	FZD8	-0.853282	0.522088	0.310657	0.343548
13938	ENSG00000174804	FZD4	8322	frizzled family receptor 4	NM_012193::NP_036325	131	43	141	130	78	63	66	76	195	108	107	157	77	80	102	86	FZD4	-0.595402	0.529568	-0.556384	0.00601355
16750	ENSG00000187243	SNORA11D::SNORA11E::MAGED4B	100124541::100124542::728239::81557	small nucleolar RNA, H/ACA box 11D::small nucleolar RNA, H/ACA box 11E::melanoma antigen family D, 4B	NR_003711::NR_003712::NP_001092270::NM_001098800::NP_001258992::NM_001272062::NM_001272063::NP_001258991::NP_001258990::NM_001272061::NP_803881::NP_001229291::NP_110428::NM_030801::NM_177535::NM_001242362::NP_803879::NM_177537	680	599	918	617	526	459	499	506	905	579	698	636	757	705	700	655	SNORA11D::SNORA11E::MAGED4B	-0.494005	0.539263	0.138148	0.478702
9879	ENSG00000154545	SNORA11D::SNORA11E::MAGED4B	100124541::100124542::728239::81557	small nucleolar RNA, H/ACA box 11D::small nucleolar RNA, H/ACA box 11E::melanoma antigen family D, 4B	NR_003711::NR_003712::NP_001092270::NM_001098800::NM_001272061::NM_001272062::NP_001258991::NP_001258990::NM_001272063::NP_001258992::NM_030801::NM_177535::NM_001242362::NP_803879::NP_803881::NM_177537::NP_001229291::NP_110428	680	599	918	618	526	461	501	506	905	579	698	635	757	705	700	655	SNORA11D::SNORA11E::MAGED4B	-0.49154	0.557127	0.138634	0.47647
7243	ENSG00000135919	SERPINE2	5270	serpin peptidase inhibitor, clade E (nexin, plasminogen activator inhibitor type 1), member 2	NR_073116::NM_001136528::NM_006216::NM_001136530::NP_001130000::NP_001130002::NP_006207	241	157	298	236	168	181	141	174	327	184	182	230	150	237	245	246	SERPINE2	-0.469136	0.557998	0.058612	0.760911
4305	ENSG00000114251	WNT5A	7474	wingless-type MMTV integration site family, member 5A	NM_001256105::NP_003383::NM_003392::NP_001243034	66	41	77	49	26	27	47	31	73	65	53	57	28	53	63	38	WNT5A	-0.803513	0.596609	-0.34402	0.248403
7704	ENSG00000138193	PLCE1	51196	phospholipase C, epsilon 1	NM_016341::NP_001159451::NM_001165979::NP_057425	216	152	182	196	159	131	114	114	217	130	101	189	125	153	126	160	PLCE1	-0.524415	0.619468	-0.0205972	0.785438
276	ENSG00000010810	FYN	2534	FYN oncogene related to SRC, FGR, YES	NP_694592::NM_001242779::NM_153047::NM_153048::NP_694593::NM_002037::NP_002028	686	516	777	698	514	463	551	526	859	548	452	640	532	642	607	628	FYN	-0.372529	0.621548	0.0952305	0.598008
7929	ENSG00000139629	GALNT6	11226	UDP-N-acetyl-alpha-D-galactosamine:polypeptide N-acetylgalactosaminyltransferase 6 (GalNAc-T6)	NP_009141::NM_007210	411	299	444	321	284	260	236	315	408	309	328	312	198	320	361	341	GALNT6	-0.433278	0.624458	-0.0607958	0.838449
7234	ENSG00000135900	MRPL44	65080	mitochondrial ribosomal protein L44	NP_075066::NM_022915	1213	1153	1616	1426	1656	1788	1644	1750	1728	1554	1387	1829	979	1720	1585	1649	MRPL44	0.337731	0.626338	-0.0412709	0.94209
28012	ENSG00000225265	LOC100506161	100506161	uncharacterized LOC100506161	XR_110838::XR_112005::XR_171250	64	40	62	49	31	23	25	38	63	26	29	60	31	43	40	51	LOC100506161	-0.880431	0.626719	0.0480384	0.982255
691	ENSG00000050555	LAMC3	10319	laminin, gamma 3	NM_006059::NP_006050	239	200	290	270	319	376	323	338	347	263	179	240	310	262	213	295	LAMC3	0.444143	0.634978	0.229839	0.222097
14422	ENSG00000177106	EPS8L2	64787	EPS8-like 2	NM_022772::NP_073609	249	221	309	288	166	184	190	203	400	263	162	236	308	261	235	283	EPS8L2	-0.524666	0.656934	0.217154	0.385606
1966	ENSG00000091972	CD200	4345	CD200 molecule	NP_005935::NM_001004196::NM_001004197::NM_005944::NP_001004196	198	108	219	152	114	122	121	113	348	162	139	218	141	176	201	207	CD200	-0.497838	0.663395	-0.0876423	0.458582
384	ENSG00000018236	CNTN1	1272	contactin 1	NP_001242993::NM_001256064::NP_001242992::NM_001256063::NM_001843::NM_175038::NP_778203::NP_001834	101	96	166	91	39	78	80	100	169	110	98	92	69	89	103	99	CNTN1	-0.623009	0.671344	-0.251695	0.225655
9967	ENSG00000155324	GRAMD3	65983	GRAM domain containing 3	NP_001139792::NP_001139794::NM_001146322::NP_001139791::NM_001146320::NM_023927::NM_001146321::NP_076416::NP_001139793::NM_001146319	224	188	339	263	184	174	162	216	333	259	195	262	175	276	256	266	GRAMD3	-0.449756	0.671344	0.00904243	0.934399
14891	ENSG00000179403	VWA1	64856	von Willebrand factor A domain containing 1	NM_199121::NP_954572::NP_073745::NM_022834	209	219	279	227	325	352	275	330	332	213	210	205	270	224	211	235	VWA1	0.444218	0.68618	0.12575	0.586152
671	ENSG00000049323	LTBP1	4052	latent transforming growth factor beta binding protein 1	NP_996826::NP_001159737::NP_000618::NP_001159738::NM_000627::NM_001166266::NM_001166264::NM_001166265::NM_206943::NP_001159736	272	183	323	238	204	155	117	170	409	203	219	164	236	248	197	187	LTBP1	-0.636024	0.687667	-0.0275717	0.748748
776	ENSG00000056972	TRAF3IP2	10758	TRAF3 interacting protein 2	NM_001164282::NM_147686::NP_679211::NP_001157755::NP_001157753::NM_001164281::NM_147200::NM_001164283::NR_028338	79	50	62	51	32	26	46	34	57	41	37	50	44	62	44	44	TRAF3IP2	-0.811743	0.693789	0.198649	0.515891
15995	ENSG00000184371	CSF1	1435	colony stimulating factor 1 (macrophage)	NM_172212::NM_000757::NP_757349::NP_757350::NP_000748::NM_172210::NM_172211::NP_757351	227	215	307	343	131	214	166	236	249	279	216	392	208	335	278	383	CSF1	-0.559044	0.693789	0.167226	0.28182
28442	ENSG00000225830	ERCC6	2074	excision repair cross-complementing rodent repair deficiency, complementation group 6	NM_000124::NP_000115	221	204	261	268	173	180	156	180	352	194	186	210	177	232	180	238	ERCC6	-0.475624	0.693789	-0.0464448	0.702726
42823	ENSG00000247828	TMEM161B-AS1	100505894	TMEM161B antisense RNA 1	NR_039995::NR_039994::NR_039993	60	64	95	99	89	117	118	153	148	123	86	117	53	127	119	153	TMEM161B-AS1	0.578499	0.698159	0.0175565	0.796752
15174	ENSG00000180884	ZNF792	126375	zinc finger protein 792	NP_787068::NM_175872	61	24	52	54	23	32	19	29	56	36	30	36	43	39	36	60	ZNF792	-0.868965	0.707677	0.315273	0.347029
16979	ENSG00000188211	NCR3LG1	374383	natural killer cell cytotoxicity receptor 3 ligand 1	NM_001202439::NM_001009913::NR_026750::NP_001189368	228	156	200	268	130	131	136	200	244	196	117	236	101	182	182	216	NCR3LG1	-0.525166	0.708956	-0.102525	0.6064
2583	ENSG00000101665	SMAD7	4092	SMAD family member 7	NM_005904::NP_001177751::NM_001190823::NP_001177752::NM_001190822::NP_001177750::NM_001190821::NP_005895	566	514	954	622	383	481	568	402	682	597	574	523	448	556	658	494	SMAD7	-0.50821	0.709503	-0.0328904	0.920772
17886	ENSG00000197646	PDCD1LG2	80380	programmed cell death 1 ligand 2	NP_079515::NM_025239	34	23	40	38	16	15	17	19	46	26	30	68	16	36	31	49	PDCD1LG2	-0.994936	0.720906	-0.267173	0.487554
1439	ENSG00000078401	EDN1	1906	endothelin 1	NP_001161791::NM_001955::NP_001946::NM_001168319	28	40	53	37	28	15	23	18	66	36	37	41	38	61	45	62	EDN1	-0.904683	0.720906	0.319125	0.29806
15757	ENSG00000183496	MEX3B	84206	mex-3 homolog B (C. elegans)	NP_115622::NM_032246	101	63	111	87	54	58	42	78	115	88	55	97	86	102	124	103	MEX3B	-0.642982	0.720906	0.376129	0.118077
16637	ENSG00000186812	ZNF397	84307	zinc finger protein 397	NM_032347::NM_001135178::NP_115723::NP_001128650	151	152	231	227	128	137	115	158	187	146	137	180	132	174	126	208	ZNF397	-0.499825	0.720906	0.0812259	0.583298
11622	ENSG00000164976	KIAA1161	57462	KIAA1161	NP_065753::NM_020702	332	232	438	469	258	247	257	259	482	384	249	400	380	305	335	302	KIAA1161	-0.497337	0.720906	-0.0254301	0.69361
11902	ENSG00000166147	FBN1	2200	fibrillin 1	NP_000129::NM_000138	382	293	437	351	314	255	232	296	500	268	325	316	224	310	285	297	FBN1	-0.41176	0.720906	-0.208393	0.154502
5359	ENSG00000122786	CALD1	800	caldesmon 1	NM_033138::NP_149347::NM_004342::NP_004333::NP_149131::NM_033140::NP_149129::NM_033157::NM_033139::NP_149130	1918	1731	2076	2562	1465	1617	1358	1867	2399	2038	1212	2375	1191	1872	1670	2053	CALD1	-0.408541	0.720906	-0.121133	0.404418
13319	ENSG00000171843	MLLT3	4300	myeloid/lymphoid or mixed-lineage leukemia (trithorax homolog, Drosophila); translocated to, 3	NM_004529::NP_004520	410	319	544	407	317	298	317	336	454	326	292	404	232	404	343	380	MLLT3	-0.392157	0.720906	-0.00926998	0.98293
5544	ENSG00000124243	BCAS4	55653	breast carcinoma amplified sequence 4	NP_942094::NM_198799::NP_060313::NP_001010974::NM_017843::NM_001010974	1223	1009	1679	1132	911	1061	904	975	1732	1268	1388	1436	993	1919	1228	1505	BCAS4	-0.38053	0.720906	0.0425952	0.57818
12877	ENSG00000170017	ALCAM	214	activated leukocyte cell adhesion molecule	NP_001230209::NP_001230212::NM_001243283::NP_001230210::NP_001618::NM_001243280::NM_001243281::NM_001627	1132	865	1435	1239	896	918	899	936	1580	1020	1044	1398	645	1250	1222	1490	ALCAM	-0.342138	0.720906	-0.0310107	0.963276
11507	ENSG00000164574	GALNT10	55568	UDP-N-acetyl-alpha-D-galactosamine:polypeptide N-acetylgalactosaminyltransferase 10 (GalNAc-T10)	NM_198321::NM_024564::NM_017540::NP_938080	2167	1690	2562	2259	1653	1730	1634	1897	3175	1909	1719	1806	1840	2023	1890	1883	GALNT10	-0.324773	0.720906	-0.0192334	0.666989
9001	ENSG00000147065	MSN	4478	moesin	NM_002444::NP_002435	17908	15116	21222	19929	13642	14792	13832	17644	26098	16545	14063	18227	14391	16235	15466	18068	MSN	-0.314742	0.720906	-0.0788509	0.362218
12798	ENSG00000169692	AGPAT2	10555	1-acylglycerol-3-phosphate O-acyltransferase 2	NM_006412::NP_001012745::NM_001012727::NP_006403	289	277	373	318	415	438	443	427	453	336	270	280	412	358	312	336	AGPAT2	0.452465	0.720906	0.238758	0.218549
10416	ENSG00000159167	STC1	6781	stanniocalcin 1	NP_003146::NM_003155	1252	591	1164	852	1521	1125	1341	1758	1965	886	1024	1117	609	1406	1078	1209	STC1	0.59238	0.720906	-0.0912573	0.668264
9391	ENSG00000150455	TIRAP	114609	toll-interleukin 1 receptor (TIR) domain containing adaptor protein	NM_052887::NM_148910::NM_001039661::NP_683708::NP_001034750	48	48	60	47	69	73	82	104	112	50	54	46	63	70	41	61	TIRAP	0.668032	0.720906	0.0133733	0.91149
15104	ENSG00000180537	RNF182	221687	ring finger protein 182	NM_001165032::NP_001158504::NM_001165033::NM_001165034::NP_001158506::NM_152737::NP_689950::NP_001158505	498	316	599	490	346	318	368	423	616	417	415	572	297	545	431	571	RNF182	-0.36845	0.72215	-0.0306332	0.958776
3926	ENSG00000111348	ARHGDIB	397	Rho GDP dissociation inhibitor (GDI) beta	NP_001166::NM_001175	55	34	44	26	19	16	20	27	43	25	30	41	35	32	27	46	ARHGDIB	-0.978161	0.727151	0.145019	0.71055
12166	ENSG00000167123	CERCAM	51148	cerebral endothelial cell adhesion molecule	NP_057258::NM_016174	874	646	954	756	661	695	555	616	1114	792	689	746	769	929	794	763	CERCAM	-0.350188	0.727151	0.0993688	0.508878
2917	ENSG00000104267	CA2	760	carbonic anhydrase II	NM_000067::NP_000058	464	382	546	529	348	337	405	382	600	516	444	535	316	509	482	585	CA2	-0.378669	0.730564	-0.0553946	0.863085
533	ENSG00000035862	TIMP2	7077	TIMP metallopeptidase inhibitor 2	NM_003255::NP_003246	3704	2509	4134	3500	2983	2484	2594	3059	5035	2858	2646	3233	3034	2982	2942	3143	TIMP2	-0.304349	0.730564	-0.024071	0.576688
6264	ENSG00000130054	FAM155B	27112	family with sequence similarity 155, member B	NM_015686::NP_056501	35	23	60	41	15	26	25	16	55	16	31	29	33	47	24	48	FAM155B	-0.902638	0.736845	0.358847	0.320151
16523	ENSG00000186318	BACE1	23621	beta-site APP-cleaving enzyme 1	NM_138972::NP_036236::NP_620427::NM_001207048::NM_138971::NM_001207049::NP_001193977::NP_620429::NP_620428::NM_012104::NP_001193978::NM_138973	373	399	560	459	347	284	292	427	619	350	313	398	392	415	372	367	BACE1	-0.41869	0.742411	0.0468677	0.98987
13740	ENSG00000173706	HEG1	57493	HEG homolog 1 (zebrafish)	NM_020733::NP_065784	1169	893	1309	1315	875	965	823	1045	1643	1143	924	1222	989	1053	915	1238	HEG1	-0.337512	0.751403	-0.0937037	0.366518
12497	ENSG00000168404	MLKL	197259	mixed lineage kinase domain-like	NM_152649::NP_689862::NM_001142497::NP_001135969	144	134	200	158	233	207	188	254	202	142	142	177	133	178	161	174	MLKL	0.470062	0.751403	0.0814889	0.636738
7962	ENSG00000139842	CUL4A	8451	cullin 4A	NP_001008895::NM_001008895::NP_003580::NM_003589	2040	1651	2448	2254	1577	1699	1636	1802	2595	1765	1474	2147	1865	1951	1787	2179	CUL4A	-0.318969	0.757067	0.109069	0.463337
5904	ENSG00000126775	ATG14	22863	autophagy related 14	NP_055739::NM_014924	416	240	435	414	439	425	490	601	679	398	345	410	385	570	390	511	ATG14	0.390923	0.757067	0.156843	0.306556
13623	ENSG00000173166	RAPH1	65059	Ras association (RalGDS/AF-6) and pleckstrin homology domains 1	NP_976241::NM_203365::NM_025252::NM_213589::NP_998754	657	448	669	640	412	496	452	510	831	506	492	636	327	543	499	594	RAPH1	-0.366278	0.765861	-0.211079	0.128059
6567	ENSG00000131848	ZSCAN5A	79149	zinc finger and SCAN domain containing 5A	NM_024303::NP_077279	95	113	132	150	135	209	145	200	178	144	123	206	181	179	143	181	ZSCAN5A	0.467589	0.791132	0.210477	0.286336
934	ENSG00000065357	DGKA	1606	diacylglycerol kinase, alpha 80kDa	NP_958853::NP_958852::NM_201445::NM_001345::NM_201554::NP_001336::NM_201444::NP_963848	230	174	313	290	157	181	175	230	303	266	202	283	239	241	274	274	DGKA	-0.428665	0.81031	0.0946817	0.595222
20887	ENSG00000205269	TMEM170B	100113407	transmembrane protein 170B	NM_001100829::NP_001094299	623	478	782	644	454	475	452	586	821	565	530	695	332	580	641	651	TMEM170B	-0.357959	0.810609	-0.136426	0.36318
13302	ENSG00000171791	BCL2	596	B-cell CLL/lymphoma 2	NP_000624::NM_000633::NM_000657::NP_000648	110	60	117	117	61	44	89	73	159	90	72	99	76	94	113	119	BCL2	-0.565194	0.832595	0.0888698	0.789346
8868	ENSG00000145996	CDKAL1	54901	CDK5 regulatory subunit associated protein 1-like 1	NM_017774::NP_060244	789	680	826	800	540	701	503	676	989	626	585	752	441	939	627	696	CDKAL1	-0.373886	0.833441	-0.0156006	0.983997
9033	ENSG00000147231	CXorf57	55086	chromosome X open reading frame 57	NP_001171711::NM_018015::NM_001184782::NP_060485	43	66	85	65	35	34	19	45	88	48	59	50	18	84	78	57	CXorf57	-0.992579	0.845521	0.0342435	0.83869
8399	ENSG00000143126	CELSR2	1952	cadherin, EGF LAG seven-pass G-type receptor 2	NM_001408::NP_001399	153	104	158	154	91	85	120	98	191	97	124	120	133	97	116	107	CELSR2	-0.515988	0.848873	-0.0614234	0.582272
5275	ENSG00000122042	UBL3	5412	ubiquitin-like 3	NP_009037::NM_007106	776	572	903	895	565	681	508	673	1049	663	515	912	361	764	712	793	UBL3	-0.369494	0.848873	-0.134746	0.350659
14772	ENSG00000178878	APOLD1	81575	apolipoprotein L domain containing 1	NM_030817::NP_110444::NP_001123887::NM_001130415	542	435	709	533	455	337	399	531	741	439	465	595	382	410	466	615	APOLD1	-0.361516	0.848873	-0.128614	0.322147
11063	ENSG00000163171	CDC42EP3	10602	CDC42 effector protein (Rho GTPase binding) 3	NM_006449::NP_001257366::NP_001257365::NP_001257367::NM_001270437::NM_001270438::NP_006440::NM_001270436	2350	1776	2930	2556	1880	1930	1833	2095	3162	2110	1863	2475	1368	2125	2133	2366	CDC42EP3	-0.302116	0.848873	-0.146694	0.221599
17891	ENSG00000197665	LOC79999	79999	uncharacterized LOC79999	XR_172494::XR_109372::NM_024934	40	17	47	35	68	65	48	63	31	37	31	11	27	25	40	35	LOC79999	0.857862	0.848873	0.281756	0.32615
12335	ENSG00000167772	ANGPTL4	51129	angiopoietin-like 4	NM_139314::NM_001039667::NP_001034756::NP_647475::NM_016109	1051	1009	1436	998	1225	1566	1355	1507	1410	1254	1082	1076	1155	1645	1342	1233	ANGPTL4	0.322517	0.857383	0.263456	0.0268264
5957	ENSG00000127329	PTPRB	5787	protein tyrosine phosphatase, receptor type, B	NP_001193900::NM_001109754::NP_002828::NP_001193901::NM_001206972::NP_001103224::NM_002837::NM_001206971	34	60	47	38	20	28	23	27	51	26	34	33	47	45	63	56	PTPRB	-0.93942	0.864784	0.696124	0.0317888
4394	ENSG00000115041	KCNIP3	30818	Kv channel interacting protein 3, calsenilin	NM_013434::NP_038462::NM_001034914::NP_001030086	193	149	219	181	122	119	123	171	251	204	137	203	188	173	168	212	KCNIP3	-0.480322	0.87056	0.0445846	0.91346
7956	ENSG00000139793	MBNL2	10150	muscleblind-like splicing regulator 2	NM_144778::NP_997187::NM_207304::NP_659002	529	418	624	651	328	440	292	404	678	447	349	669	162	582	472	644	MBNL2	-0.60234	0.871949	-0.113678	0.730884
7723	ENSG00000138356	AOX1	316	aldehyde oxidase 1	NP_001150::NM_001159	315	282	343	365	136	263	243	321	433	390	335	412	202	401	291	414	AOX1	-0.467405	0.871949	-0.186906	0.389076
9857	ENSG00000154319	FAM167A	83648	family with sequence similarity 167, member A	NP_444509::NM_053279	533	375	510	490	416	279	313	384	735	428	350	500	502	422	398	479	FAM167A	-0.453144	0.871949	0.0164909	0.826414
21171	ENSG00000206538	VGLL3	389136	vestigial like 3 (Drosophila)	NP_057290::NM_016206	144	129	144	166	183	200	217	208	245	128	149	141	60	153	145	171	VGLL3	0.458039	0.871949	-0.229097	0.270701
8310	ENSG00000142408	CACNG8	59283	calcium channel, voltage-dependent, gamma subunit 8	NM_031895::NP_114101	161	74	157	162	223	174	149	226	182	136	153	164	90	141	103	128	CACNG8	0.507251	0.871949	-0.364934	0.0708338
13145	ENSG00000171132	PRKCE	5581	protein kinase C, epsilon	NM_005400::NP_005391	482	301	581	628	335	361	357	489	685	424	377	579	356	394	419	572	PRKCE	-0.352847	0.88015	-0.10924	0.377432
6420	ENSG00000130881	LRP3	4037	low density lipoprotein receptor-related protein 3	NP_002324::NM_002333	277	188	351	291	347	408	331	413	302	253	207	246	340	250	271	259	LRP3	0.45347	0.88015	0.307055	0.108274
6115	ENSG00000128694	OSGEPL1	64172	O-sialoglycoprotein endopeptidase-like 1	NP_071748::NM_022353	112	87	122	126	123	160	135	221	181	135	140	207	96	223	184	225	OSGEPL1	0.498326	0.88015	0.217132	0.178326
8884	ENSG00000146072	TNFRSF21	27242	tumor necrosis factor receptor superfamily, member 21	NP_055267::NM_014452	251	193	291	322	186	163	184	187	491	157	182	275	202	293	260	250	TNFRSF21	-0.540754	0.886771	0.052646	0.961523
1571	ENSG00000082126	MPP4	58538	membrane protein, palmitoylated 4 (MAGUK p55 subfamily member 4)	NP_149055::NM_033066	155	114	140	163	67	129	89	117	183	137	143	153	94	190	137	176	MPP4	-0.528607	0.886771	0.0372286	0.68617
10091	ENSG00000156463	SH3RF2	153769	SH3 domain containing ring finger 2	NM_152550::NP_689763	126	90	163	195	224	176	197	236	276	145	106	131	90	179	105	140	SH3RF2	0.562242	0.886771	-0.210981	0.270709
421	ENSG00000022267	FHL1	2273	four and a half LIM domains 1	NM_001159699::NP_001153174::NM_001167819::NM_001159701::NP_001153176::NM_001449::NR_027621::NP_001440::NP_001161291::NP_001153173::NP_001153175::NM_001159704::NP_001153172::NM_001159700::NP_001153171::NM_001159703::NM_001159702	1294	966	1674	1248	1118	1011	1028	990	1878	1073	1144	1202	866	1259	1355	1260	FHL1	-0.301039	0.888058	-0.0313742	0.761063
11472	ENSG00000164403	SHROOM1	134549	shroom family member 1	NP_597713::NM_001172700::NP_001166171::NM_133456	367	247	343	479	221	245	213	299	262	328	169	297	307	408	291	269	SHROOM1	-0.555466	0.892731	0.391948	0.0623787
16827	ENSG00000187678	SPRY4	81848	sprouty homolog 4 (Drosophila)	NM_030964::NP_112226::NP_001120968::NM_001127496	829	1050	1317	1422	1150	1884	1476	2237	1283	1231	952	1341	597	1326	1082	1420	SPRY4	0.520126	0.900427	-0.0451121	0.986411
12339	ENSG00000167779	IGFBP6	3489	insulin-like growth factor binding protein 6	NP_002169::NM_002178	185	121	200	140	235	182	214	251	225	136	147	137	166	140	195	167	IGFBP6	0.457985	0.918681	0.201268	0.331229
6301	ENSG00000130304	SLC27A1	376497	solute carrier family 27 (fatty acid transporter), member 1	NM_198580::NP_940982	321	260	421	361	269	274	217	272	390	227	223	240	281	293	214	225	SLC27A1	-0.392021	0.924551	0.0691151	0.85467
16830	ENSG00000187688	TRPV2	51393	transient receptor potential cation channel, subfamily V, member 2	NM_016113::NP_057197	126	84	165	99	172	138	155	199	182	129	127	114	149	119	128	120	TRPV2	0.503329	0.942748	0.0529636	0.9123
13083	ENSG00000170899	GSTA4	2941	glutathione S-transferase alpha 4	NP_001503::NM_001512	179	126	212	163	182	279	217	239	255	184	204	213	159	226	215	251	GSTA4	0.437711	0.945833	0.0904405	0.498474
2523	ENSG00000101335	MYL9	10398	myosin, light chain 9, regulatory	NM_181526::NP_006088::NP_852667::NM_006097	1124	1029	1293	1138	854	990	793	1036	1589	1251	975	1140	947	1142	1042	1166	MYL9	-0.33665	0.949291	-0.0789595	0.497126
7487	ENSG00000137135	ARHGEF39	84904	Rho guanine nucleotide exchange factor (GEF) 39	NP_116207::NM_032818	1229	1110	1407	1355	1004	1094	947	1049	1539	1123	872	1290	960	1082	1100	1115	ARHGEF39	-0.325148	0.954106	-0.0378449	0.63687
4537	ENSG00000115902	SLC1A4	6509	solute carrier family 1 (glutamate/neutral amino acid transporter), member 4	NM_003038::NP_003029::NM_001135581::NP_001180422::NM_001193493	356	321	368	321	188	310	254	275	386	312	284	318	356	334	307	335	SLC1A4	-0.437324	0.962784	0.168499	0.324439
5307	ENSG00000122417	ODF2L	57489	outer dense fiber of sperm tails 2-like	NP_001007023::NP_001171694::NP_001171695::NM_001184766::NM_001184765::NM_020729::NM_001007022::NP_065780	538	431	566	458	691	552	611	669	826	551	473	668	372	696	563	501	ODF2L	0.335347	0.978066	-0.115961	0.382934
42070	ENSG00000244045	MIR4723::TMEM199	100616388::147007	microRNA 4723::transmembrane protein 199	NR_039875::NM_152464::NP_689677	492	402	578	537	489	636	605	810	804	593	512	657	535	593	539	637	MIR4723::TMEM199	0.327047	0.97976	-0.0234514	0.805038
8548	ENSG00000143786	CNIH3	149111	cornichon homolog 3 (Drosophila)	NP_689708::NM_152495	70	51	31	56	23	26	27	44	55	28	28	51	34	61	32	45	CNIH3	-0.860062	0.997759	0.225313	0.504229
1654	ENSG00000084731	KIF3C	3797	kinesin family member 3C	NM_002254::NP_002245	859	656	980	790	584	622	633	775	1181	758	732	654	624	737	738	772	KIF3C	-0.333508	0.997759	-0.0802235	0.485604
9794	ENSG00000153904	DDAH1	23576	dimethylarginine dimethylaminohydrolase 1	NP_036269::NM_001134445::NM_012137::NP_001127917	2769	2395	3155	3056	2176	2460	1854	2618	3683	2637	2033	3058	1448	2770	2587	3301	DDAH1	-0.332462	0.997759	-0.0684081	0.683783
41793	ENSG00000243667	WDR92	116143	WD repeat domain 92	NM_138458::NR_046234::NM_001256476::NP_001243405::NP_612467	872	683	1039	930	690	891	591	636	1125	817	668	838	566	771	788	815	WDR92	-0.319631	0.997759	-0.105074	0.400836
1115	ENSG00000070193	FGF10	2255	fibroblast growth factor 10	NP_004456::NM_004465	0	0	1	1	0	0	0	1	0	0	0	0	0	0	0	0	FGF10	-0.997515	1	NA	NA
20766	ENSG00000204882	GPR20	2843	G protein-coupled receptor 20	NP_005284::NM_005293	0	0	1	1	0	0	0	1	0	0	0	0	0	0	0	0	GPR20	-0.997515	1	NA	NA
3060	ENSG00000105131	EPHX3	79852	epoxide hydrolase 3	NP_079070::NM_001142886::NP_001136358::NM_024794	9	0	4	0	1	0	4	1	4	3	0	0	3	3	1	3	EPHX3	-0.995449	1	0.754983	0.712145
2629	ENSG00000102001	CACNA1F	778	calcium channel, voltage-dependent, L type, alpha 1F subunit	NP_001243718::NM_001256789::NM_001256790::NP_001243719::NM_005183::NP_005174	2	1	1	2	1	0	1	1	4	2	1	3	4	3	1	2	CACNA1F	-0.99414	1	0.252031	1
16603	ENSG00000186642	PDE2A	5138	phosphodiesterase 2A, cGMP-stimulated	NP_001139681::NM_001143839::NM_001243784::NM_001146209::NP_002590::NP_001230713::NP_001137311::NM_002599	3	0	4	0	3	0	0	0	4	3	3	1	5	1	5	1	PDE2A	-0.992857	1	0.342369	0.924876
4555	ENSG00000116014	KISS1R	84634	KISS1 receptor	NP_115940::NM_032551	3	4	0	0	3	0	0	1	0	0	0	0	1	0	1	1	KISS1R	-0.989924	1	Inf	0.381774
14172	ENSG00000175985	PLEKHD1	400224	pleckstrin homology domain containing, family D (with coiled-coil domains) member 1	NP_001154970::NM_001161498	13	3	9	2	4	3	4	2	11	5	3	11	7	3	4	9	PLEKHD1	-0.989771	1	-0.16368	0.785508
2564	ENSG00000101470	TNNC2	7125	troponin C type 2 (fast)	NP_003270::NM_003279	0	1	6	2	1	1	2	0	0	2	0	1	2	1	2	0	TNNC2	-0.989639	1	0.890995	0.7836
37886	ENSG00000238363	SNORA13	654322	small nucleolar RNA, H/ACA box 13	NR_002922	4	0	1	3	0	3	0	1	3	0	1	0	2	1	5	2	SNORA13	-0.988135	1	1.62638	0.42082
9613	ENSG00000152268	SPON1	10418	spondin 1, extracellular matrix protein	NP_006099::NM_006108	1	4	1	1	1	1	1	1	0	1	0	1	1	3	0	0	SPON1	-0.98806	1	1.05606	0.75647
18004	ENSG00000197959	DNM3	26052	dynamin 3	NM_001136127::NM_015569::NP_001129599::NP_056384	37	7	28	33	16	15	6	14	51	25	13	15	20	23	21	30	DNM3	-0.987853	1	0.0467475	0.988443
11702	ENSG00000165323	FAT3	120114	FAT tumor suppressor homolog 3 (Drosophila)	NM_001008781::NP_001008781	5	5	3	1	0	2	1	5	6	1	0	1	0	2	1	1	FAT3	-0.98719	1	-0.744047	0.663121
15551	ENSG00000182674	KCNB2	9312	potassium voltage-gated channel, Shab-related subfamily, member 2	NP_004761::NM_004770	2	1	0	1	2	0	0	0	0	1	1	4	1	0	0	0	KCNB2	-0.984386	1	-2.22628	0.432756
9034	ENSG00000147234	FRMPD3	84443	FERM and PDZ domain containing 3	XP_003846817::XM_003846769::XP_003960882::XM_003960833::XP_042978::XM_042978	30	12	34	24	11	7	10	22	37	12	12	37	12	16	23	30	FRMPD3	-0.983478	1	-0.100093	0.746651
35250	ENSG00000234883	MIR155HG::MIR155	114614::406947	MIR155 host gene (non-protein coding)::microRNA 155	NR_001458::NR_030784	3	6	12	11	3	6	3	4	7	8	3	8	3	12	12	6	MIR155HG::MIR155	-0.978601	1	0.447468	0.551242
2588	ENSG00000101746	LOC100996400::NOL4	100996400::8715	uncharacterized LOC100996400::nucleolar protein 4	XR_159303::XR_172239::XR_158927::NM_003787::NR_036752::NP_001185475::NM_001198547::NP_001185478::NP_001185477::NP_003778::NM_001198549::NM_001198548::NM_001198546::NP_001185476	23	7	8	19	4	11	7	7	21	9	13	23	18	13	10	21	LOC100996400::NOL4	-0.975352	1	0.0757734	0.984326
7977	ENSG00000139973	SYT16	83851	synaptotagmin XVI	NM_031914::NP_114120	7	7	8	8	5	2	6	2	2	11	11	8	6	9	2	4	SYT16	-0.974634	1	-0.61202	0.549041
13061	ENSG00000170827	CELP	1057	carboxyl ester lipase pseudogene	NR_001275	4	4	0	12	8	1	0	1	0	3	0	1	1	5	0	7	CELP	-0.974587	1	1.61211	0.244491
1493	ENSG00000079841	RIMS1	22999	regulating synaptic membrane exocytosis 1	NM_001168408::NP_001161879::NP_001161880::NP_055804::NP_001161882::NM_001168410::NM_001168409::NM_001168407::NP_001161881::NM_014989::NP_001161883::NM_001168411	12	11	31	22	9	11	4	14	18	15	14	17	12	18	11	9	RIMS1	-0.974238	1	-0.237237	0.67071
1648	ENSG00000084636	COL16A1	1307	collagen, type XVI, alpha 1	NM_001856::NP_001847	58	61	72	43	13	37	39	33	112	74	30	66	87	84	40	59	COL16A1	-0.973976	1	0.146533	0.883356
20111	ENSG00000202529	SNORD18B	595099	small nucleolar RNA, C/D box 18B	NR_002442	1	0	0	1	0	1	0	0	0	0	0	2	2	3	0	0	SNORD18B	-0.973483	1	1.55358	0.691326
9203	ENSG00000148604	RGR	5995	retinal G protein coupled receptor	NM_002921::NM_001012720::NP_001012740::NP_001012738::NP_002912::NM_001012722	1	0	0	1	0	1	0	0	0	1	0	1	0	0	0	0	RGR	-0.973483	1	#NAME?	0.748356
4301	ENSG00000114200	BCHE	590	butyrylcholinesterase	NP_000046::NM_000055	1	0	0	1	0	1	0	0	0	0	0	0	0	1	0	0	BCHE	-0.973483	1	Inf	0.982578
23787	ENSG00000214145	LOC100131551	100131551	uncharacterized LOC100131551	NR_024480	12	4	8	6	4	3	4	4	19	2	8	4	4	2	2	11	LOC100131551	-0.973451	1	-0.621485	0.416016
37485	ENSG00000237847	LOC100133301::LOC729574::LOC729587	100133301::729574::729587	UPF0627 protein ENSP00000364708::UPF0627 protein ENSP00000341061/ENSP00000339743::UPF0627 protein ENSP00000341061/ENSP00000339743-like	XP_001721585::XM_003960101::XM_001721533::XP_003960150::XP_001130683::XP_003960154::XM_001130683::XM_003960105::XM_001715369::XP_001715421	1	0	6	0	0	1	2	0	0	0	0	8	0	0	0	0	LOC100133301::LOC729574::LOC729587	-0.973274	1	#NAME?	0.227695
7631	ENSG00000137872	SEMA6D	80031	sema domain, transmembrane domain (TM), and cytoplasmic domain, (semaphorin) 6D	NP_705869::NP_079242::NM_153616::NP_705872::NM_020858::NP_705871::NP_001185928::NM_024966::NM_153617::NP_065909::NP_705870::NM_001198999::NM_153619::NM_153618	0	2	0	1	0	0	0	2	2	0	1	1	0	0	1	2	SEMA6D	-0.973183	1	-0.303116	1
21206	ENSG00000206611	SNORD24	26820	small nucleolar RNA, C/D box 24	NR_002447	5	0	14	9	2	5	3	3	3	13	0	5	2	2	1	10	SNORD24	-0.970993	1	-0.478734	0.780829
16675	ENSG00000186952	TMEM232	642987	transmembrane protein 232	NM_001039763::NP_001034852	2	6	8	1	0	4	3	2	6	5	3	2	3	5	7	1	TMEM232	-0.970375	1	0.155064	0.97432
45138	ENSG00000251364	LOC100506258	100506258	uncharacterized LOC100506258	XR_132955::XR_171885::XR_109062	0	2	1	5	1	1	2	0	2	0	0	0	2	1	6	0	LOC100506258	-0.969922	1	2.70767	0.254893
9827	ENSG00000154133	ROBO4	54538	roundabout, axon guidance receptor, homolog 4 (Drosophila)	NP_061928::NM_019055	9	21	13	13	7	7	10	6	8	14	7	13	6	9	6	11	ROBO4	-0.969152	1	-0.3268	0.692452
4071	ENSG00000112273	HDGFL1	154150	hepatoma derived growth factor-like 1	NP_612641::NM_138574	3	1	5	1	1	2	0	2	6	1	0	1	1	1	2	0	HDGFL1	-0.966608	1	-0.582856	0.689309
13738	ENSG00000173702	MUC13	56667	mucin 13, cell surface associated	NM_033049::NP_149038	6	0	2	8	2	3	0	3	26	3	1	2	15	3	8	1	MUC13	-0.966005	1	0.270603	0.955937
9584	ENSG00000152086	TUBA3E	112714	tubulin, alpha 3e	NP_997195::NM_207312	9	2	5	11	7	6	0	0	8	0	3	24	1	3	3	5	TUBA3E	-0.96578	1	-1.39793	0.247282
37369	ENSG00000237693	IRGM	345611	immunity-related GTPase family, M	NP_001139277::NM_001145805	1	4	0	6	2	2	1	1	1	2	0	4	0	2	2	3	IRGM	-0.96441	1	0.0656533	1
13416	ENSG00000172243	CLEC7A	64581	C-type lectin domain family 7, member A	NM_197952::NM_197950::NP_922939::NM_197948::NM_197949::NM_197951::NM_022570::NP_922940::NM_197953::NP_072092::NP_922945::NM_197947::NM_197954::NP_922938::NP_922941	4	5	5	1	1	2	3	2	12	5	2	2	5	1	2	2	CLEC7A	-0.963965	1	-0.724756	0.398688
1791	ENSG00000088386	SLC15A1	6564	solute carrier family 15 (oligopeptide transporter), member 1	NP_005064::NM_005073	4	5	2	6	1	1	5	2	6	1	2	3	0	4	4	4	SLC15A1	-0.963519	1	0.1375	0.994613
3155	ENSG00000105523	FAM83E	54854	family with sequence similarity 83, member E	NM_017708::NP_060178	3	1	6	15	0	1	2	10	1	20	1	0	0	0	1	1	FAM83E	-0.962571	1	-3.52724	0.144279
7367	ENSG00000136542	GALNT5	11227	UDP-N-acetyl-alpha-D-galactosamine:polypeptide N-acetylgalactosaminyltransferase 5 (GalNAc-T5)	NM_014568::NP_055383	3	0	1	0	1	0	0	1	0	0	1	0	0	3	1	2	GALNT5	-0.961642	1	2.27934	0.3851
25848	ENSG00000221836	OR2A5	393046	olfactory receptor, family 2, subfamily A, member 5	NP_036497::NM_012365	3	0	1	0	1	0	0	1	1	0	0	0	10	1	1	0	OR2A5	-0.961642	1	4.26796	0.315799
13376	ENSG00000172061	LRRC15	131578	leucine rich repeat containing 15	NM_001135057::NP_001128529::NM_130830::NP_570843	7	10	0	9	0	7	3	5	15	11	5	10	5	14	3	1	LRRC15	-0.961562	1	-0.684904	0.345395
17368	ENSG00000196196	HRCT1	646962	histidine rich carboxyl terminus 1	NP_001034881::NM_001039792	32	21	44	23	18	14	21	6	64	25	31	38	50	26	49	31	HRCT1	-0.961303	1	0.206306	0.80112
16035	ENSG00000184530	C6orf58	352999	chromosome 6 open reading frame 58	NP_001010905::NM_001010905	9	12	4	8	4	3	7	4	8	5	5	3	1	17	3	12	C6orf58	-0.958483	1	0.661914	0.311568
17836	ENSG00000197506	SLC28A3	64078	solute carrier family 28 (sodium-coupled nucleoside transporter), member 3	NP_071410::NP_001186562::NR_037638::NM_022127::NM_001199633	24	30	23	53	19	16	15	18	38	50	20	38	17	43	25	41	SLC28A3	-0.957411	1	-0.141899	0.830715
8724	ENSG00000144908	ALDH1L1	10840	aldehyde dehydrogenase 1 family, member L1	NP_001257294::NM_012190::NM_001270364::NP_036322::NP_001257293::NR_072979::NM_001270365	2	0	2	2	0	2	0	1	1	2	5	3	0	1	1	2	ALDH1L1	-0.955987	1	-1.57486	0.467017
41652	ENSG00000243478	AOX2P	344454	aldehyde oxidase 2 pseudogene	NR_001557	1	0	0	3	0	2	0	0	0	0	0	0	0	0	2	0	AOX2P	-0.955606	1	Inf	0.646414
1750	ENSG00000087258	GNAO1	2775	guanine nucleotide binding protein (G protein), alpha activating activity polypeptide O	NP_620073::NP_066268::NM_138736::NM_020988	9	5	9	5	8	1	2	3	15	3	13	3	7	12	6	0	GNAO1	-0.953595	1	-0.298947	0.700937
10121	ENSG00000156689	GLYATL2	219970	glycine-N-acyltransferase-like 2	NP_659453::NM_145016	4	5	11	7	2	3	3	6	6	7	9	8	1	12	2	9	GLYATL2	-0.950028	1	-0.373769	0.845094
17416	ENSG00000196335	STK31	56164	serine/threonine kinase 31	NP_001247433::NM_032944::NM_001122833::NM_031414::NM_001260505::NP_116562::NP_113602::NM_001260504::NP_001247434::NR_048542	17	21	7	7	7	9	8	5	8	22	2	26	12	31	13	19	STK31	-0.949098	1	0.456071	0.452734
21621	ENSG00000207116	RNU6-6	100873740	RNA, U6 small nuclear 6	NR_046482	4	1	10	2	3	3	1	1	3	0	2	7	0	4	4	3	RNU6-6	-0.94568	1	-0.022594	1
9096	ENSG00000147655	RSPO2	340419	R-spondin 2	NP_848660::NM_178565	6	2	1	5	1	0	0	7	7	6	7	6	1	11	6	8	RSPO2	-0.940592	1	0.00505943	0.933801
30432	ENSG00000228486	LOC728537	728537	uncharacterized LOC728537	NR_038386	12	6	1	25	5	5	1	13	11	7	3	10	8	18	7	32	LOC728537	-0.940443	1	1.17796	0.130993
2262	ENSG00000100276	RASL10A	10633	RAS-like, family 10, member A	NM_001007279::NP_006468::NM_006477	13	6	19	10	6	3	8	7	9	5	16	7	7	8	11	13	RASL10A	-0.940012	1	0.102539	0.792722
33015	ENSG00000231924	PSG1	5669	pregnancy specific beta-1-glycoprotein 1	NM_001184826::NP_008836::NP_001171754::NM_001184825::NM_006905::NP_001171755	3	0	2	3	1	0	1	2	1	0	0	0	0	1	0	6	PSG1	-0.938903	1	3.10279	0.253161
16843	ENSG00000187733	AMY1A::AMY1B::AMY1C	276::277::278	amylase, alpha 1A (salivary)::amylase, alpha 1B (salivary)::amylase, alpha 1C (salivary)	NP_001008222::NP_004029::NM_004038::NM_001008221::NM_001008218::NP_001008219::NM_001008219::NP_001008220	65	9	21	41	34	6	18	9	33	41	24	24	28	50	24	17	AMY1A::AMY1B::AMY1C	-0.938202	1	0.0630932	0.904356
3969	ENSG00000111679	PTPN6	5777	protein tyrosine phosphatase, non-receptor type 6	NP_002822::NP_536858::NM_080548::NM_080549::NP_536859::NM_002831	0	0	0	2	0	1	0	0	0	0	0	0	2	0	0	0	PTPN6	-0.937506	1	Inf	0.699681
28290	ENSG00000225626	LOC494558	494558	uncharacterized LOC494558	NR_038833	0	0	0	2	0	1	0	0	0	0	0	1	0	0	3	0	LOC494558	-0.937506	1	1.82149	0.786854
14862	ENSG00000179253	LOC100128310	100128310	uncharacterized LOC100128310	XR_112173::XR_172332::XR_109634	0	0	0	2	0	1	0	0	0	1	0	1	1	0	0	3	LOC100128310	-0.937506	1	1.03848	0.817721
11204	ENSG00000163631	ALB	213	albumin	NM_000477::NP_000468	0	0	0	2	0	1	0	0	0	0	0	0	1	0	0	0	ALB	-0.937506	1	Inf	0.985333
8711	ENSG00000144834	TAGLN3	29114	transgelin 3	NP_001008273::NP_001008274::NP_037391::NM_013259::NM_001008273::NM_001008272	0	0	0	2	0	1	0	0	0	0	0	0	0	0	0	0	TAGLN3	-0.937506	1	NA	NA
2997	ENSG00000104826	LHB	3972	luteinizing hormone beta polypeptide	NP_000885::NM_000894	5	6	7	13	5	7	2	2	14	4	5	16	4	7	15	14	LHB	-0.937477	1	0.20456	0.843446
1528	ENSG00000080854	IGSF9B	22997	immunoglobulin superfamily, member 9B	NP_055802::NM_014987	2	0	1	1	0	2	0	0	1	1	0	1	0	0	0	0	IGSF9B	-0.936694	1	#NAME?	0.52037
14447	ENSG00000177212	OR2T33	391195	olfactory receptor, family 2, subfamily T, member 33	NM_001004695::NP_001004695	9	14	5	21	5	2	15	4	14	2	15	11	10	7	2	2	OR2T33	-0.935141	1	-0.80583	0.278981
21867	ENSG00000207406	SNORA41	619569	small nucleolar RNA, H/ACA box 41	NR_002590	1	9	3	2	2	4	1	2	6	3	4	5	7	4	3	3	SNORA41	-0.931678	1	0.127226	1
2518	ENSG00000101321	XKR7	343702	XK, Kell blood group complex subunit-related family, member 7	NM_001011718::NP_001011718	0	0	2	4	0	2	0	1	0	2	2	1	0	0	2	1	XKR7	-0.931052	1	-0.811899	0.895129
14314	ENSG00000176658	MYO1D	4642	myosin ID	NP_056009::NM_015194	2	5	10	2	1	1	4	4	7	2	6	0	4	2	5	2	MYO1D	-0.930784	1	-0.039684	1
26964	ENSG00000223865	HLA-DPB1	3115	major histocompatibility complex, class II, DP beta 1	NP_002112::NM_002121	0	0	2	2	0	1	0	1	0	2	0	2	1	1	0	0	HLA-DPB1	-0.927661	1	-0.837238	0.872927
23618	ENSG00000213809	KLRC4-KLRK1::KLRK1	100528032::22914	KLRC4-KLRK1 readthrough::killer cell lectin-like receptor subfamily K, member 1	NM_001199805::NP_001186734::NP_031386::NM_007360	1	2	10	3	1	2	2	3	8	2	3	1	3	1	1	1	KLRC4-KLRK1::KLRK1	-0.924237	1	-0.912239	0.425498
6262	ENSG00000130045	NXNL2	158046	nucleoredoxin-like 2	NP_660326::NM_145283::NP_001155097::NM_001161625	23	16	35	53	15	18	16	16	23	28	23	33	21	39	26	18	NXNL2	-0.922801	1	0.0473608	0.858069
15168	ENSG00000180871	CXCR2	3579	chemokine (C-X-C motif) receptor 2	NM_001168298::NP_001548::NM_001557::NP_001161770	0	1	3	2	1	0	1	1	1	0	0	1	0	2	1	1	CXCR2	-0.922674	1	1.22066	0.773096
6733	ENSG00000132840	BHMT2	23743	betaine--homocysteine S-methyltransferase 2	NP_060084::NM_017614::NM_001178005::NP_001171476	5	3	16	1	4	1	5	2	0	5	1	3	0	1	6	4	BHMT2	-0.921608	1	0.269973	0.808702
16176	ENSG00000185052	SLC24A3	57419	solute carrier family 24 (sodium/potassium/calcium exchanger), member 3	NP_065740::NM_020689	3	2	6	3	4	0	1	2	0	2	0	3	0	2	1	2	SLC24A3	-0.921398	1	-0.0086126	1
13227	ENSG00000171476	HOPX	84525	HOP homeobox	NP_001138931::NP_001138932::NM_032495::NM_139211::NM_139212::NP_631958::NP_115884::NM_001145460::NP_631957::NM_001145459	16	8	14	6	6	6	0	12	15	18	17	10	6	20	19	16	HOPX	-0.921366	1	0.0476349	0.814308
4694	ENSG00000116991	SIPA1L2	57568	signal-induced proliferation-associated 1 like 2	NM_020808::NP_065859	8	22	16	30	5	14	10	13	23	16	17	15	18	17	21	22	SIPA1L2	-0.919387	1	0.260244	0.592742
6881	ENSG00000133985	TTC9	23508	tetratricopeptide repeat domain 9	NP_056166::NM_015351	19	18	17	12	7	9	10	10	19	10	14	11	20	13	13	25	TTC9	-0.919153	1	0.531542	0.306175
11673	ENSG00000165192	ASB11	140456	ankyrin repeat and SOCS box containing 11	NM_001201583::NM_080873::NM_001012428::NP_001012428::NP_543149::NP_001188512	2	3	3	4	0	0	1	6	4	3	4	9	1	2	2	20	ASB11	-0.918902	1	0.316656	0.755271
3413	ENSG00000107099	DOCK8	81704	dedicator of cytokinesis 8	NM_001193536::NP_982272::NP_001177387::NP_001180465::NM_001190458::NM_203447	11	8	17	4	11	3	5	1	9	9	1	7	3	9	5	3	DOCK8	-0.918248	1	-0.226365	0.79486
14911	ENSG00000179520	SLC17A8	246213	solute carrier family 17 (sodium-dependent inorganic phosphate cotransporter), member 8	NP_001138760::NP_647480::NM_001145288::NM_139319	0	0	2	0	0	0	0	1	1	0	0	19	1	0	1	0	SLC17A8	-0.916761	1	-2.95408	0.485439
48030	ENSG00000254510	LOC100505504	100505504	uncharacterized LOC100505504	XR_171900::XR_110921	0	0	2	0	0	0	0	1	0	0	0	0	0	1	0	0	LOC100505504	-0.916761	1	Inf	0.9837
16363	ENSG00000185775	SPATA31A6	389730	SPATA31 subfamily A, member 6	NP_001138668::NM_001145196	0	0	2	0	0	0	0	1	0	0	0	0	0	0	1	0	SPATA31A6	-0.916761	1	Inf	0.984854
15967	ENSG00000184274	LINC00315	246704	long intergenic non-protein coding RNA 315	NR_046319::XR_158954::XR_172354::XR_159366::NM_145179	0	0	2	0	0	0	0	1	0	0	0	0	0	0	0	0	LINC00315	-0.916761	1	NA	NA
9595	ENSG00000152154	TMEM178A	130733	transmembrane protein 178A	NP_001161431::NM_152390::NP_689603::NM_001167959	13	0	15	7	5	4	4	4	8	9	4	13	5	11	6	8	TMEM178A	-0.915458	1	-0.0746599	0.985993
4329	ENSG00000114455	HHLA2	11148	HERV-H LTR-associating 2	NP_009003::NM_007072	4	2	13	0	4	1	3	1	7	4	2	1	0	2	4	2	HHLA2	-0.915446	1	-0.673007	0.618193
7847	ENSG00000139151	PLCZ1	89869	phospholipase C, zeta 1	NR_073075::NP_149114::NM_033123	0	3	0	0	1	1	0	0	1	0	0	0	5	0	0	0	PLCZ1	-0.91425	1	3.05339	0.556919
14030	ENSG00000175229	GAL3ST3	89792	galactose-3-O-sulfotransferase 3	NM_033036::NP_149025	2	2	0	3	2	0	0	2	3	0	0	11	3	5	0	3	GAL3ST3	-0.913549	1	-0.12455	0.933861
10634	ENSG00000160716	CHRNB2	1141	cholinergic receptor, nicotinic, beta 2 (neuronal)	NM_000748::NP_000739	2	0	0	0	0	0	1	0	0	1	0	0	0	2	0	0	CHRNB2	-0.913166	1	0.838077	0.973715
24491	ENSG00000215998	MIR935	100126325	microRNA 935	NR_030632	2	0	0	0	0	0	1	0	0	1	1	0	0	2	0	0	MIR935	-0.913166	1	-0.248364	1
10767	ENSG00000161905	ALOX15	246	arachidonate 15-lipoxygenase	NM_001140::NP_001131	0	1	4	3	0	1	2	1	0	0	0	1	0	0	0	1	ALOX15	-0.912156	1	0.0260026	1
5308	ENSG00000122420	PTGFR	5737	prostaglandin F receptor (FP)	NM_001039585::NP_000950::NM_000959::NP_001034674	6	9	14	9	1	6	4	10	14	9	10	17	2	10	17	17	PTGFR	-0.910425	1	-0.0462034	1
17909	ENSG00000197714	ZNF460	10794	zinc finger protein 460	NP_006626::NM_006635	14	8	21	16	6	5	13	6	22	12	7	26	6	12	18	9	ZNF460	-0.909025	1	-0.398142	0.414164
9829	ENSG00000154143	PANX3	116337	pannexin 3	NM_052959::NP_443191	5	29	6	2	5	3	6	13	13	8	3	12	2	3	5	13	PANX3	-0.908432	1	-0.526012	0.693848
24136	ENSG00000215018	COL28A1	340267	collagen, type XXVIII, alpha 1	NM_001037763::NP_001032852	0	2	2	1	0	1	0	2	1	3	0	3	0	1	2	0	COL28A1	-0.907676	1	-1.10747	0.667934
2498	ENSG00000101230	ISM1	140862	isthmin 1 homolog (zebrafish)	NM_080826::NP_543016	13	9	12	9	6	5	6	6	16	8	0	13	13	2	11	8	ISM1	-0.906145	1	0.209008	1
17889	ENSG00000197653	DNAH10	196385	dynein, axonemal, heavy chain 10	NM_207437::NP_997320	3	4	3	2	2	1	0	4	2	5	1	1	4	0	0	3	DNAH10	-0.905407	1	-0.186617	0.959559
24212	ENSG00000215196	LOC285696	285696	uncharacterized LOC285696	NR_027253::NM_173669	0	1	5	0	1	1	0	1	0	1	0	5	0	0	1	0	LOC285696	-0.905228	1	-2.38627	0.413948
18397	ENSG00000198934	MAGEE1	57692	melanoma antigen family E, 1	NP_065983::NM_020932	32	17	31	25	9	15	14	18	51	21	29	33	25	16	13	28	MAGEE1	-0.904987	1	-0.534925	0.135426
2692	ENSG00000102385	DRP2	1821	dystrophin related protein 2	NP_001164655::NM_001171184::NM_001939::NP_001930	19	18	34	30	9	11	13	21	28	20	12	22	16	27	16	17	DRP2	-0.904614	1	0.0360383	1
3240	ENSG00000105880	DLX5	1749	distal-less homeobox 5	NP_005212::NM_005221	14	8	12	18	5	8	5	10	15	5	3	7	0	10	3	5	DLX5	-0.90347	1	-0.619909	0.433204
4442	ENSG00000115297	TLX2	3196	T-cell leukemia homeobox 2	NP_057254::NM_016170	13	11	6	9	2	3	9	8	23	15	9	13	9	18	12	16	TLX2	-0.902498	1	0.00626501	1
1137	ENSG00000070731	ST6GALNAC2	10610	ST6 (alpha-N-acetyl-neuraminyl-2,3-beta-galactosyl-1,3)-N-acetylgalactosaminide alpha-2,6-sialyltransferase 2	NM_006456::NP_006447	15	6	12	10	9	3	7	3	26	2	12	11	5	10	7	18	ST6GALNAC2	-0.900501	1	-0.20611	0.741936
10979	ENSG00000162892	IL24	11009	interleukin 24	NP_001172087::NM_006850::NM_001185158::NM_001185157::NP_001172086::NP_006841::NM_001185156::NM_181339::NP_001172085	2	0	2	0	0	2	0	0	1	0	2	2	1	0	0	0	IL24	-0.898943	1	-1.97709	0.538174
15831	ENSG00000183729	NPBWR1	2831	neuropeptides B/W receptor 1	NP_005276::NM_005285	2	0	2	0	0	2	0	0	2	0	0	0	0	0	0	0	NPBWR1	-0.898943	1	#NAME?	0.71116
7056	ENSG00000134962	KLB	152831	klotho beta	NM_175737::NP_783864	34	13	65	15	15	18	17	14	14	51	10	14	22	56	30	21	KLB	-0.898533	1	0.569554	0.325589
11026	ENSG00000163053	SLC16A14	151473	solute carrier family 16, member 14 (monocarboxylic acid transporter 14)	NP_689740::NM_152527	4	0	0	0	2	0	0	0	0	0	0	0	0	2	0	0	SLC16A14	-0.896472	1	Inf	0.643545
16908	ENSG00000187955	COL14A1	7373	collagen, type XIV, alpha 1	NM_021110::NP_066933	2	0	0	0	1	0	0	0	3	3	0	0	0	2	0	0	COL14A1	-0.896472	1	-1.52711	0.668742
880	ENSG00000064042	LIMCH1	22998	LIM and calponin homology domains 1	NM_001112719::NM_001112718::NP_055803::NP_001106191::NM_001112720::NP_001106190::NM_014988::NP_001106188::NP_001106189::NM_001112717	26	33	28	63	15	34	9	25	58	34	27	39	18	47	30	31	LIMCH1	-0.896084	1	-0.204202	0.592322
6727	ENSG00000132821	VSTM2L	128434	V-set and transmembrane domain containing 2 like	NP_542174::NM_080607	16	17	14	14	5	10	10	9	5	12	2	4	18	15	23	15	VSTM2L	-0.895158	1	1.746	0.0021109
14560	ENSG00000177710	SLC35G4::SLC35G5	646000::83650	solute carrier family 35, member G4::solute carrier family 35, member G5	XM_003960743::XM_928960::XP_001720922::XP_934053::XM_001720870::XP_003960792::NP_473369::NM_054028	2	1	6	1	1	4	0	0	7	5	0	0	3	22	0	1	SLC35G4::SLC35G5	-0.89206	1	1.26684	0.532261
9786	ENSG00000153823	PID1	55022	phosphotyrosine interaction domain containing 1	NP_060403::NP_001094288::NM_017933::NM_001100818	13	15	4	9	8	3	10	2	9	5	10	8	11	6	8	6	PID1	-0.889506	1	0.106728	0.966265
20903	ENSG00000205325	FLJ45831	400576	uncharacterized FLJ45831	XR_172190::XR_111669::XR_109367::NM_001001684	1	4	2	1	1	1	0	3	0	2	0	2	0	3	3	2	FLJ45831	-0.88933	1	1.00702	0.570758
34012	ENSG00000233251	LOC100129434	100129434	uncharacterized LOC100129434	XR_112327::XR_109938::XR_171296	0	0	0	15	1	2	1	4	3	1	0	7	0	3	4	3	LOC100129434	-0.88312	1	0.0296745	1
7349	ENSG00000136457	CHAD	1101	chondroadherin	NM_001267::NP_001258	5	0	2	3	1	2	2	0	1	2	6	6	3	6	2	4	CHAD	-0.88268	1	-0.0150608	0.983381
18131	ENSG00000198326	TMEM239	100288797	transmembrane protein 239	NM_001167670::NP_001161142	0	0	4	6	2	1	0	2	2	0	0	0	1	0	0	1	TMEM239	-0.882122	1	0.528301	1
32073	ENSG00000230651	LOC729121	729121	uncharacterized LOC729121	XR_159390::NR_024439	3	2	5	6	2	1	5	0	3	1	2	0	0	5	2	4	LOC729121	-0.882017	1	0.891245	0.498952
2530	ENSG00000101349	PAK7	57144	p21 protein (Cdc42/Rac)-activated kinase 7	NP_817127::NM_177990::NP_065074::NM_020341	9	0	13	8	2	4	5	4	14	8	20	2	4	8	9	8	PAK7	-0.880534	1	-0.588697	0.549406
4991	ENSG00000119714	GPR68	8111	G protein-coupled receptor 68	NP_003476::NM_001177676::NM_003485::NP_001171147	19	12	15	14	11	5	11	5	9	14	10	17	6	9	10	14	GPR68	-0.880123	1	-0.300142	0.709319
3723	ENSG00000109667	SLC2A9	56606	solute carrier family 2 (facilitated glucose transporter), member 9	NM_001001290::NP_001001290::NP_064425::NM_020041	0	3	1	2	0	0	0	4	2	4	10	2	3	0	0	2	SLC2A9	-0.879656	1	-1.78716	0.262442
34477	ENSG00000233864	TTTY15	64595	testis-specific transcript, Y-linked 15 (non-protein coding)	NR_001545	2	0	1	1	1	1	0	0	5	1	0	0	4	3	0	5	TTTY15	-0.879549	1	1.36767	0.523377
3433	ENSG00000107282	APBA1	320	amyloid beta (A4) precursor protein-binding, family A, member 1	NM_001163::NP_001154	7	2	8	10	6	3	1	4	3	9	8	8	19	2	4	4	APBA1	-0.879066	1	0.242797	0.905572
2164	ENSG00000099957	P2RX6	9127	purinergic receptor P2X, ligand-gated ion channel, 6	NP_001153026::NM_001159554::NP_005437::NM_005446	7	0	1	0	2	0	2	0	1	0	1	0	1	2	2	1	P2RX6	-0.878156	1	1.67769	0.48569
2783	ENSG00000103089	FA2H	79152	fatty acid 2-hydroxylase	NP_077282::NM_024306	2	0	0	2	0	0	2	0	2	0	2	0	0	2	0	0	FA2H	-0.878064	1	-1.04233	0.874305
17323	ENSG00000196090	PTPRT	11122	protein tyrosine phosphatase, receptor type, T	NM_007050::NP_573400::NP_008981::NM_133170	1	0	0	1	0	0	1	0	0	0	0	0	0	0	0	0	PTPRT	-0.878064	1	NA	NA
22060	ENSG00000207650	MIR570	693155	microRNA 570	NR_030296	8	0	2	9	0	3	4	3	2	16	3	1	2	4	3	4	MIR570	-0.878034	1	-0.791449	0.634801
11935	ENSG00000166257	SCN3B	55800	sodium channel, voltage-gated, type III, beta subunit	NP_001035241::NP_060870::NM_001040151::NM_018400	13	16	34	23	7	14	13	12	18	9	8	13	7	12	8	16	SCN3B	-0.877855	1	-0.0300986	0.996711
825	ENSG00000060558	GNA15	2769	guanine nucleotide binding protein (G protein), alpha 15 (Gq class)	NP_002059::NM_002068	2	18	8	6	6	5	7	2	4	9	9	7	8	4	8	8	GNA15	-0.876519	1	0.0123329	0.983837
15976	ENSG00000184305	CCSER1	401145	coiled-coil serine-rich protein 1	NP_997374::NP_001138537::NM_207491::NM_001145065	7	0	1	7	0	4	2	2	0	5	4	4	0	0	4	1	CCSER1	-0.876184	1	-1.38887	0.375909
17421	ENSG00000196345	ZKSCAN7	55888	zinc finger with KRAB and SCAN domains 7	NM_025169::NM_018651::NP_079445::NP_061121	2	8	29	8	10	4	4	6	9	2	6	19	14	6	6	17	ZKSCAN7	-0.875855	1	0.447262	0.653315
8288	ENSG00000142185	TRPM2	7226	transient receptor potential cation channel, subfamily M, member 2	NP_003298::NM_001001188::NR_038257::NM_003307	42	29	48	32	26	21	18	16	67	58	49	32	58	55	33	31	TRPM2	-0.875041	1	-0.0762428	0.78224
21019	ENSG00000205740	LOC100288619	100288619	uncharacterized LOC100288619	XR_108998::XR_171828::XR_111033	1	0	4	3	1	2	0	1	1	0	1	0	1	1	1	4	LOC100288619	-0.874019	1	1.8451	0.400716
10811	ENSG00000162188	GNG3	2785	guanine nucleotide binding protein (G protein), gamma 3	NM_012202::NP_036334	2	6	9	13	3	6	5	2	5	4	4	3	5	2	1	1	GNG3	-0.872489	1	-0.605976	0.528568
7843	ENSG00000139132	FGD4	121512	FYVE, RhoGEF and PH domain containing 4	NM_139241::NP_640334	44	43	93	54	33	26	38	27	80	9	46	50	18	35	35	45	FGD4	-0.871522	1	-0.334848	0.359742
379	ENSG00000017427	IGF1	3479	insulin-like growth factor 1 (somatomedin C)	NM_001111284::NP_001104754::NP_000609::NM_001111283::NP_001104755::NM_001111285::NP_001104753::NM_000618	0	1	10	1	0	0	3	3	1	7	0	1	2	1	2	2	IGF1	-0.870814	1	-0.280315	0.964424
4642	ENSG00000116701	NCF2	4688	neutrophil cytosolic factor 2	NM_001127651::NM_001190789::NP_001177723::NM_000433::NP_000424::NM_001190794::NP_001177718::NP_001121123	4	0	3	1	0	2	2	0	3	4	8	5	2	3	2	3	NCF2	-0.869444	1	-0.999362	0.476653
16544	ENSG00000186409	CCDC30	728621	coiled-coil domain containing 30	NM_001080850::NP_001074319	37	46	62	83	17	23	40	46	54	32	64	31	19	51	40	44	CCDC30	-0.869164	1	-0.199518	0.789523
22182	ENSG00000207808	MIR27A	407018	microRNA 27a	NR_029501	1	2	1	1	0	1	1	1	1	0	3	2	1	0	0	1	MIR27A	-0.868313	1	-1.49011	0.597464
9024	ENSG00000147166	ITGB1BP2	26548	integrin beta 1 binding protein (melusin) 2	NP_036410::NM_012278	5	17	12	14	7	10	8	2	16	9	1	15	12	20	7	16	ITGB1BP2	-0.867518	1	0.626815	0.348355
27980	ENSG00000225217	HSPA7	3311	heat shock 70kDa protein 7 (HSP70B)	NR_024151	5	12	4	3	0	6	4	5	1	8	4	4	2	6	4	5	HSPA7	-0.866456	1	-0.0404388	0.967714
14551	ENSG00000177689	MAGEB10	139422	melanoma antigen family B, 10	NP_872312::NM_182506	2	2	0	4	0	1	0	4	4	2	0	2	4	2	1	0	MAGEB10	-0.866296	1	0.198677	1
41375	ENSG00000243069	ARHGEF26-AS1	100507524	ARHGEF26 antisense RNA 1	NR_037901	0	30	3	2	1	0	1	24	0	11	4	6	20	1	2	2	ARHGEF26-AS1	-0.865834	1	0.463737	0.878864
6101	ENSG00000128606	LRRC17	10234	leucine rich repeat containing 17	NP_001026862::NP_005815::NM_001031692::NM_005824	4	0	3	1	1	2	1	0	6	3	0	4	1	7	5	9	LRRC17	-0.865114	1	0.925937	0.444395
22343	ENSG00000208797	SNORD73A	8944	small nucleolar RNA, C/D box 73A	NR_000007	6	8	26	7	3	7	7	8	12	11	2	11	2	27	14	5	SNORD73A	-0.864739	1	0.526022	0.501015
5198	ENSG00000121318	TAS2R10	50839	taste receptor, type 2, member 10	NP_076410::NM_023921	2	0	0	2	2	0	0	0	0	0	0	2	0	0	0	0	TAS2R10	-0.86137	1	#NAME?	0.698971
6296	ENSG00000130287	NCAN	1463	neurocan	NP_004377::NM_004386	1	0	0	1	1	0	0	0	1	0	0	0	0	1	0	2	NCAN	-0.86137	1	1.88527	0.789658
16771	ENSG00000187479	C11orf96	387763	chromosome 11 open reading frame 96	NM_001145033::NP_001138505	1	0	0	1	1	0	0	0	1	1	0	0	2	1	0	1	C11orf96	-0.86137	1	1.27437	0.815628
9314	ENSG00000149534	MS4A2	2206	membrane-spanning 4-domains, subfamily A, member 2	NM_001256916::NP_000130::NP_001243845::NM_001142303::NM_000139	1	0	0	1	1	0	0	0	0	0	0	0	0	0	0	0	MS4A2	-0.86137	1	NA	NA
11148	ENSG00000163497	FEV	54738	FEV (ETS oncogene family)	NP_059991::NM_017521	0	0	1	1	0	1	0	0	0	0	0	0	0	0	1	1	FEV	-0.861033	1	Inf	0.712148
13718	ENSG00000173610	UGT2A1::UGT2A2	10941::574537	UDP glucuronosyltransferase 2 family, polypeptide A1, complex locus::UDP glucuronosyltransferase 2 family, polypeptide A2	NP_001239203::NM_006798::NM_001252275::NP_001239204::NM_001252274::NP_006789::NP_001099147::NM_001105677	0	0	1	1	0	1	0	0	0	1	0	0	0	2	0	0	UGT2A1::UGT2A2	-0.861033	1	0.838077	0.974449
10716	ENSG00000161381	PLXDC1	57125	plexin domain containing 1	NP_065138::NM_020405	25	2	15	2	3	5	4	12	11	4	0	3	24	5	9	24	PLXDC1	-0.860962	1	2.12775	0.0596508
3923	ENSG00000111339	ART4	420	ADP-ribosyltransferase 4 (Dombrock blood group)	NP_066549::NM_021071	16	15	7	16	2	13	5	12	5	10	8	15	5	18	4	8	ART4	-0.860167	1	-0.0999843	1
14388	ENSG00000176945	MUC20	200958	mucin 20, cell surface associated	NM_152673::NP_001091986::NM_001098516::NP_689886	9	42	12	4	7	23	4	9	4	1	4	5	4	2	17	3	MUC20	-0.859894	1	1.06178	0.525223
21856	ENSG00000207392	SNORA20	677806	small nucleolar RNA, H/ACA box 20	NR_002960	11	5	3	4	0	5	6	2	1	1	1	8	1	2	4	2	SNORA20	-0.859736	1	-0.14659	0.983842
9712	ENSG00000153060	TEKT5	146279	tektin 5	NP_653275::NM_144674	3	0	1	0	0	0	2	0	0	2	0	1	0	0	0	0	TEKT5	-0.859386	1	#NAME?	0.509979
39271	ENSG00000240108	NCOR1P1	149934	nuclear receptor corepressor 1 pseudogene 1	NM_001039379::NR_003678	14	2	10	7	7	2	5	3	15	15	8	8	3	5	8	8	NCOR1P1	-0.858965	1	-0.844318	0.247212
14796	ENSG00000178977	LINC00324	284029	long intergenic non-protein coding RNA 324	NR_026951::NM_173621	12	6	26	10	7	7	8	6	17	10	15	8	2	15	14	13	LINC00324	-0.858888	1	-0.149244	0.956286
9330	ENSG00000149609	C20orf144	128864	chromosome 20 open reading frame 144	NP_543015::NM_080825	3	1	5	2	1	2	0	3	3	1	6	0	1	0	0	3	C20orf144	-0.85843	1	-1.37071	0.490246
6959	ENSG00000134365	CFHR4	10877	complement factor H-related 4	NP_001188480::NM_001201551::NM_001201550::NP_006675::NP_001188479::NM_006684	12	24	7	5	5	4	9	12	16	3	10	5	4	16	11	14	CFHR4	-0.857531	1	0.502558	0.507368
3983	ENSG00000111729	CLEC4A	50856	C-type lectin domain family 4, member A	NM_194448::NP_919432::NM_194447::NP_919430::NM_194450::NP_057268::NP_919429::NM_016184	3	0	22	4	4	2	4	4	0	2	0	0	4	4	25	1	CLEC4A	-0.854524	1	4.11363	0.0448937
5475	ENSG00000123843	C4BPB	725	complement component 4 binding protein, beta	NP_001017365::NM_001017366::NM_001017365::NM_001017367::NP_000707::NP_001017364::NP_001017367::NM_000716::NP_001017366::NM_001017364	3	3	6	6	2	3	1	4	8	1	4	5	1	3	6	7	C4BPB	-0.85394	1	0.0520643	1
8908	ENSG00000146250	PRSS35	167681	protease, serine, 35	NM_153362::NP_001163894::NM_001170423::NP_699193	2	6	1	5	3	0	5	0	0	3	1	5	0	0	4	1	PRSS35	-0.852648	1	-0.771219	0.690895
44389	ENSG00000250337	LOC643401	643401	uncharacterized LOC643401	NR_038848	2	1	2	6	3	0	0	3	5	0	1	1	0	0	0	7	LOC643401	-0.852454	1	0.141517	1
16775	ENSG00000187492	CDHR4	389118	cadherin-related family member 4	NP_001007541::NM_001007540	7	1	2	5	2	5	1	0	4	0	3	0	1	2	1	2	CDHR4	-0.85193	1	-0.117667	1
17099	ENSG00000188674	C2orf80	389073	chromosome 2 open reading frame 80	NP_001092804::NM_001099334	0	0	1	3	0	1	1	0	0	0	0	0	0	0	0	1	C2orf80	-0.851278	1	Inf	0.975751
9742	ENSG00000153283	CD96	10225	CD96 molecule	NP_937839::NP_005807::NM_198196::NM_005816	0	2	5	22	6	4	3	2	21	5	39	3	2	13	6	3	CD96	-0.851007	1	-1.54786	0.350592
890	ENSG00000064300	NGFR	4804	nerve growth factor receptor	NP_002498::NM_002507	0	4	0	0	1	0	0	2	3	0	0	4	0	2	0	3	NGFR	-0.850241	1	-0.341222	0.948958
27884	ENSG00000225091	SNORA71A	26777	small nucleolar RNA, H/ACA box 71A	NR_002911	0	2	4	1	0	1	1	2	2	4	1	13	14	1	0	1	SNORA71A	-0.849795	1	0.0539161	0.940386
9192	ENSG00000148483	TMEM236	653567	transmembrane protein 236	NM_001098844::NM_001013629::NP_001092314	5	10	5	3	2	7	2	3	12	10	6	3	0	4	1	5	TMEM236	-0.849039	1	-1.63701	0.0988626
15983	ENSG00000184343	SRPK3	26576	SRSF protein kinase 3	NM_014370::NM_001170760::NM_001170761::NP_001164232::NP_001164231::NP_055185	5	6	10	36	10	8	3	10	30	10	9	8	9	17	10	17	SRPK3	-0.846319	1	0.0716909	1
114	ENSG00000005961	ITGA2B	3674	integrin, alpha 2b (platelet glycoprotein IIb of IIb/IIIa complex, antigen CD41)	NP_000410::NM_000419	30	32	36	25	7	16	27	20	18	25	18	21	20	28	17	25	ITGA2B	-0.845394	1	0.208089	0.544149
1650	ENSG00000084674	APOB	338	apolipoprotein B (including Ag(x) antigen)	NP_000375::NM_000384	0	0	4	2	0	1	1	1	1	1	0	0	2	2	0	0	APOB	-0.845179	1	1.27978	0.776148
1639	ENSG00000084110	HAL	3034	histidine ammonia-lyase	NP_002099::NM_001258334::NM_001258333::NP_001245263::NM_002108::NP_001245262	0	2	0	1	1	0	0	1	1	1	0	1	2	0	0	0	HAL	-0.843537	1	-0.115009	1
17146	ENSG00000188817	SNTN	132203	sentan, cilia apical structure protein	NP_001074006::NM_001080537	1	0	0	3	2	0	0	0	0	0	0	0	0	0	0	0	SNTN	-0.843494	1	NA	NA
9410	ENSG00000150637	CD226	10666	CD226 molecule	NP_006557::NM_006566	1	6	2	6	0	3	4	2	7	4	5	4	3	0	8	8	CD226	-0.843111	1	0.0500794	1
12631	ENSG00000168961	LGALS9	3965	lectin, galactoside-binding, soluble, 9	NR_024043::NP_033665::NM_002308::NM_009587::NP_002299	0	0	0	2	0	0	1	0	2	1	0	0	3	0	0	0	LGALS9	-0.842087	1	0.553472	1
7974	ENSG00000139946	PELI2	57161	pellino E3 ubiquitin protein ligase family member 2	NP_067078::NM_021255	0	0	0	4	0	0	2	0	2	0	2	4	3	0	2	0	PELI2	-0.842087	1	-0.347384	0.840857
42883	ENSG00000248144	ADH1C	126	alcohol dehydrogenase 1C (class I), gamma polypeptide	NM_000669::NP_000660	0	0	0	2	0	0	1	0	0	0	0	0	0	1	0	0	ADH1C	-0.842087	1	Inf	0.982514
23009	ENSG00000212464	SNORA12	677800	small nucleolar RNA, H/ACA box 12	NR_002954	0	0	0	2	0	0	1	0	0	0	0	1	0	0	0	0	SNORA12	-0.842087	1	#NAME?	1
14682	ENSG00000178386	ZNF223	7766	zinc finger protein 223	NP_037493::NM_013361	6	9	8	7	2	3	9	3	6	3	4	10	8	3	0	7	ZNF223	-0.841672	1	-0.153836	0.837512
33592	ENSG00000232703	LOC100996357	100996357	uncharacterized LOC100996357	XR_158807::XR_159459::XR_171563::XR_171564	4	2	8	6	1	1	3	6	12	7	1	7	3	9	6	11	LOC100996357	-0.841557	1	0.265733	0.81631
15957	ENSG00000184226	PCDH9	5101	protocadherin 9	NM_020403::NP_065136::NP_982354::NM_203487	31	18	24	38	9	17	24	11	27	15	17	15	12	23	6	19	PCDH9	-0.840741	1	-0.204405	0.718119
33988	ENSG00000233220	LINC00167	440072	long intergenic non-protein coding RNA 167	NM_001007543::NR_024233	10	3	2	7	3	5	4	0	17	6	3	2	1	3	1	10	LINC00167	-0.839853	1	-0.768699	0.408077
10719	ENSG00000161509	GRIN2C	2905	glutamate receptor, ionotropic, N-methyl D-aspartate 2C	NM_000835::NP_000826	4	3	8	0	1	4	3	0	3	2	2	5	6	1	3	0	GRIN2C	-0.838341	1	0.0499387	0.98932
14501	ENSG00000177464	GPR4	2828	G protein-coupled receptor 4	NM_005282::NP_005273	2	0	4	0	0	0	2	1	2	2	3	0	2	2	1	2	GPR4	-0.838279	1	0.0287913	1
16869	ENSG00000187808	SOWAHD	347454	sosondowah ankyrin repeat domain family member D	NP_001099046::NM_001105576	7	4	8	3	1	5	5	1	6	1	2	4	4	7	5	8	SOWAHD	-0.835905	1	1.07193	0.292105
12473	ENSG00000168298	HIST1H1E	3008	histone cluster 1, H1e	NM_005321::NP_005312	1	1	9	11	6	2	2	1	7	4	4	10	2	0	29	4	HIST1H1E	-0.835359	1	0.675563	0.704159
37752	ENSG00000238198	LOC100996251	100996251	uncharacterized LOC100996251	XR_171185::XR_159049::XR_159351	14	25	7	3	9	9	4	9	9	10	3	50	9	68	3	3	LOC100996251	-0.835279	1	0.29403	0.82274
25796	ENSG00000221753	MIR1273A	100302165	microRNA 1273a	NR_031675	3	2	0	0	2	1	0	0	2	1	0	2	0	3	0	2	MIR1273A	-0.833039	1	0.0933527	1
14907	ENSG00000179467	LOC100130156	100130156	uncharacterized LOC100130156	XR_159360::XR_158946::XR_172325	2	0	1	1	1	0	1	0	0	2	1	0	1	0	1	0	LOC100130156	-0.832904	1	-0.500889	1
6096	ENSG00000128594	LRRC4	64101	leucine rich repeat containing 4	NP_071426::NM_022143	18	1	6	17	7	9	0	7	21	9	5	1	7	10	4	7	LRRC4	-0.832729	1	-0.152143	0.800096
17551	ENSG00000196664	TLR7	51284	toll-like receptor 7	NM_016562::NP_057646	5	5	6	5	4	0	3	5	11	6	0	3	5	4	4	3	TLR7	-0.832476	1	-0.0219452	0.895434
11273	ENSG00000163825	RTP3	83597	receptor (chemosensory) transporter protein 3	NP_113628::NM_031440	1	0	2	1	0	1	1	0	2	0	0	0	0	2	1	1	RTP3	-0.831614	1	1.35965	0.794493
3197	ENSG00000105696	TMEM59L	25789	transmembrane protein 59-like	NP_036241::NM_012109	0	1	3	3	0	0	1	3	2	3	0	5	0	4	0	3	TMEM59L	-0.831126	1	-0.494272	0.879271
6069	ENSG00000128340	RAC2	5880	ras-related C3 botulinum toxin substrate 2 (rho family, small GTP binding protein Rac2)	NM_002872::NP_002863	0	2	0	10	1	0	2	4	3	0	0	1	1	7	6	11	RAC2	-0.8302	1	2.94435	0.0292095
17633	ENSG00000196934	RIMBP3B	440804	RIMS binding protein 3B	NP_001122107::NM_001128635	4	19	14	3	9	5	5	5	8	13	6	6	12	9	19	1	RIMBP3B	-0.829741	1	0.472119	0.624953
15692	ENSG00000183246	RIMBP3C	150221	RIMS binding protein 3C	NP_001122105::NM_001128633	4	19	14	3	9	5	5	5	8	13	6	6	12	9	19	0	RIMBP3C	-0.829741	1	0.442012	0.665335
1027	ENSG00000067646	ZFY	7544	zinc finger protein, Y-linked	NP_003402::NM_001145275::NM_003411::NP_001138748::NM_001145276::NP_001138747	17	9	17	15	2	8	15	7	13	8	11	17	4	7	10	15	ZFY	-0.828882	1	-0.368288	0.609581
9654	ENSG00000152582	SPEF2	79925	sperm flagellar 2	NM_024867::NP_079143::NM_144722::NP_653323	16	14	26	18	12	7	11	11	13	15	7	64	9	18	14	15	SPEF2	-0.82569	1	-0.688977	0.371109
28014	ENSG00000225269	LINC00705	338588	long intergenic non-protein coding RNA 705	NR_015425	0	0	0	2	1	0	0	0	0	1	0	0	0	0	3	0	LINC00705	-0.825393	1	1.6081	0.784486
24332	ENSG00000215483	LINC00598	646982	long intergenic non-protein coding RNA 598	NR_024506::NR_024507::NR_024505	0	0	0	2	1	0	0	0	0	0	0	3	2	0	0	1	LINC00598	-0.825393	1	0.333483	1
11441	ENSG00000164304	CAGE1	285782	cancer antigen 1	NP_995586::NP_001164163::NP_001164164::NM_001170692::NM_175745::NM_205864::NM_001170693	3	5	7	10	4	5	2	3	3	2	0	6	9	7	5	3	CAGE1	-0.825242	1	1.40453	0.187068
12055	ENSG00000166741	NNMT	4837	nicotinamide N-methyltransferase	NM_006169::NP_006160	0	1	0	2	0	0	0	2	3	0	0	2	1	1	5	0	NNMT	-0.824605	1	0.886101	0.838474
11680	ENSG00000165215	CLDN3	1365	claudin 3	NP_001297::NM_001306	20	29	41	18	14	21	11	16	23	18	13	14	35	24	14	18	CLDN3	-0.823154	1	0.606863	0.232327
31172	ENSG00000229507	CLTC-IT1	100506863	CLTC intronic transcript 1 (non-protein coding)	XR_159290::XR_158918::XR_172216	1	0	1	2	0	0	2	0	0	1	2	2	0	1	0	1	CLTC-IT1	-0.822934	1	-1.48843	0.73567
17911	ENSG00000197723	HSPB9	94086	heat shock protein, alpha-crystallin-related, B9	NM_033194::NP_149971	0	0	2	4	0	1	2	0	0	2	0	0	0	0	2	0	HSPB9	-0.822668	1	0.023139	1
43681	ENSG00000249307	LOC100505875	100505875	uncharacterized LOC100505875	NR_038342	46	10	63	12	11	27	17	15	26	26	28	16	45	18	37	19	LOC100505875	-0.821479	1	0.463467	0.503056
6174	ENSG00000129221	AIPL1	23746	aryl hydrocarbon receptor interacting protein-like 1	NM_001033055::NP_001028227::NP_055151::NM_001033054::NP_001028226::NM_014336	7	7	1	3	2	5	3	1	1	3	1	7	6	4	8	6	AIPL1	-0.821149	1	1.14879	0.249335
563	ENSG00000039068	CDH1	999	cadherin 1, type 1, E-cadherin (epithelial)	NM_004360::NP_004351	4	6	6	5	3	5	3	1	9	4	7	4	1	5	7	2	CDH1	-0.819445	1	-0.583396	0.576607
18478	ENSG00000199133	MIRLET7D	406886	microRNA let-7d	NR_029481	2	0	3	3	2	1	1	0	2	1	2	3	1	2	4	2	MIRLET7D	-0.818704	1	0.275657	0.929373
4716	ENSG00000117152	RGS4	5999	regulator of G-protein signaling 4	NP_001106852::NP_001106851::NM_005613::NM_001102445::NP_005604::NP_001095915::NM_001113380::NM_001113381	18	16	23	14	9	11	7	14	22	14	12	13	7	27	11	17	RGS4	-0.817996	1	0.104713	0.795054
42833	ENSG00000247950	SEC24B-AS1	100533182	SEC24B antisense RNA 1	NR_039978	49	29	58	30	36	12	8	38	74	23	26	47	29	44	25	48	SEC24B-AS1	-0.817742	1	-0.0442776	0.811249
13632	ENSG00000173210	ABLIM3	22885	actin binding LIM protein family, member 3	NM_014945::NP_055760	25	12	29	14	22	2	6	14	23	19	16	25	24	27	9	36	ABLIM3	-0.816997	1	0.317032	0.449151
20589	ENSG00000204481	PRAMEF14	729528	PRAME family member 14	NP_001093324::NM_001099854	6	0	3	2	0	4	1	1	2	0	0	0	2	0	0	1	PRAMEF14	-0.816362	1	1.18421	0.948834
15567	ENSG00000182759	MAFA	389692	v-maf musculoaponeurotic fibrosarcoma oncogene homolog A (avian)	NP_963883::NM_201589	12	11	12	10	10	0	6	10	11	8	2	8	7	10	7	2	MAFA	-0.81606	1	0.0624265	1
3219	ENSG00000105784	RUNDC3B	154661	RUN domain containing 3B	NM_001134405::NP_001127878::NP_612147::NP_001127877::NM_138290::NM_001134406	35	12	15	22	9	14	11	14	26	13	8	18	7	26	34	29	RUNDC3B	-0.815294	1	0.705581	0.135587
317	ENSG00000012171	SEMA3B	7869	sema domain, immunoglobulin domain (Ig), short basic domain, secreted, (semaphorin) 3B	NP_004627::NM_004636::NP_001005914::NM_001005914	16	8	16	11	5	6	7	11	15	6	6	17	17	3	6	12	SEMA3B	-0.815012	1	0.0520175	0.92425
23382	ENSG00000213373	LINC00671	388387	long intergenic non-protein coding RNA 671	NR_027254::NM_207388	4	3	4	1	0	2	3	2	1	1	0	3	0	5	2	1	LINC00671	-0.812607	1	0.77757	0.676433
853	ENSG00000062524	LTK	4058	leukocyte receptor tyrosine kinase	NM_002344::NP_001129157::NP_996844::NM_206961::NM_001135685::NP_002335	0	5	0	0	0	1	0	3	0	2	1	0	0	0	2	1	LTK	-0.809493	1	-0.101877	1
15905	ENSG00000184012	TMPRSS2	7113	transmembrane protease, serine 2	NM_001135099::NP_001128571::NP_005647::NM_005656	1	3	6	1	2	2	2	0	5	3	0	5	2	0	1	3	TMPRSS2	-0.809354	1	-0.853324	0.514416
50936	ENSG00000258791	LINC00520	645687	long intergenic non-protein coding RNA 520	NR_026797::NR_026796	1	2	2	0	0	0	2	1	1	0	1	2	0	1	3	0	LINC00520	-0.809084	1	0.144777	1
2857	ENSG00000103528	SYT17	51760	synaptotagmin XVII	NP_057608::NM_016524	36	22	46	27	13	13	29	18	31	19	22	39	21	30	35	33	SYT17	-0.80862	1	0.224644	0.557436
12680	ENSG00000169184	MN1	4330	meningioma (disrupted in balanced translocation) 1	NM_002430::NP_002421	51	20	43	28	19	18	19	24	52	30	16	34	34	31	29	24	MN1	-0.807525	1	0.0512717	0.937683
18543	ENSG00000199298	SNORD3C	780853	small nucleolar RNA, C/D box 3C	NR_006881	50	31	19	51	28	22	15	23	46	61	10	165	52	68	282	34	SNORD3C	-0.805994	1	0.826951	0.551563
6973	ENSG00000134460	IL2RA	3559	interleukin 2 receptor, alpha	NP_000408::NM_000417	3	2	1	2	1	1	0	3	2	2	1	1	1	0	3	1	IL2RA	-0.805407	1	-0.0829792	1
28534	ENSG00000225950	NTF4	4909	neurotrophin 4	NP_006170::NM_006179	0	0	2	7	0	3	0	2	3	3	0	1	0	0	0	1	NTF4	-0.805068	1	-2.77588	0.298308
5982	ENSG00000127529	OR7C2	26658	olfactory receptor, family 7, subfamily C, member 2	NM_012377::NP_036509	4	6	6	3	0	0	3	9	10	8	2	0	3	2	1	2	OR7C2	-0.804075	1	-1.09887	0.279724
13890	ENSG00000174521	TTC9B	148014	tetratricopeptide repeat domain 9B	NP_689692::NM_152479	2	7	2	5	4	2	1	3	0	2	5	5	8	4	5	2	TTC9B	-0.803775	1	0.741175	0.47026
8743	ENSG00000145103	ILDR1	286676	immunoglobulin-like domain containing receptor 1	NP_787120::NP_001186728::NM_001199800::NP_001186729::NM_001199799::NM_175924	1	0	1	0	0	0	1	0	0	0	19	1	0	0	1	1	ILDR1	-0.803524	1	-3.55135	0.515638
7688	ENSG00000138131	LOXL4	84171	lysyl oxidase-like 4	NM_032211::NP_115587	3	4	9	5	1	2	4	5	3	3	3	4	2	9	1	8	LOXL4	-0.802702	1	0.625312	0.473472
8420	ENSG00000143195	ILDR2	387597	immunoglobulin-like domain containing receptor 2	NM_199351::NP_955383	1	2	0	4	0	0	4	0	0	3	3	2	2	0	2	0	ILDR2	-0.801959	1	-0.87485	0.681938
4360	ENSG00000114757	PEX5L	51555	peroxisomal biogenesis factor 5-like	NP_057643::NM_016559::NM_001256752::NM_001256754::NP_001243685::NM_001256756::NP_001243679::NP_001243680::NP_001243681::NM_001256755::NP_001243684::NM_001256751::NM_001256750::NM_001256753::NP_001243682::NP_001243683	12	10	13	5	4	3	5	12	12	9	2	10	11	13	7	16	PEX5L	-0.801271	1	0.688072	0.323897
24661	ENSG00000216863	LY86-AS1	285780	LY86 antisense RNA 1	NM_173675::NR_026970	11	6	5	6	5	1	7	3	5	4	5	3	1	7	5	10	LY86-AS1	-0.801243	1	0.432387	0.545792
1326	ENSG00000075461	CACNG4	27092	calcium channel, voltage-dependent, gamma subunit 4	NP_055220::NM_014405	4	2	0	2	0	4	0	1	6	0	2	2	2	5	2	0	CACNG4	-0.800853	1	0.102159	1
10316	ENSG00000158352	SHROOM4	57477	shroom family member 4	NR_027121::NP_065768::NM_020717	6	6	10	5	6	2	5	2	4	5	3	5	5	5	3	8	SHROOM4	-0.80066	1	0.398382	0.670991
5647	ENSG00000124835	LOC93463	93463	uncharacterized LOC93463	XR_112451::XR_108383::XR_171355	5	2	0	5	2	3	1	1	1	2	0	1	1	1	1	0	LOC93463	-0.800139	1	-0.207137	1
32872	ENSG00000231738	TSPAN19	144448	tetraspanin 19	NM_001100917::NP_001094387	1	4	3	2	2	4	0	0	0	0	3	2	7	2	0	3	TSPAN19	-0.799731	1	1.32434	0.35748
15876	ENSG00000183873	SCN5A	6331	sodium channel, voltage-gated, type V, alpha subunit	NP_001153632::NM_198056::NP_001153633::NP_932173::NP_001092875::NM_001160161::NP_001092874::NM_000335::NM_001160160::NP_000326::NM_001099405::NM_001099404	18	23	24	11	8	10	15	12	33	15	27	29	27	33	18	26	SCN5A	-0.798915	1	0.128509	0.78539
14960	ENSG00000179826	MRGPRX3	117195	MAS-related GPR, member X3	NP_473372::NM_054031	6	11	8	5	8	6	1	3	8	2	2	2	6	4	9	3	MRGPRX3	-0.798177	1	0.94217	0.398448
16296	ENSG00000185518	SV2B	9899	synaptic vesicle glycoprotein 2B	NP_055663::NP_001161052::NM_014848::NM_001167580	6	2	6	3	4	1	4	0	6	1	3	7	6	3	3	2	SV2B	-0.797099	1	-0.00780507	0.945598
12654	ENSG00000169064	ZBBX	79740	zinc finger, B-box domain containing	NP_078963::NM_024687::NM_001199202::NP_001186131::NM_001199201::NP_001186130	2	1	3	5	1	4	1	0	8	4	1	2	0	4	1	2	ZBBX	-0.796893	1	-0.987667	0.495656
1416	ENSG00000077943	ITGA8	8516	integrin, alpha 8	NP_003629::NM_003638	2	3	2	1	0	1	2	2	1	0	0	0	0	0	0	2	ITGA8	-0.796518	1	1.29177	0.955601
6554	ENSG00000131773	KHDRBS3	10656	KH domain containing, RNA binding, signal transduction associated 3	NM_006558::NP_006549	0	2	1	0	0	2	0	0	0	1	0	0	0	0	0	0	KHDRBS3	-0.796201	1	#NAME?	1
17533	ENSG00000196622	RIMBP3	85376	RIMS binding protein 3	NP_056487::NM_015672	9	19	11	3	9	7	5	5	5	13	11	6	9	9	16	1	RIMBP3	-0.795767	1	0.0734013	0.919382
47548	ENSG00000253958	CLDN23	137075	claudin 23	NM_194284::NP_919260	23	11	33	19	20	8	10	9	25	15	28	27	18	18	23	13	CLDN23	-0.79361	1	-0.277914	0.535053
20528	ENSG00000204362	LOC400743	400743	uncharacterized LOC400743	XR_133231::XR_108366::XR_171158	16	15	10	5	7	1	10	10	29	18	7	19	9	25	9	15	LOC400743	-0.791898	1	-0.187174	0.71373
44244	ENSG00000250132	LOC100130219	100130219	uncharacterized LOC100130219	XR_111247::XR_171935::XR_109115	253	92	182	139	100	70	92	118	201	101	164	175	152	140	148	87	LOC100130219	-0.791487	1	-0.122936	0.61935
23000	ENSG00000212452	SNORD69	692109	small nucleolar RNA, C/D box 69	NR_003057	5	3	0	18	1	1	2	12	7	4	2	5	0	2	15	5	SNORD69	-0.79109	1	0.459217	0.780786
53110	ENSG00000261255	LOC100505942	100505942	uncharacterized LOC100505942	XR_109313::XR_109314::XR_172169::XR_172168	16	5	16	10	6	5	9	6	7	16	16	3	6	9	12	10	LOC100505942	-0.79079	1	-0.201391	0.961315
24245	ENSG00000215277	C14orf164	100507650	chromosome 14 open reading frame 164	XP_003118966::XM_003119566::XM_003118918::XM_003960547::XP_003960596::XP_003119614	0	3	10	4	1	2	0	7	2	2	0	0	0	0	0	1	C14orf164	-0.790112	1	-1.96761	0.551622
9578	ENSG00000152049	KCNE4	23704	potassium voltage-gated channel, Isk-related family, member 4	NM_080671::NP_542402	3	4	3	2	0	1	0	7	3	6	1	7	0	2	1	1	KCNE4	-0.789759	1	-2.05621	0.155044
1171	ENSG00000071575	TRIB2	28951	tribbles homolog 2 (Drosophila)	NR_027303::NM_021643::NP_067675	6	13	17	9	4	10	4	9	4	15	8	3	17	14	6	4	TRIB2	-0.78793	1	0.525098	0.421651
15391	ENSG00000182050	MGAT4C	25834	mannosyl (alpha-1,3-)-glycoprotein beta-1,4-N-acetylglucosaminyltransferase, isozyme C (putative)	NM_013244::NP_037376	4	5	1	5	0	1	7	1	3	2	1	1	8	8	0	1	MGAT4C	-0.78762	1	1.51622	0.260956
7149	ENSG00000135443	KRT85	3891	keratin 85	NP_002274::NM_002283	1	0	2	3	3	0	0	0	0	1	0	0	5	0	1	1	KRT85	-0.787386	1	2.97268	0.264371
11593	ENSG00000164893	SLC7A13	157724	solute carrier family 7 (anionic amino acid transporter), member 13	NP_620172::NM_138817	1	0	1	0	1	0	0	0	2	2	0	0	0	0	0	0	SLC7A13	-0.78683	1	#NAME?	0.467808
33862	ENSG00000233041	PHGR1	644844	proline/histidine/glycine-rich 1	NM_001145643::NP_001139115	1	0	1	0	1	0	0	0	0	2	0	0	0	0	0	0	PHGR1	-0.78683	1	#NAME?	0.744317
3168	ENSG00000105610	KLF1	10661	Kruppel-like factor 1 (erythroid)	NP_006554::NM_006563	1	0	1	0	1	0	0	0	0	0	0	0	0	0	1	0	KLF1	-0.78683	1	Inf	0.983829
5621	ENSG00000124713	GNMT	27232	glycine N-methyltransferase	NP_061833::NM_018960	1	4	5	5	3	2	0	4	2	5	2	1	0	3	6	3	GNMT	-0.786213	1	0.257979	0.817691
1990	ENSG00000092377	TBL1Y	90665	transducin (beta)-like 1, Y-linked	NP_599020::NM_134258::NM_134259::NP_599021::NP_150600::NM_033284	9	3	10	7	2	6	6	2	10	3	9	8	10	3	4	10	TBL1Y	-0.786121	1	0.0134037	1
31601	ENSG00000230062	ANKRD66	100287718	ankyrin repeat domain 66	NM_001162435::NP_001155907	2	1	1	1	0	1	1	1	5	0	1	1	0	2	2	0	ANKRD66	-0.786088	1	-0.544884	0.818813
668	ENSG00000049249	TNFRSF9	3604	tumor necrosis factor receptor superfamily, member 9	NP_001552::NM_001561	115	45	148	108	39	36	81	78	92	24	82	162	105	105	88	106	TNFRSF9	-0.78136	1	0.318745	0.465229
8684	ENSG00000144668	ITGA9	3680	integrin, alpha 9	NM_002207::NP_002198	8	45	56	9	2	3	8	64	17	48	16	66	14	22	30	6	ITGA9	-0.780714	1	-0.906047	0.339537
22351	ENSG00000209482	SNORD83A	116937	small nucleolar RNA, C/D box 83A	NR_000027	5	7	6	11	5	3	5	4	4	6	0	3	7	11	8	9	SNORD83A	-0.780672	1	1.57788	0.0566751
11144	ENSG00000163485	ADORA1	134	adenosine A1 receptor	NP_000665::NP_001041695::NM_000674::NM_001048230	0	0	2	0	0	1	0	0	0	0	0	0	0	0	2	2	ADORA1	-0.780278	1	Inf	0.423807
8661	ENSG00000144550	CPNE9	151835	copine family member IX	NM_153635::NP_705899	0	0	2	0	0	1	0	0	2	4	0	1	4	3	0	3	CPNE9	-0.780278	1	0.678767	0.771638
20356	ENSG00000203867	RBM20	282996	RNA binding motif protein 20	NM_001134363::NP_001127835	10	1	12	10	3	4	6	5	3	13	5	7	4	15	5	13	RBM20	-0.779703	1	0.371038	0.476909
8091	ENSG00000140749	IGSF6	10261	immunoglobulin superfamily, member 6	NM_005849::NP_005840	0	2	0	1	1	1	0	0	0	2	1	1	1	2	3	0	IGSF6	-0.779555	1	0.596564	0.827635
11205	ENSG00000163632	C3orf49	132200	chromosome 3 open reading frame 49	NM_138808::NR_026866	6	1	7	5	2	2	6	0	2	8	4	1	1	1	5	1	C3orf49	-0.779112	1	-0.878766	0.53222
11118	ENSG00000163393	SLC22A15	55356	solute carrier family 22, member 15	NM_018420::NP_060890	10	17	10	24	9	10	7	11	15	3	9	5	9	4	19	16	SLC22A15	-0.778908	1	0.75766	0.232447
1850	ENSG00000089250	NOS1	4842	nitric oxide synthase 1 (neuronal)	NM_001204218::NM_001204214::NP_001191142::NM_001204213::NP_000611::NM_000620::NP_001191147::NP_001191143	0	2	6	8	1	0	4	4	6	7	4	3	3	2	0	4	NOS1	-0.778595	1	-1.05098	0.365544
25589	ENSG00000221491	SNORA34	677815	small nucleolar RNA, H/ACA box 34	NR_002968	2	4	4	4	0	3	0	6	2	3	1	1	2	3	0	5	SNORA34	-0.778183	1	0.55828	0.701099
5089	ENSG00000120341	SEC16B	89866	SEC16 homolog B (S. cerevisiae)	NM_033127::NP_149118	8	14	15	11	9	7	3	10	8	9	11	15	13	12	14	4	SEC16B	-0.777529	1	0.134578	0.880439
3389	ENSG00000106789	CORO2A	7464	coronin, actin binding protein, 2A	NP_003380::NM_052820::NM_003389::NP_438171	85	29	125	88	35	40	55	52	150	101	61	55	53	55	90	64	CORO2A	-0.776586	1	-0.320348	0.301105
14499	ENSG00000177462	OR2T8	343172	olfactory receptor, family 2, subfamily T, member 8	NP_001005522::NM_001005522	9	12	6	29	7	2	20	3	16	2	18	17	12	15	2	8	OR2T8	-0.776498	1	-0.395845	0.637684
6164	ENSG00000129167	TPH1	7166	tryptophan hydroxylase 1	NM_004179::NP_004170	30	1	16	13	6	15	8	4	9	43	11	31	5	8	10	42	TPH1	-0.776443	1	-0.557921	0.659481
1584	ENSG00000082482	KCNK2	3776	potassium channel, subfamily K, member 2	NP_001017425::NM_014217::NP_001017424::NP_055032::NM_001017424::NM_001017425	20	6	9	13	6	9	5	8	11	10	11	11	0	32	0	33	KCNK2	-0.776422	1	0.535147	0.423172
6847	ENSG00000133687	TMTC1	83857	transmembrane and tetratricopeptide repeat containing 1	NP_787057::NP_001180380::NM_001193451::NM_175861	26	17	17	20	8	15	10	15	40	4	12	16	19	18	15	14	TMTC1	-0.775543	1	0.143646	1
12114	ENSG00000166924	NYAP1	222950	neuronal tyrosine-phosphorylated phosphoinositide-3-kinase adaptor 1	NP_775835::NM_173564	1	11	7	15	7	5	1	8	7	7	2	1	4	5	3	1	NYAP1	-0.774018	1	-0.201341	0.842298
19728	ENSG00000201750	SNORD3B-2	780852	small nucleolar RNA, C/D box 3B-2	NR_003924	41	22	25	44	19	13	18	28	36	64	15	140	43	68	247	34	SNORD3B-2	-0.772021	1	0.788556	0.536723
20854	ENSG00000205129	C4orf47	441054	chromosome 4 open reading frame 47	NM_001114357::NP_001107829	1	0	1	5	1	1	0	2	11	0	2	13	2	2	1	1	C4orf47	-0.77037	1	-1.8159	0.146218
21578	ENSG00000207066	SNORD50A	26799	small nucleolar RNA, C/D box 50A	NR_002743	5	3	3	6	3	4	1	2	4	7	1	7	4	4	7	4	SNORD50A	-0.769858	1	0.155261	0.959415
5885	ENSG00000126561	STAT5A	6776	signal transducer and activator of transcription 5A	NP_003143::NM_003152	43	48	33	45	19	25	25	35	44	36	30	30	22	34	39	45	STAT5A	-0.769486	1	0.0944077	0.72755
11546	ENSG00000164707	SLC13A4	26266	solute carrier family 13 (sodium/sulfate symporters), member 4	NM_012450::NP_036582	1	0	2	6	1	1	1	2	0	1	0	3	2	2	2	6	SLC13A4	-0.769349	1	1.67698	0.293336
2065	ENSG00000095917	TPSD1	23430	tryptase delta 1	NP_036349::NM_012217	1	0	2	1	2	0	0	0	4	0	0	0	1	0	0	1	TPSD1	-0.768	1	-0.471699	0.881271
34757	ENSG00000234224	TMEM229A	730130	transmembrane protein 229A	NM_001136002::NP_001129474	10	11	21	19	10	9	8	8	17	16	12	7	9	15	11	14	TMEM229A	-0.767682	1	-0.00348673	0.988428
9746	ENSG00000153303	FRMD1	79981	FERM domain containing 1	NP_079195::NM_024919::NM_001122841::NP_001116313	16	8	5	7	4	5	0	14	7	3	5	13	1	11	7	7	FRMD1	-0.767398	1	-0.0333615	1
32135	ENSG00000230736	LOC339666	339666	uncharacterized LOC339666	NR_038918	0	0	1	1	0	0	1	0	1	1	3	0	0	1	0	1	LOC339666	-0.765614	1	-1.52166	0.76116
1606	ENSG00000083307	GRHL2	79977	grainyhead-like 2 (Drosophila)	NM_024915::NP_079191	0	0	1	1	0	0	1	0	0	0	0	2	0	1	0	0	GRHL2	-0.765614	1	-0.948539	1
13789	ENSG00000173976	RAX2	84839	retina and anterior neural fold homeobox 2	NM_032753::NP_116142	0	2	0	3	2	0	1	0	1	1	0	2	1	0	0	1	RAX2	-0.764521	1	-0.734273	0.863894
7319	ENSG00000136267	DGKB	1607	diacylglycerol kinase, beta 90kDa	NM_145695::NP_004071::NM_004080::NP_663733	11	1	9	9	5	3	2	7	4	3	5	4	7	8	5	7	DGKB	-0.764262	1	0.838839	0.306535
23111	ENSG00000212659	KRTAP9-6	100507608	keratin associated protein 9-6	XP_003118799::XM_003119673::XM_003846485::XP_003846533::XM_003846481::XP_003119721::XM_003118751::XP_003846529	3	1	4	1	0	3	2	0	3	2	0	0	1	0	2	0	KRTAP9-6	-0.763074	1	-0.36527	0.889502
52383	ENSG00000260372	AQP4-AS1	147429	AQP4 antisense RNA 1	NR_026908::NM_153010	1	3	8	4	4	2	1	2	4	4	2	2	2	1	6	2	AQP4-AS1	-0.762664	1	0.0378048	1
14370	ENSG00000176896	TCEANC	170082	transcription elongation factor A (SII) N-terminal and central domain containing	NP_689847::NM_152634	38	18	30	80	14	34	25	23	40	29	61	54	33	72	22	50	TCEANC	-0.762253	1	-0.024217	0.908206
11211	ENSG00000163638	ADAMTS9	56999	ADAM metallopeptidase with thrombospondin type 1 motif, 9	NP_891550::NM_182920	1	1	3	5	0	1	1	4	1	4	5	3	1	0	3	2	ADAMTS9	-0.761801	1	-1.1078	0.508138
22871	ENSG00000212232	SNORD17	692086	small nucleolar RNA, C/D box 17	NR_003045	20	56	36	19	21	14	29	18	51	28	17	36	33	27	22	47	SNORD17	-0.760835	1	0.147304	0.875573
12843	ENSG00000169891	REPS2	9185	RALBP1 associated Eps domain containing 2	NM_004726::NP_001074444::NM_001080975::NP_004717	43	18	32	51	16	25	25	17	33	34	24	34	42	31	30	28	REPS2	-0.760578	1	0.220795	0.604475
16794	ENSG00000187554	TLR5	7100	toll-like receptor 5	NM_003268::NP_003259	5	6	9	10	1	7	4	6	13	7	8	15	10	9	1	8	TLR5	-0.760562	1	-0.450236	0.491063
906	ENSG00000064692	SNCAIP	9627	synuclein, alpha interacting protein	NP_005451::NM_001242935::NM_005460::NP_001229864	8	9	31	13	8	12	3	12	16	14	6	16	8	7	12	14	SNCAIP	-0.760042	1	-0.192379	0.728268
2584	ENSG00000101670	LIPG	9388	lipase, endothelial	NM_006033::NP_006024	2	2	1	0	3	0	0	0	0	2	0	0	2	0	1	0	LIPG	-0.758412	1	0.764855	0.960326
152	ENSG00000006638	TBXA2R	6915	thromboxane A2 receptor	NP_001051::NP_963998::NM_001060::NM_201636	98	101	103	102	51	69	68	55	76	100	87	42	84	73	92	60	TBXA2R	-0.755744	1	0.110621	0.65749
1932	ENSG00000091128	LAMB4	22798	laminin, beta 4	NP_031382::NM_007356	1	6	4	6	3	0	1	7	6	2	0	3	2	24	31	5	LAMB4	-0.755588	1	2.7478	0.0652654
15333	ENSG00000181781	ODF3L2	284451	outer dense fiber of sperm tails 3-like 2	NM_182577::NP_872383	3	1	0	3	0	0	4	0	1	0	0	1	6	4	1	1	ODF3L2	-0.752154	1	2.99738	0.140234
34635	ENSG00000234068	PAGE2	203569	P antigen family, member 2 (prostate associated)	NM_207339::NP_997222	3	0	0	4	2	1	0	1	0	0	0	0	2	0	0	0	PAGE2	-0.750244	1	Inf	0.591215
53148	ENSG00000261302	LOC100996353	100996353	uncharacterized LOC100996353	XR_159266::XR_172165::XR_158900	2	0	3	0	0	0	0	3	2	0	3	2	1	0	2	0	LOC100996353	-0.749426	1	-1.01855	0.66735
12096	ENSG00000166869	CHP2	63928	calcineurin-like EF-hand protein 2	NP_071380::NM_022097	0	0	1	1	1	0	0	0	0	0	1	1	1	1	0	3	CHP2	-0.74892	1	1.24878	0.693038
11967	ENSG00000166359	WDR88	126248	WD repeat domain 88	NP_775750::NM_173479	26	8	45	10	12	8	14	16	21	5	7	12	15	19	16	8	WDR88	-0.748809	1	0.602786	0.414986
14944	ENSG00000179715	PCED1B	91523	PC-esterase domain containing 1B	NP_612380::NM_138371	91	73	92	68	49	55	34	58	155	95	89	68	131	103	76	68	PCED1B	-0.748652	1	0.0777753	0.975799
3544	ENSG00000108309	RUNDC3A	10900	RUN domain containing 3A	NM_001144826::NP_001138298::NP_006686::NM_006695::NM_001144825::NP_001138297	2	3	1	2	0	0	4	1	0	0	0	0	3	2	3	0	RUNDC3A	-0.748381	1	Inf	0.0686549
14952	ENSG00000179774	ATOH7	220202	atonal homolog 7 (Drosophila)	NM_145178::NP_660161	4	7	10	14	2	2	14	2	9	10	15	6	13	7	7	4	ATOH7	-0.748107	1	-0.249726	0.755994
22993	ENSG00000212443	SNORA53	677832	small nucleolar RNA, H/ACA box 53	NR_003015	0	1	0	4	1	0	1	1	5	0	2	4	0	5	1	3	SNORA53	-0.748068	1	-0.193286	0.991074
170	ENSG00000007062	PROM1	8842	prominin 1	NM_001145847::NM_001145851::NM_001145850::NP_006008::NP_001139319::NP_001139321::NM_006017::NM_001145849::NP_001139320::NM_001145848::NM_001145852::NP_001139324::NP_001139323::NP_001139322	0	1	4	2	1	0	1	2	3	2	0	0	0	0	9	3	PROM1	-0.746286	1	1.5044	0.446665
2792	ENSG00000103154	NECAB2	54550	N-terminal EF-hand calcium binding protein 2	NP_061938::NM_019065	6	0	2	6	2	3	1	2	6	6	2	2	4	4	6	4	NECAB2	-0.745879	1	0.330317	0.829554
18229	ENSG00000198610	AKR1C4	1109	aldo-keto reductase family 1, member C4	NM_001818::NP_001809	11	6	3	13	3	3	8	6	11	6	1	7	8	8	15	8	AKR1C4	-0.74495	1	0.887547	0.285139
49390	ENSG00000256262	USP30-AS1	100131733	USP30 antisense RNA 1	NR_038996	2	3	5	0	1	0	3	2	2	0	3	3	0	1	1	0	USP30-AS1	-0.744233	1	-1.95255	0.365462
17250	ENSG00000189184	PCDH18	54510	protocadherin 18	NP_061908::NM_019035	0	4	4	12	6	1	0	5	2	1	1	1	1	5	3	3	PCDH18	-0.744066	1	1.35947	0.30253
43963	ENSG00000249738	LOC285626	285626	uncharacterized LOC285626	NR_037889	1	2	0	0	2	0	0	0	1	1	0	0	2	0	1	0	LOC285626	-0.74399	1	0.984628	0.963398
15105	ENSG00000180539	C9orf139	401563	chromosome 9 open reading frame 139	NP_997394::NM_207511	2	0	4	3	1	1	1	2	2	0	0	0	1	0	0	0	C9orf139	-0.743673	1	-0.268538	1
21052	ENSG00000205850	C1QTNF9B-AS1	542767	C1QTNF9B antisense RNA 1	NP_001129288::NM_001014442::NM_001135816::NP_001014442	22	17	18	20	6	19	5	18	37	18	21	22	8	7	29	16	C1QTNF9B-AS1	-0.742317	1	-0.554706	0.197382
13199	ENSG00000171388	APLN	8862	apelin	NM_017413::NP_059109	45	48	77	57	20	34	53	27	46	29	36	38	44	40	44	54	APLN	-0.741471	1	0.415045	0.174327
17302	ENSG00000189409	MMP23B	8510	matrix metallopeptidase 23B	NP_008914::NM_006983	12	18	17	9	9	16	8	1	3	21	10	17	12	16	10	18	MMP23B	-0.741321	1	0.1537	0.657255
12369	ENSG00000167914	GSDMA	284110	gasdermin A	NM_178171::NP_835465	3	1	4	4	0	1	3	3	3	6	1	2	1	0	5	2	GSDMA	-0.741104	1	-0.454422	0.790082
11120	ENSG00000163395	IGFN1	91156	immunoglobulin-like and fibronectin type III domain containing 1	NM_001164586::NP_001158058::NM_178275	12	7	15	15	10	3	4	12	17	11	2	31	14	17	15	14	IGFN1	-0.741023	1	0.187144	0.88066
18092	ENSG00000198185	ZNF334	55713	zinc finger protein 334	NM_018102::NM_199441::NR_073026::NP_001257426::NM_001270497::NP_060572	0	0	6	4	3	0	2	0	3	0	0	1	0	3	2	0	ZNF334	-0.739781	1	0.64488	0.937572
12484	ENSG00000168348	INSM2	84684	insulinoma-associated 2	NP_115983::NM_032594	0	1	3	3	0	1	2	1	5	4	1	1	5	3	0	1	INSM2	-0.739537	1	-0.00872751	0.984424
12486	ENSG00000168356	SCN11A	11280	sodium channel, voltage-gated, type XI, alpha subunit	NP_054858::NM_014139	6	22	6	6	11	5	3	8	11	7	3	10	3	5	6	10	SCN11A	-0.739223	1	-0.230208	0.823658
50411	ENSG00000258169	LINC00485	283432	long intergenic non-protein coding RNA 485	NR_033855	0	2	1	0	1	1	0	0	4	5	1	0	1	1	1	2	LINC00485	-0.739056	1	-0.8886	0.678175
21363	ENSG00000206799	SNORA32	692063	small nucleolar RNA, H/ACA box 32	NR_003032	37	47	38	64	22	38	17	39	46	46	28	50	16	57	60	41	SNORA32	-0.738535	1	0.12067	0.669497
3307	ENSG00000106278	PTPRZ1	5803	protein tyrosine phosphatase, receptor-type, Z polypeptide 1	NP_002842::NM_001206839::NP_001193768::NP_001193767::NM_001206838::NM_002851	6	15	14	8	4	9	7	7	6	12	6	10	5	17	13	3	PTPRZ1	-0.738332	1	0.224211	0.692318
9931	ENSG00000154997	SEPT14	346288	septin 14	NP_997249::NM_207366	2	9	4	8	0	7	4	4	13	5	3	8	1	4	5	1	SEPT14	-0.738014	1	-1.19743	0.166615
3092	ENSG00000105261	OVOL3	728361	ovo-like 3 (Drosophila)	NP_001257877::NM_001270948	1	1	3	7	2	1	1	3	4	2	3	1	5	2	4	1	OVOL3	-0.736207	1	0.4789	0.827329
11640	ENSG00000165072	MAMDC2	256691	MAM domain containing 2	NP_694999::NM_153267	6	3	1	4	0	5	1	3	1	7	10	6	1	1	11	0	MAMDC2	-0.735371	1	-0.863289	0.507075
9740	ENSG00000153253	SCN3A	6328	sodium channel, voltage-gated, type III, alpha subunit	NP_001075146::NP_008853::NM_001081677::NM_001081676::NP_001075145::NM_006922	0	2	5	0	3	0	0	1	6	0	0	2	3	0	3	3	SCN3A	-0.734399	1	0.618437	0.927859
47439	ENSG00000253831	ETV3L	440695	ets variant 3-like	NM_001004341::NP_001004341	6	3	12	14	5	8	3	4	6	9	10	8	8	3	4	2	ETV3L	-0.733614	1	-0.802057	0.286068
33638	ENSG00000232759	LOC100506178	100506178	uncharacterized LOC100506178	NR_038393	27	27	61	38	15	24	28	23	46	59	43	52	12	42	35	31	LOC100506178	-0.731967	1	-0.691869	0.0580904
42758	ENSG00000246898	LOC100505865	100505865	uncharacterized LOC100505865	NR_046242	0	0	12	3	2	0	2	4	2	2	4	4	0	4	4	6	LOC100505865	-0.731365	1	0.182047	0.825722
1991	ENSG00000092421	SEMA6A	57556	sema domain, transmembrane domain (TM), and cytoplasmic domain, (semaphorin) 6A	NM_020796::NP_065847	15	24	24	21	20	8	7	17	30	22	30	25	23	22	17	22	SEMA6A	-0.730033	1	-0.239905	0.595182
17297	ENSG00000189377	CXCL17	284340	chemokine (C-X-C motif) ligand 17	NP_940879::NM_198477	3	0	0	0	0	0	0	2	0	0	0	0	2	0	1	0	CXCL17	-0.730029	1	Inf	0.47781
820	ENSG00000060140	STYK1	55359	serine/threonine/tyrosine kinase 1	NP_060893::NM_018423	50	29	26	40	19	19	24	27	33	40	34	21	22	24	30	24	STYK1	-0.729925	1	-0.274185	0.524462
14665	ENSG00000178248	LOC388882	388882	uncharacterized LOC388882	XR_109751::XR_172368::NM_001006606::XR_112226	5	0	4	7	1	7	1	0	8	0	5	0	3	0	0	0	LOC388882	-0.729317	1	-1.66819	0.205681
2395	ENSG00000100721	TCL1A	8115	T-cell leukemia/lymphoma 1A	NR_049726::NM_001098725::NP_068801::NM_021966::NP_001092195	2	1	4	2	2	2	1	0	1	0	1	1	1	1	0	1	TCL1A	-0.729095	1	0.132351	1
28964	ENSG00000226520	KIRREL-IT1	100505785	KIRREL intronic transcript 1 (non-protein coding)	XR_171217::XR_133208::XR_108362	4	2	2	3	0	1	2	4	6	0	0	2	1	4	0	0	KIRREL-IT1	-0.728722	1	-0.339107	0.823545
16528	ENSG00000186334	SLC36A3	285641	solute carrier family 36 (proton/amino acid symporter), member 3	NP_001138489::NM_181774::NP_861439::NM_001145017	2	3	4	9	0	6	2	3	7	7	2	0	4	1	0	2	SLC36A3	-0.727123	1	-0.944405	0.384153
14966	ENSG00000179846	NKPD1	284353	NTPase, KAP family P-loop domain containing 1	NM_198478::NP_940880	3	0	2	9	0	0	5	3	1	0	1	2	2	3	0	6	NKPD1	-0.72642	1	1.5349	0.304788
6548	ENSG00000131738	KRT33B	3884	keratin 33B	NP_002270::NM_002279	3	1	2	4	1	2	1	2	6	12	7	0	6	7	3	6	KRT33B	-0.726076	1	-0.154045	0.995147
16991	ENSG00000188269	OR7A5	26659	olfactory receptor, family 7, subfamily A, member 5	NP_059976::NM_017506	1	4	8	9	3	0	5	5	7	5	4	0	4	5	2	1	OR7A5	-0.726023	1	-0.25736	0.840761
10488	ENSG00000159674	LOC100130872::SPON2	100130872::10417	uncharacterized LOC100130872::spondin 2, extracellular matrix protein	NR_024569::NP_001185950::NM_012445::NP_001121797::NP_036577::NM_001199021::NM_001128325	6	3	5	8	5	1	3	4	4	8	4	8	6	6	9	4	LOC100130872::SPON2	-0.725921	1	0.176898	0.878083
14922	ENSG00000179580	RNF151	146310	ring finger protein 151	NP_777563::NM_174903	0	4	3	0	1	0	0	4	21	3	0	0	0	2	1	0	RNF151	-0.725656	1	-2.68776	0.251163
9321	ENSG00000149571	KIRREL3	84623	kin of IRRE like 3 (Drosophila)	NP_001155179::NM_001161707::NP_115920::NM_032531	8	5	2	7	2	4	3	5	8	2	2	7	5	2	0	2	KIRREL3	-0.725215	1	-0.75427	0.380513
10911	ENSG00000162645	GBP2	2634	guanylate binding protein 2, interferon-inducible	NP_004111::NM_004120	16	11	19	11	3	3	13	16	24	12	21	12	11	22	15	17	GBP2	-0.724736	1	-0.00509516	0.975906
3243	ENSG00000105894	PTN	5764	pleiotrophin	NM_002825::NP_002816	77	52	63	41	35	32	35	41	88	31	32	48	47	62	57	42	PTN	-0.724489	1	0.266015	0.51472
17058	ENSG00000188517	COL25A1	84570	collagen, type XXV, alpha 1	NM_198721::NP_115907::NM_032518::NP_942014::NM_001256074::NP_001243003::NR_045756	4	2	2	3	0	3	1	3	7	5	4	3	2	3	11	5	COL25A1	-0.724068	1	0.270647	0.833609
33650	ENSG00000232774	FLJ22447	400221	uncharacterized LOC400221	NR_039985	1	2	9	4	4	2	1	2	6	10	6	4	2	3	24	8	FLJ22447	-0.720662	1	0.574489	0.601235
24222	ENSG00000215217	C5orf49	134121	chromosome 5 open reading frame 49	NM_001089584::NP_001083053	5	0	10	7	1	5	5	1	8	6	2	4	3	11	8	5	C5orf49	-0.720473	1	0.572302	0.539861
5943	ENSG00000127129	EDN2	1907	endothelin 2	NP_001947::NM_001956	10	11	25	25	10	9	11	12	24	13	9	18	28	15	16	20	EDN2	-0.717512	1	0.528779	0.374509
17133	ENSG00000188778	ADRB3	155	adrenoceptor beta 3	NP_000016::NM_000025	0	0	3	1	1	0	1	0	2	1	0	1	1	3	1	1	ADRB3	-0.717431	1	0.806525	0.827851
15992	ENSG00000184361	SPATA32	124783	spermatogenesis associated 32	NP_689556::NM_152343	4	0	6	9	1	2	3	5	4	9	24	7	7	0	6	32	SPATA32	-0.715802	1	-0.0770616	0.925605
13486	ENSG00000172482	AGXT	189	alanine-glyoxylate aminotransferase	NP_000021::NM_000030	7	1	2	3	1	3	1	3	7	3	4	3	3	7	2	3	AGXT	-0.715778	1	-0.0591008	1
29523	ENSG00000227242	LOC728989	728989	phosphodiesterase 4D interacting protein pseudogene	NR_024442	105	97	142	142	77	65	71	82	179	111	77	150	152	69	97	119	LOC728989	-0.715207	1	-0.0304296	0.670751
4508	ENSG00000115665	SLC5A7	60482	solute carrier family 5 (choline transporter), member 7	NM_021815::NP_068587	2	0	7	0	0	2	1	2	2	0	2	2	0	2	2	0	SLC5A7	-0.714953	1	-0.501206	0.918039
28460	ENSG00000225860	FLJ42842	440446	uncharacterized FLJ42842	NM_001004335::XR_109407::XR_172214::XR_111720	8	4	7	9	2	8	3	4	8	8	5	11	10	10	6	5	FLJ42842	-0.714556	1	0.119602	0.966545
14889	ENSG00000179397	C1orf101	257044	chromosome 1 open reading frame 101	NM_001242340::NP_776168::NM_001130957::NP_001229269::NP_001124429::NM_173807	11	9	19	12	2	10	9	10	26	13	6	15	5	11	11	8	C1orf101	-0.71379	1	-0.594672	0.266928
32489	ENSG00000231216	LOC100093698	100093698	unknown transcript	NR_046087	1	0	2	4	0	4	0	0	3	0	0	4	0	2	0	1	LOC100093698	-0.712344	1	-1.0714	0.663175
13299	ENSG00000171777	RASGRP4	115727	RAS guanyl releasing protein 4	NM_001146202::NP_733749::NP_001139675::NM_001146206::NM_170604::NM_001146205::NM_001146207::NP_001139678::NP_001139676::NM_001146203::NM_052949::NM_170602::NP_001139677::NM_001146204::NP_001139674::NP_001139679::NM_170603	4	5	26	5	2	7	7	7	8	10	4	4	1	5	6	3	RASGRP4	-0.711436	1	-0.718611	0.47751
4772	ENSG00000117586	TNFSF4	7292	tumor necrosis factor (ligand) superfamily, member 4	NM_003326::NP_003317	10	8	14	26	6	14	6	9	10	11	12	14	6	21	16	10	TNFSF4	-0.711219	1	0.220644	0.613832
27920	ENSG00000225138	LOC100288152	100288152	uncharacterized LOC100288152	XR_112710::XR_108569	24	15	20	23	9	16	14	11	37	29	11	29	27	34	18	31	LOC100288152	-0.710498	1	0.217922	0.67409
12444	ENSG00000168209	DDIT4	54541	DNA-damage-inducible transcript 4	NP_061931::NM_019058	651	200	317	177	333	124	182	167	844	229	188	238	672	312	298	320	DDIT4	-0.709847	1	0.410856	0.742566
7911	ENSG00000139537	CCDC65	85478	coiled-coil domain containing 65	NM_033124::NP_149115	31	41	30	68	17	18	35	37	33	40	13	32	19	14	36	33	CCDC65	-0.709409	1	-0.0722603	0.864395
11467	ENSG00000164393	GPR111	222611	G protein-coupled receptor 111	NM_153839::NP_722581	1	1	3	0	1	1	0	1	0	0	0	1	0	0	0	1	GPR111	-0.709225	1	0.0260026	1
34506	ENSG00000233901	LOC100506119	100506119	uncharacterized LOC100506119	XR_171812::XR_171811::XR_108951::XR_108954	66	4	58	5	20	8	42	3	9	9	2	28	12	22	7	29	LOC100506119	-0.708912	1	0.668829	0.540513
13413	ENSG00000172236	TPSAB1	7177	tryptase alpha/beta 1	NP_003285::NM_003294	4	2	2	2	1	2	3	0	6	5	0	5	1	1	1	1	TPSAB1	-0.708358	1	-1.77481	0.200248
40363	ENSG00000241644	INMT	11185	indolethylamine N-methyltransferase	NM_001199219::NP_001186148::NP_006765::NM_006774	3	5	7	6	5	4	0	4	4	5	2	3	3	3	1	3	INMT	-0.708287	1	-0.35898	0.8091
27461	ENSG00000224533	TMLHE-AS1	100507404	TMLHE antisense RNA 1	NR_039991::XR_133567	8	13	19	9	6	13	7	4	17	6	7	10	4	13	7	8	TMLHE-AS1	-0.707565	1	-0.184429	0.796749
5293	ENSG00000122224	LY9	4063	lymphocyte antigen 9	NM_001033667::NP_001028839::NM_001261456::NP_001248385::NM_002348::NP_001248386::NP_002339::NM_001261457	8	4	6	0	3	5	2	1	6	4	1	3	8	2	3	3	LY9	-0.707052	1	0.500619	0.819831
1816	ENSG00000088926	F11	2160	coagulation factor XI	NP_000119::NM_000128::NM_019559	2	0	0	1	0	0	0	2	1	0	0	1	0	0	0	0	F11	-0.706723	1	#NAME?	0.721667
38921	ENSG00000239605	C2orf61	285051	chromosome 2 open reading frame 61	NP_775920::NP_001157033::NM_001163561::NM_173649	2	0	0	1	0	0	0	2	1	0	0	0	0	2	0	1	C2orf61	-0.706723	1	1.89375	0.76535
18696	ENSG00000199631	SNORD33	26818	small nucleolar RNA, C/D box 33	NR_000020	3	4	2	3	0	3	2	3	3	0	2	2	1	1	4	4	SNORD33	-0.706594	1	0.657858	0.70682
52174	ENSG00000260105	AOC4	90586	amine oxidase, copper containing 3 (vascular adhesion protein 1) pseudogene	NR_002773	4	4	0	3	2	1	4	0	2	4	1	3	2	1	0	3	AOC4	-0.705595	1	-0.629795	0.737894
11959	ENSG00000166341	DCHS1	8642	dachsous 1 (Drosophila)	NP_003728::NM_003737::NM_024542	12	11	19	18	14	6	7	9	24	13	15	21	11	15	21	13	DCHS1	-0.705428	1	-0.13729	0.772282
7542	ENSG00000137462	TLR2	7097	toll-like receptor 2	NP_003255::NM_003264	15	4	20	7	8	8	3	8	13	7	13	17	4	20	23	9	TLR2	-0.704055	1	0.241879	0.632924
15622	ENSG00000182968	SOX1	6656	SRY (sex determining region Y)-box 1	NM_005986::NP_005977	6	0	0	1	2	0	2	0	3	3	1	2	1	3	7	2	SOX1	-0.702207	1	0.671411	0.676772
17386	ENSG00000196242	OR2C3	81472	olfactory receptor, family 2, subfamily C, member 3	NM_198074::NP_932340	10	5	7	3	4	3	1	8	5	4	7	9	1	7	7	5	OR2C3	-0.701373	1	-0.292641	0.863624
25	ENSG00000002587	HS3ST1	9957	heparan sulfate (glucosamine) 3-O-sulfotransferase 1	NM_005114::NP_005105	0	1	2	4	1	1	2	0	13	6	1	3	2	4	1	3	HS3ST1	-0.700758	1	-0.986468	0.376176
25633	ENSG00000221539	SNORD99	692212	small nucleolar RNA, C/D box 99	NR_003077	6	8	7	11	7	7	2	4	12	6	4	11	9	6	7	6	SNORD99	-0.699704	1	-0.0063223	0.921578
12478	ENSG00000168309	FAM107A	11170	family with sequence similarity 107, member A	NM_007177::NP_009108::NP_001070246::NM_001076778	1	3	4	0	1	3	1	0	1	1	2	1	1	0	0	6	FAM107A	-0.699567	1	0.420505	0.809709
26711	ENSG00000223519	LOC100130097	100130097	kinesin-like protein family member 6-like	XP_001717320::XP_003960330::XP_001717126::XM_001717268::XM_003960281::XM_001717074	2	5	4	6	1	3	3	4	4	23	2	4	1	2	1	1	LOC100130097	-0.698436	1	-2.69547	0.102663
8705	ENSG00000144810	COL8A1	1295	collagen, type VIII, alpha 1	NM_001850::NM_020351::NP_065084::NP_001841	16	7	10	6	4	7	8	5	10	20	6	4	7	10	10	15	COL8A1	-0.696719	1	0.120175	0.793018
18984	ENSG00000200229	SNORD3B-1	26851	small nucleolar RNA, C/D box 3B-1	NR_003271	43	22	25	42	19	13	22	28	27	64	16	149	42	71	247	33	SNORD3B-1	-0.69634	1	0.775473	0.542295
16711	ENSG00000187094	CCK	885	cholecystokinin	NP_001167609::NM_000729::NM_001174138::NP_000720	31	11	23	10	14	11	12	8	32	9	21	23	23	30	30	27	CCK	-0.695965	1	0.524052	0.239868
17746	ENSG00000197253	TPSB2	64499	tryptase beta 2 (gene/pseudogene)	NP_077078::NM_024164	3	1	0	4	1	0	2	2	7	4	1	5	3	0	3	3	TPSB2	-0.695198	1	-0.643324	0.560369
3274	ENSG00000106031	HOXA13	3209	homeobox A13	NP_000513::NM_000522	62	22	42	42	19	24	27	33	54	40	27	45	44	49	43	55	HOXA13	-0.695143	1	0.347794	0.293816
6131	ENSG00000128849	CGNL1	84952	cingulin-like 1	NP_116255::NP_001239264::NM_032866::NM_001252335	151	53	106	98	80	68	34	66	147	45	120	66	97	57	71	57	CGNL1	-0.694941	1	-0.245322	0.486519
23835	ENSG00000214262	ANKRD36BP1	84832	ankyrin repeat domain 36B pseudogene 1	NR_026844	36	57	58	55	17	19	50	45	59	38	40	88	12	61	32	45	ANKRD36BP1	-0.694601	1	-0.514202	0.263526
8488	ENSG00000143473	KCNH1	3756	potassium voltage-gated channel, subfamily H (eag-related), member 1	NP_758872::NM_172362::NM_002238::NP_002229	4	1	1	5	1	1	1	4	1	4	2	2	2	2	0	0	KCNH1	-0.693504	1	-1.05925	0.566152
40035	ENSG00000241186	TDGF1	6997	teratocarcinoma-derived growth factor 1	NP_003203::NM_003212::NP_001167607::NM_001174136	0	1	5	3	3	2	0	0	0	5	2	4	0	1	6	5	TDGF1	-0.692745	1	0.0895216	0.919447
14617	ENSG00000178033	FAM26E	254228	family with sequence similarity 26, member E	NM_153711::NP_714922	66	37	58	42	14	32	43	37	73	40	61	52	30	49	54	48	FAM26E	-0.69233	1	-0.22078	0.499806
8563	ENSG00000143858	SYT2	127833	synaptotagmin II	NM_001136504::NM_177402::NP_001129976::NP_796376	3	6	5	1	3	4	0	3	4	4	6	0	3	1	6	5	SYT2	-0.692244	1	0.135917	0.904249
6345	ENSG00000130545	CRB3	92359	crumbs homolog 3 (Drosophila)	NM_174881::NP_777377::NP_631900::NM_139161	2	6	0	3	1	3	1	3	3	0	0	3	2	0	3	3	CRB3	-0.691999	1	0.766926	0.80169
14965	ENSG00000179841	AKAP5	9495	A kinase (PRKA) anchor protein 5	NP_004848::NM_004857	37	19	38	35	18	14	20	27	36	14	36	32	25	30	25	37	AKAP5	-0.691514	1	0.0858979	0.784268
10319	ENSG00000158406	HIST4H4::HIST2H4B::HIST1H4I::HIST1H4A::HIST1H4D::HIST1H4F::HIST1H4K::HIST1H4J::HIST1H4C::HIST1H4H::HIST1H4B::HIST1H4E::HIST1H4L::HIST2H4A	121504::554313::8294::8359::8360::8361::8362::8363::8364::8365::8366::8367::8368::8370	histone cluster 4, H4::histone cluster 2, H4b::histone cluster 1, H4i::histone cluster 1, H4a::histone cluster 1, H4d::histone cluster 1, H4f::histone cluster 1, H4k::histone cluster 1, H4j::histone cluster 1, H4c::histone cluster 1, H4h::histone cluster 1, H4b::histone cluster 1, H4e::histone cluster 1, H4l::histone cluster 2, H4a	NM_175054::NP_778224::NM_001034077::NP_001029249::NM_003495::NP_003486::NP_003529::NM_003538::NP_003530::NM_003539::NM_003540::NP_003531::NP_003532::NM_003541::NP_068803::NM_021968::NP_003533::NM_003542::NM_003543::NP_003534::NM_003544::NP_003535::NP_003536::NM_003545::NM_003546::NP_003537::NP_003539::NM_003548	43	28	44	45	25	20	22	32	40	23	27	44	24	29	36	36	HIST4H4::HIST2H4B::HIST1H4I::HIST1H4A::HIST1H4D::HIST1H4F::HIST1H4K::HIST1H4J::HIST1H4C::HIST1H4H::HIST1H4B::HIST1H4E::HIST1H4L::HIST2H4A	-0.689932	1	0.0323904	0.973001
32547	ENSG00000231298	LINC00704	100216001	long intergenic non-protein coding RNA 704	NR_024475	8	4	7	4	5	3	3	3	3	4	4	4	7	4	4	6	LINC00704	-0.68913	1	0.59195	0.541976
23018	ENSG00000212487	SNORA17	677804	small nucleolar RNA, H/ACA box 17	NR_002958	12	13	18	23	7	15	9	10	18	18	8	18	16	18	21	18	SNORA17	-0.688982	1	0.383302	0.472172
27507	ENSG00000224596	ZMIZ1-AS1	283050	ZMIZ1 antisense RNA 1	NR_015429::NR_024429::NR_024431	0	1	0	2	0	2	0	0	4	0	0	1	0	1	3	0	ZMIZ1-AS1	-0.688122	1	0.0790576	1
11004	ENSG00000162981	FAM84A	151354	family with sequence similarity 84, member A	NM_145175::NP_660158	11	15	29	12	3	12	12	15	12	20	12	14	11	14	14	6	FAM84A	-0.685257	1	-0.263891	0.667951
43389	ENSG00000248890	HHIP-AS1	646576	HHIP antisense RNA 1	NR_037595	11	9	18	11	6	14	5	5	6	9	13	9	6	8	16	14	HHIP-AS1	-0.684595	1	0.264513	0.56325
10163	ENSG00000157060	SHCBP1L	81626	SHC SH2-domain binding protein 1-like	NM_030933::NP_112195	1	4	6	2	2	2	3	1	1	4	0	2	4	1	2	0	SHCBP1L	-0.684575	1	0.255498	1
22811	ENSG00000212124	TAS2R19	259294	taste receptor, type 2, member 19	NM_176888::NP_795369	2	2	4	2	2	1	2	1	2	0	2	4	4	12	1	2	TAS2R19	-0.684365	1	1.35658	0.263272
15199	ENSG00000180999	C1orf105	92346	chromosome 1 open reading frame 105	NP_640333::NM_139240	0	2	1	0	2	0	0	0	0	0	0	0	0	0	0	1	C1orf105	-0.684089	1	Inf	0.976039
7447	ENSG00000136931	NR5A1	2516	nuclear receptor subfamily 5, group A, member 1	NM_004959::NP_004950	4	1	1	6	2	1	4	0	1	3	1	0	4	0	4	3	NR5A1	-0.682819	1	1.24373	0.411253
51789	ENSG00000259662	FBXL22	283807	F-box and leucine-rich repeat protein 22	NM_203373::NP_976307	0	1	4	2	3	0	0	1	0	1	2	0	0	1	1	0	FBXL22	-0.681073	1	-0.76553	1
18383	ENSG00000198914	POU3F3	5455	POU class 3 homeobox 3	NP_006227::NM_006236	13	30	24	25	10	18	10	23	22	32	20	25	24	24	27	14	POU3F3	-0.680708	1	-0.0325034	0.9624
33189	ENSG00000232159	RAB9BP1	9366	RAB9B, member RAS oncogene family pseudogene 1	NR_000039	14	1	2	4	2	3	4	4	0	2	0	2	0	3	0	0	RAB9BP1	-0.679458	1	-0.47421	1
1462	ENSG00000079102	RUNX1T1	862	runt-related transcription factor 1; translocated to, 1 (cyclin D-related)	NM_001198633::NP_001185557::NP_783554::NM_004349::NM_001198679::NM_175634::NP_004340::NP_001185560::NM_175635::NP_001185562::NM_175636::NM_001198634::NM_001198629::NP_783553::NM_001198631::NM_001198628::NM_001198632::NM_001198625::NP_001185556::NM_001198627::NM_001198626::NM_001198630::NP_001185559::NP_001185555::NP_001185558::NP_001185554::NP_783552::NP_001185561::NP_001185608::NP_001185563	12	7	16	18	7	10	3	13	11	7	4	12	10	5	5	14	RUNX1T1	-0.67925	1	0.182953	0.894277
11379	ENSG00000164116	GUCY1A3	2982	guanylate cyclase 1, soluble, alpha 3	NM_001130686::NM_000856::NP_001124156::NM_001130682::NM_001130685::NP_001124154::NM_001130683::NP_000847::NP_001124155::NP_001124157::NM_001256449::NP_001243378::NM_001130684::NP_001124159::NM_001130687	13	8	15	6	2	7	5	13	2	2	7	1	2	8	10	12	GUCY1A3	-0.679214	1	1.31377	0.050624
44202	ENSG00000250072	LOC255187	255187	hCG1980447	XR_112784::XR_110313::XR_171529	6	3	5	5	2	7	0	3	3	11	5	6	6	16	12	5	LOC255187	-0.679107	1	0.667543	0.321783
16896	ENSG00000187908	DMBT1	1755	deleted in malignant brain tumors 1	NM_004406::NM_017579::NP_060049::NM_007329::NP_015568::NP_004397	58	5	11	17	22	4	27	0	185	8	49	65	70	56	14	69	DMBT1	-0.678215	1	-0.274122	0.642886
14671	ENSG00000178297	TMPRSS9	360200	transmembrane protease, serine 9	NP_892018::NM_182973	24	39	54	18	24	28	12	22	51	20	27	21	19	15	28	25	TMPRSS9	-0.676951	1	-0.280987	0.444074
19791	ENSG00000201865	SNORD50B	692088	small nucleolar RNA, C/D box 50B	NR_003044	18	15	17	28	13	14	9	13	16	18	3	15	12	21	10	13	SNORD50B	-0.676947	1	0.255089	0.676664
1368	ENSG00000076706	MCAM	4162	melanoma cell adhesion molecule	NM_006500::NP_006491	106	62	116	137	55	60	72	72	145	92	89	59	86	85	145	65	MCAM	-0.676321	1	0.142208	0.73666
30159	ENSG00000228120	LOC100288336	100288336	Putative uncharacterized protein ENSP00000383251	XM_002343754::XP_003960847::XP_002343795::XM_003960798	10	0	11	20	3	6	14	0	6	7	5	12	2	7	13	3	LOC100288336	-0.675774	1	-0.155592	0.916166
15224	ENSG00000181097	BREA2	286076	breast cancer estrogen-induced apoptosis 2	NM_001024610::NR_015445	4	26	12	3	2	4	3	25	14	18	1	4	9	2	10	9	BREA2	-0.672765	1	-0.0933647	0.901728
7543	ENSG00000137463	MGARP	84709	mitochondria-localized glutamic acid-rich protein	NP_116012::NM_032623	0	1	4	0	0	1	1	1	1	0	0	0	0	0	1	0	MGARP	-0.671123	1	0.502288	1
3789	ENSG00000110169	HPX	3263	hemopexin	NP_000604::NM_000613	0	3	3	0	1	3	0	0	11	4	0	3	1	10	3	3	HPX	-0.671066	1	0.127113	1
11531	ENSG00000164651	SP8	221833	Sp8 transcription factor	NM_198956::NP_874359::NP_945194::NM_182700	8	4	10	10	5	2	9	3	10	13	7	15	11	6	7	3	SP8	-0.670837	1	-0.538422	0.374716
6265	ENSG00000130055	GDPD2	54857	glycerophosphodiester phosphodiesterase domain containing 2	NM_001171191::NM_001171193::NP_001164662::NP_001164663::NM_001171192::NP_060181::NP_001164664::NM_017711	4	8	2	3	2	1	4	5	7	2	0	14	6	8	5	2	GDPD2	-0.670327	1	0.146262	1
8051	ENSG00000140478	GOLGA6D	653643	golgin A6 family, member D	NM_001145224::NP_001138696	8	7	10	17	7	9	5	5	9	14	6	17	4	12	11	6	GOLGA6D	-0.668995	1	-0.390331	0.595301
3246	ENSG00000105929	ATP6V0A4	50617	ATPase, H+ transporting, lysosomal V0 subunit a4	NM_130841::NP_065683::NM_020632::NM_130840::NP_570855::NP_570856	0	0	2	0	1	0	0	0	0	0	0	0	2	0	0	1	ATP6V0A4	-0.668166	1	Inf	0.531782
29545	ENSG00000227268	KLLN	100144748	killin, p53-regulated DNA replication inhibitor	NM_001126049::NP_001119521	0	0	2	0	1	0	0	0	2	0	0	0	0	0	0	0	KLLN	-0.668166	1	#NAME?	0.767862
28108	ENSG00000225391	NHEG1	100294720	neuroblastoma highly expressed 1	NR_027994	0	0	2	0	1	0	0	0	0	0	0	0	0	0	0	0	NHEG1	-0.668166	1	NA	NA
14663	ENSG00000178235	SLITRK1	114798	SLIT and NTRK-like family, member 1	NP_443142::NM_052910	0	0	2	0	1	0	0	0	2	0	0	0	0	0	0	2	SLITRK1	-0.668166	1	0.291767	1
3977	ENSG00000111713	GYS2	2998	glycogen synthase 2 (liver)	NM_021957::NP_068776	1	2	1	0	0	1	0	2	2	0	1	1	2	0	0	0	GYS2	-0.667757	1	-0.522024	0.866028
42610	ENSG00000244968	MIR3650::LIFR-AS1	100500824::100506495	microRNA 3650::LIFR antisense RNA 1	NR_037423::XR_108573::XR_171497::XR_133399	25	35	48	43	25	21	19	31	29	21	17	57	21	27	23	23	MIR3650::LIFR-AS1	-0.667402	1	-0.247474	0.458818
393	ENSG00000019102	VSIG2	23584	V-set and immunoglobulin domain containing 2	NP_055127::NM_014312	4	0	0	1	0	1	2	0	1	1	0	1	0	0	0	1	VSIG2	-0.667303	1	-1.5547	0.8097
1056	ENSG00000068615	REEP1	65055	receptor accessory protein 1	NP_001158203::NM_001164730::NM_001164731::NM_022912::NM_001164732::NP_001158202::NP_001158204::NP_075063	27	25	65	23	14	22	26	24	37	20	35	22	18	39	17	36	REEP1	-0.666531	1	0.00478272	0.878035
17643	ENSG00000196960	LOC100129307::LOC100131107::LOC729159	100129307::100131107::729159	UPF0607 protein ENSP00000383144-like::UPF0607 protein ENSP00000383783-like::UPF0607 protein ENSP00000381418-like	XP_001717618::XM_001716021::XM_001717566::XM_003960537::XP_003960586::XP_001716073::XP_001718307::XM_001715471::XM_001718255::XM_003960272::XP_001715523::XP_003960321::XP_001732901::XM_001732849::XM_001129515::XM_003960662::XP_003960711::XP_001129515	4	2	2	2	5	0	1	0	5	1	0	1	1	0	1	3	LOC100129307::LOC100131107::LOC729159	-0.666179	1	-0.170561	0.939327
13447	ENSG00000172348	RCAN2	10231	regulator of calcineurin 2	NP_001238902::NM_001251973::NP_005813::NM_005822::NM_001251974::NP_001238903	17	7	20	10	10	1	10	12	14	8	8	13	12	17	27	31	RCAN2	-0.665831	1	1.13771	0.0250234
10733	ENSG00000161594	KLHL10	317719	kelch-like family member 10	NP_689680::NM_152467	2	4	8	1	0	1	2	7	6	4	0	12	1	6	1	8	KLHL10	-0.664748	1	-0.353967	0.783172
2467	ENSG00000101144	BMP7	655	bone morphogenetic protein 7	NP_001710::NM_001719	3	4	4	10	5	3	3	2	12	9	5	6	3	2	0	2	BMP7	-0.66266	1	-1.99654	0.0336951
12715	ENSG00000169291	SHE	126669	Src homology 2 domain containing E	NM_001010846::NP_001010846	27	7	6	8	9	4	6	12	14	9	4	23	8	4	3	5	SHE	-0.661646	1	-1.07818	0.126783
21416	ENSG00000206861	SNORD62A::SNORD62B	26786::692093	small nucleolar RNA, C/D box 62A::small nucleolar RNA, C/D box 62B	NR_002914::NR_003050	1	1	0	1	0	1	1	0	1	0	0	0	0	0	0	3	SNORD62A::SNORD62B	-0.661115	1	1.87673	0.75895
32767	ENSG00000231587	SNORD62A::SNORD62B	26786::692093	small nucleolar RNA, C/D box 62A::small nucleolar RNA, C/D box 62B	NR_002914::NR_003050	1	1	0	1	0	1	1	0	1	0	0	0	0	0	0	3	SNORD62A::SNORD62B	-0.661115	1	1.87673	0.75895
9198	ENSG00000148541	FAM13C	220965	family with sequence similarity 13, member C	NP_001160170::NP_001137245::NM_001001971::NP_001001971::NM_001166698::NP_937858::NM_001143773::NM_198215	36	16	30	31	28	25	3	14	31	6	9	26	7	18	24	25	FAM13C	-0.660882	1	0.219627	0.753766
12744	ENSG00000169432	SCN9A	6335	sodium channel, voltage-gated, type IX, alpha subunit	NM_002977::NP_002968	19	18	22	17	10	8	14	17	18	4	33	7	11	12	11	28	SCN9A	-0.66046	1	-0.0103833	0.871285
9370	ENSG00000150054	MPP7	143098	membrane protein, palmitoylated 7 (MAGUK p55 subfamily member 7)	NP_775767::NM_173496	168	183	227	151	106	127	118	116	217	160	124	166	61	174	198	276	MPP7	-0.660204	1	0.167418	0.455431
14896	ENSG00000179420	OR6W1P	89883	olfactory receptor, family 6, subfamily W, member 1 pseudogene	NR_002140	3	0	0	0	0	1	0	1	1	0	0	0	0	0	0	1	OR6W1P	-0.660175	1	0.291767	1
3645	ENSG00000108924	HLF	3131	hepatic leukemia factor	NM_002126::NP_002117	0	2	2	2	0	0	2	2	6	0	0	2	1	0	0	0	HLF	-0.659039	1	-2.33971	0.271214
6380	ENSG00000130720	FIBCD1	84929	fibrinogen C domain containing 1	NP_001138578::NM_032843::NM_001145106::NP_116232	7	0	3	0	0	0	4	2	2	1	0	3	0	1	1	0	FIBCD1	-0.658587	1	-1.39479	0.559441
20494	ENSG00000204277	LOC100996291	100996291	uncharacterized LOC100996291	NR_073178	1	6	2	7	4	1	1	5	9	1	3	6	2	1	3	4	LOC100996291	-0.658586	1	-0.701924	0.485779
6165	ENSG00000129170	CSRP3	8048	cysteine and glycine-rich protein 3 (cardiac LIM protein)	NM_003476::NP_003467	3	0	2	0	0	3	0	0	0	0	0	0	0	0	0	0	CSRP3	-0.658513	1	NA	NA
42605	ENSG00000244926	LOC100507300	100507300	uncharacterized LOC100507300	NR_038907	9	3	1	3	3	2	5	0	6	3	2	8	4	3	3	3	LOC100507300	-0.658503	1	-0.325455	0.727087
44764	ENSG00000250846	LOC100144602	100144602	uncharacterized LOC100144602	NR_034138	1	3	2	7	4	2	2	0	2	3	3	3	2	3	0	0	LOC100144602	-0.657912	1	-1.03732	0.516933
20815	ENSG00000205002	AARD	441376	alanine and arginine rich domain containing protein	NM_001025357::NP_001020528	276	138	198	210	99	118	174	126	179	63	127	202	124	199	171	128	AARD	-0.657896	1	0.267177	0.377415
17655	ENSG00000196987	LOC100996465	100996465	putative lung carcinoma-associated protein 10-like	XM_003846440::XM_003960088::XM_003846784::XP_003960137::XP_003960886::XP_003846832::XM_003960837::XP_003846488	2	0	1	0	0	0	0	2	2	0	0	1	1	2	1	0	LOC100996465	-0.657868	1	0.798229	0.956907
20398	ENSG00000203999	LOC284751	284751	uncharacterized LOC284751	NR_034124::NM_001025463	25	33	28	32	19	27	20	10	30	26	15	22	17	17	28	39	LOC284751	-0.656794	1	0.235761	0.549098
33717	ENSG00000232860	SMG7-AS1	284649	SMG7 antisense RNA 1	NR_040063	2	5	6	8	2	0	3	9	6	6	4	11	5	3	4	3	SMG7-AS1	-0.65622	1	-0.663171	0.433196
49035	ENSG00000255571	LOC254559	254559	uncharacterized LOC254559	NR_015411	13	19	12	21	10	14	8	11	14	21	10	29	4	21	10	19	LOC254559	-0.656041	1	-0.417502	0.519092
241	ENSG00000009724	MASP2	10747	mannan-binding lectin serine peptidase 2	NP_631947::NM_006610::NM_139208::NP_006601	8	3	25	16	7	9	5	10	17	15	6	14	9	8	14	19	MASP2	-0.653179	1	0.0843647	0.94283
8262	ENSG00000141946	ZIM3	114026	zinc finger, imprinted 3	NP_443114::NM_052882	2	0	3	2	0	2	2	0	7	0	0	1	1	0	4	1	ZIM3	-0.652684	1	0.0599498	0.95974
26729	ENSG00000223546	LINC00630	100287765	long intergenic non-protein coding RNA 630	NR_038988	53	41	51	61	20	30	26	59	61	33	65	41	39	45	32	50	LINC00630	-0.652158	1	-0.182921	0.635719
3042	ENSG00000104972	LILRB1	10859	leukocyte immunoglobulin-like receptor, subfamily B (with TM and ITIM domains), member 1	NP_006660::NP_001075106::NM_006669::NM_001081638::NP_001075108::NM_001081639::NM_001081637::NP_001075107	6	2	7	3	2	2	4	3	1	1	2	3	2	1	11	3	LILRB1	-0.651264	1	1.38304	0.230946
10608	ENSG00000160471	COX6B2	125965	cytochrome c oxidase subunit VIb polypeptide 2 (testis)	NM_144613::NP_653214	19	1	21	7	3	3	10	13	21	4	6	23	6	3	2	9	COX6B2	-0.651255	1	-1.20753	0.104334
21730	ENSG00000207241	SNORD45A	26805	small nucleolar RNA, C/D box 45A	NR_002749	1	1	4	2	0	2	1	2	2	1	1	1	2	2	1	0	SNORD45A	-0.648761	1	0.23033	1
3904	ENSG00000111249	CUX2	23316	cut-like homeobox 2	NM_015267::NP_056082	4	8	2	0	3	1	4	2	5	3	4	3	4	3	0	0	CUX2	-0.648274	1	-0.876327	0.445501
13294	ENSG00000171759	PAH	5053	phenylalanine hydroxylase	NM_000277::NP_000268	5	4	8	7	4	8	1	2	5	0	3	6	2	3	5	4	PAH	-0.647751	1	0.170795	0.982074
11700	ENSG00000165312	OTUD1	220213	OTU domain containing 1	NP_001138845::NM_001145373	16	3	16	9	5	9	11	1	23	10	8	16	10	8	26	6	OTUD1	-0.64674	1	0.0421997	0.947459
1765	ENSG00000087495	PHACTR3	116154	phosphatase and actin regulator 3	NM_183244::NP_001186434::NP_001186435::NP_899067::NP_899069::NM_080672::NM_183246::NM_001199506::NM_001199505::NP_542403	3	1	1	3	3	1	0	1	0	0	5	7	0	4	3	5	PHACTR3	-0.644995	1	-0.0815093	0.999764
18395	ENSG00000198932	GPRASP1	9737	G protein-coupled receptor associated sorting protein 1	NP_001171656::NP_001092880::NM_001099411::NM_001184727::NP_055525::NP_001092881::NM_001099410::NM_014710	54	33	49	36	19	20	39	32	39	34	26	39	23	35	35	25	GPRASP1	-0.644542	1	-0.103317	0.779869
9268	ENSG00000149201	CCDC81	60494	coiled-coil domain containing 81	NP_068599::NM_021827::NP_001149946::NM_001156474	5	7	1	3	4	5	2	0	3	0	0	1	8	3	3	3	CCDC81	-0.64428	1	2.56934	0.079315
9669	ENSG00000152689	RASGRP3	25780	RAS guanyl releasing protein 3 (calcium and DAG-regulated)	NM_015376::NP_056191::NM_001139488::NP_733772::NM_170672::NP_001132960	41	47	35	43	26	27	33	23	28	53	17	66	33	32	36	23	RASGRP3	-0.64416	1	-0.258054	0.490785
16706	ENSG00000187068	C3orf70	285382	chromosome 3 open reading frame 70	NP_001020437::NM_001025266	21	37	33	42	14	41	26	5	32	13	14	8	7	13	9	19	C3orf70	-0.642107	1	-0.355554	0.55002
20675	ENSG00000204657	OR2H2	7932	olfactory receptor, family 2, subfamily H, member 2	NP_009091::NM_007160	0	5	1	9	3	2	3	2	5	3	1	2	7	5	5	1	OR2H2	-0.641224	1	0.991948	0.46093
4839	ENSG00000118298	CA14	23632	carbonic anhydrase XIV	NP_036245::NM_012113	3	0	4	0	2	0	1	1	1	0	0	0	3	0	2	2	CA14	-0.640395	1	3.35926	0.253989
3001	ENSG00000104848	KCNA7	3743	potassium voltage-gated channel, shaker-related subfamily, member 7	NM_031886::NP_114092	11	10	8	9	3	10	8	4	9	12	7	10	7	21	26	9	KCNA7	-0.639991	1	0.813866	0.141452
31018	ENSG00000229292	RFPL4AL1	729974	ret finger protein-like 4A-like 1	XP_003403526::XP_003961009::XM_003960960::XP_003960825::XM_003403478::XM_003960776	7	10	0	0	4	1	2	6	4	9	7	15	0	0	11	1	RFPL4AL1	-0.638726	1	-1.43829	0.197228
5289	ENSG00000122194	PLG	5340	plasminogen	NM_001168338::NM_000301::NP_000292::NP_001161810	5	9	7	2	5	2	2	7	1	2	0	6	0	7	7	3	PLG	-0.635875	1	1.01994	0.334103
51271	ENSG00000259134	LOC145820	145820	uncharacterized LOC145820	NR_027133::NR_027132	0	2	0	4	1	2	1	0	5	0	2	2	1	1	3	5	LOC145820	-0.635295	1	0.333436	0.92517
64	ENSG00000004846	ABCB5	340273	ATP-binding cassette, sub-family B (MDR/TAP), member 5	NM_178559::NM_001163942::NP_001157414::NM_001163993::NM_001163941::NP_001157413::NP_848654::NP_001157465	10	5	12	4	5	5	2	8	4	4	0	11	6	9	5	3	ABCB5	-0.632819	1	0.485836	0.671024
42645	ENSG00000245526	MIR9-2::LINC00461	407047::645323	microRNA 9-2::long intergenic non-protein coding RNA 461	NR_030741::NR_024383::NR_024384::NR_015436	11	15	13	11	9	7	10	7	17	8	10	20	6	9	10	11	MIR9-2::LINC00461	-0.632611	1	-0.475466	0.413622
10351	ENSG00000158571	PFKFB1	5207	6-phosphofructo-2-kinase/fructose-2,6-biphosphatase 1	NP_002616::NP_001258734::NM_001271805::NM_001271804::NR_073450::NP_001258733::NM_002625	1	3	0	1	0	0	1	3	5	0	2	3	0	1	0	2	PFKFB1	-0.631974	1	-1.66796	0.424676
9013	ENSG00000147127	RAB41	347517	RAB41, member RAS oncogene family	NM_001032726::NP_001027898	15	3	15	11	14	3	1	9	20	12	8	12	17	19	4	10	RAB41	-0.631428	1	0.132434	0.945382
32021	ENSG00000230590	FTX	100302692	FTX transcript, XIST regulator (non-protein coding)	NR_028379	11	17	22	12	5	5	10	22	11	2	9	24	10	16	10	15	FTX	-0.631422	1	0.283661	0.642923
2740	ENSG00000102886	GDPD3	79153	glycerophosphodiester phosphodiesterase domain containing 3	NM_024307::NP_077283	28	17	17	26	8	24	11	15	20	11	9	23	23	20	7	23	GDPD3	-0.630918	1	0.392445	0.479786
14185	ENSG00000176049	JAKMIP2	9832	janus kinase and microtubule interacting protein 2	NM_001270934::NM_001270941::NM_014790::NP_001257870::NR_073101::NP_055605::NP_001257863	35	27	34	25	20	11	34	12	23	26	10	21	15	36	31	36	JAKMIP2	-0.630631	1	0.655359	0.0769701
10730	ENSG00000161573	CCL16	6360	chemokine (C-C motif) ligand 16	NP_004581::NM_004590	6	5	4	7	8	1	3	2	11	8	6	3	4	7	5	0	CCL16	-0.630339	1	-0.647312	0.447702
14312	ENSG00000176641	RNF152	220441	ring finger protein 152	NP_775828::NM_173557	16	8	10	9	5	4	10	9	11	12	3	13	4	8	8	22	RNF152	-0.630016	1	0.191376	0.739571
5063	ENSG00000120215	MLANA	2315	melan-A	NM_005511::NP_005502	7	4	4	2	2	1	6	2	4	1	3	3	5	3	3	2	MLANA	-0.629321	1	0.451831	0.815053
18299	ENSG00000198768	APCDD1L	164284	adenomatosis polyposis coli down-regulated 1-like	NP_699191::NM_153360	7	2	0	2	6	1	0	0	0	4	1	0	8	3	0	2	APCDD1L	-0.628505	1	1.4468	0.378294
16268	ENSG00000185385	OR7A17	26333	olfactory receptor, family 7, subfamily A, member 17	NP_112163::NM_030901	4	4	8	16	3	1	4	13	6	3	4	0	5	6	3	1	OR7A17	-0.628292	1	0.369773	0.798126
2024	ENSG00000094796	KRT31	3881	keratin 31	NM_002277::NP_002268	0	9	3	3	4	5	0	2	6	9	7	1	9	1	2	8	KRT31	-0.627434	1	-0.0918963	0.983962
11984	ENSG00000166428	PLD4	122618	phospholipase D family, member 4	NP_620145::NM_138790	1	2	1	0	1	0	0	2	2	3	0	2	2	3	2	1	PLD4	-0.626989	1	0.372462	0.937392
3174	ENSG00000105639	JAK3	3718	Janus kinase 3	NM_000215::NP_000206	26	3	7	6	10	4	3	10	7	13	6	5	13	3	3	3	JAK3	-0.6258	1	-0.285861	0.72838
8862	ENSG00000145949	MYLK4	340156	myosin light chain kinase family, member 4	NP_001012418::NM_001012418	19	43	13	20	14	22	14	18	41	14	18	11	23	26	28	11	MYLK4	-0.625699	1	0.279373	0.767442
44460	ENSG00000250427	LOC100505811	100505811	uncharacterized LOC100505811	XR_171522::XR_110562::XR_112769	9	3	10	7	5	2	0	12	14	5	7	1	17	13	8	6	LOC100505811	-0.625567	1	0.929292	0.235557
24146	ENSG00000215033	LOC100996760	100996760	uncharacterized LOC100996760	XP_003846543::XM_003846495	60	52	76	45	29	39	48	35	40	25	22	56	20	62	49	56	LOC100996760	-0.625054	1	0.492017	0.0874969
52727	ENSG00000260792	LOC100128366	100128366	uncharacterized LOC100128366	NA	2	7	3	5	1	5	3	3	6	0	1	1	2	1	4	0	LOC100128366	-0.624718	1	0.22277	1
11199	ENSG00000163624	CDS1	1040	CDP-diacylglycerol synthase (phosphatidate cytidylyltransferase) 1	NP_001254::NM_001263	18	12	11	18	12	6	13	7	10	15	8	29	6	16	22	12	CDS1	-0.624532	1	-0.0478532	1
34059	ENSG00000233316	DSCR10	259234	Down syndrome critical region gene 10 (non-protein coding)	NR_027695::NM_148676	4	0	2	0	0	1	0	3	2	0	4	0	0	6	0	2	DSCR10	-0.622518	1	0.264019	0.828968
14403	ENSG00000176998	HCG4	54435	HLA complex group 4 (non-protein coding)	NR_002139	3	5	7	8	3	5	3	4	3	1	6	4	10	10	5	7	HCG4	-0.622462	1	1.26546	0.121303
3233	ENSG00000105855	ITGB8	3696	integrin, beta 8	NM_002214::NP_002205	8	9	16	14	2	8	8	13	22	11	8	9	12	17	10	12	ITGB8	-0.62091	1	0.205238	0.81953
10024	ENSG00000155918	RAET1L	154064	retinoic acid early transcript 1L	NP_570970::NM_130900	23	20	32	18	18	19	11	12	42	22	22	33	25	40	18	43	RAET1L	-0.620883	1	0.207311	0.595064
33678	ENSG00000232810	TNF	7124	tumor necrosis factor	NP_000585::NM_000594	3	0	3	0	0	0	0	4	0	2	4	0	4	1	0	0	TNF	-0.620388	1	-0.198736	1
584	ENSG00000041515	MYO16	23026	myosin XVI	NM_001198950::NP_055826::NM_015011::NP_001185879	4	4	6	1	1	1	4	4	6	1	0	9	3	10	2	3	MYO16	-0.620387	1	0.394684	0.822151
8996	ENSG00000147036	LANCL3	347404	LanC lantibiotic synthetase component C-like 3 (bacterial)	NP_001163802::NP_940913::NM_001170331::NM_198511	3	6	5	0	3	1	1	5	9	2	5	7	0	6	0	2	LANCL3	-0.620163	1	-1.49821	0.207925
53260	ENSG00000261437	LOC100288748	100288748	uncharacterized LOC100288748	NR_034034	6	0	10	6	4	3	3	3	3	7	2	3	1	4	3	1	LOC100288748	-0.619542	1	-0.686108	0.626873
9904	ENSG00000154760	SLFN13	146857	schlafen family member 13	NP_653283::NM_144682	1	3	5	11	3	4	1	5	4	1	5	2	4	3	2	2	SLFN13	-0.619369	1	0.00290394	1
51640	ENSG00000259511	LOC100505679	100505679	uncharacterized LOC100505679	NM_001243531::NP_001230460	25	2	37	26	12	19	14	9	18	24	17	23	32	70	10	31	LOC100505679	-0.615396	1	0.864169	0.141418
596	ENSG00000042493	CAPG	822	capping protein (actin filament), gelsolin-like	NP_001243069::NP_001243068::NM_001747::NM_001256140::NP_001738::NM_001256139	8	8	15	9	5	2	9	10	19	2	3	11	9	12	9	4	CAPG	-0.615183	1	0.259564	0.946916
13719	ENSG00000173611	SCAI	286205	suppressor of cancer cell invasion	NP_001138349::NM_001144877::NM_173690::NP_775961	52	55	103	117	22	70	69	49	84	53	76	75	44	84	46	92	SCAI	-0.614519	1	-0.0462416	0.992214
10565	ENSG00000160219	GAB3	139716	GRB2-associated binding protein 3	NP_001075042::NP_542179::NM_080612::NM_001081573	43	27	32	22	16	20	25	21	21	16	8	28	12	28	11	29	GAB3	-0.612888	1	0.242703	0.556278
6669	ENSG00000132517	SLC52A1	55065	solute carrier family 52, riboflavin transporter, member 1	NP_001098047::NP_060456::NM_017986::NM_001104577	28	4	12	17	8	14	7	10	9	14	3	9	8	7	6	5	SLC52A1	-0.612798	1	-0.265832	0.677877
1364	ENSG00000076641	PAG1	55824	phosphoprotein associated with glycosphingolipid microdomains 1	NP_060910::NM_018440	12	8	19	18	5	6	16	9	5	5	9	13	21	10	23	18	PAG1	-0.612313	1	1.28981	0.0175561
3263	ENSG00000105996	HOXA2	3199	homeobox A2	NP_006726::NM_006735	16	11	26	18	12	9	7	18	21	16	5	15	19	10	19	14	HOXA2	-0.612051	1	0.348335	0.649308
910	ENSG00000064787	BCAS1	8537	breast carcinoma amplified sequence 1	NP_003648::NM_003657	7	1	9	13	2	4	10	2	12	10	8	1	4	11	9	2	BCAS1	-0.611975	1	-0.158485	0.908303
11818	ENSG00000165805	C12orf50	160419	chromosome 12 open reading frame 50	NP_689802::NM_152589	10	4	10	7	2	4	7	7	5	2	7	6	3	5	8	2	C12orf50	-0.61193	1	-0.0551249	1
7891	ENSG00000139352	ASCL1	429	achaete-scute complex homolog 1 (Drosophila)	NM_004316::NP_004307	12	9	17	15	9	18	3	4	13	3	6	15	4	7	11	14	ASCL1	-0.610922	1	0.108051	0.937663
205	ENSG00000008086	CDKL5	6792	cyclin-dependent kinase-like 5	NM_001037343::NP_003150::NP_001032420::NM_003159	1	1	0	9	0	0	5	2	3	4	2	3	2	4	2	2	CDKL5	-0.6102	1	-0.172836	0.992981
38727	ENSG00000239332	LOC100134259	100134259	uncharacterized LOC100134259	NR_024452	49	23	54	46	19	25	30	37	54	63	26	67	20	58	39	73	LOC100134259	-0.609889	1	-0.0731819	0.969595
44469	ENSG00000250439	FGD5P1	100132526	FYVE, RhoGEF and PH domain containing 5 pseudogene 1	NR_036481	5	4	5	1	2	1	4	3	3	1	5	4	4	5	3	5	FGD5P1	-0.609659	1	0.448312	0.673692
5993	ENSG00000127588	GNG13	51764	guanine nucleotide binding protein (G protein), gamma 13	NP_057625::NM_016541	3	3	8	10	4	4	4	3	6	7	1	5	4	4	9	8	GNG13	-0.609626	1	0.550084	0.57242
2182	ENSG00000100024	UPB1	51733	ureidopropionase, beta	NP_057411::NM_016327	3	7	14	11	1	15	2	5	10	2	3	15	8	8	4	7	UPB1	-0.609034	1	0.07767	1
6632	ENSG00000132334	PTPRE	5791	protein tyrosine phosphatase, receptor type, E	NP_569119::NM_006504::NP_006495::NM_130435	51	51	99	68	42	43	52	35	90	68	72	63	41	91	81	108	PTPRE	-0.608922	1	0.198652	0.301905
8611	ENSG00000144152	FBLN7	129804	fibulin 7	NP_001121637::NM_153214::NP_694946::NM_001128165	27	8	3	8	5	7	5	15	8	13	3	5	5	9	13	6	FBLN7	-0.608289	1	0.297774	0.734116
16398	ENSG00000185900	SGK196	84197	protein kinase-like protein SgK196	NP_115613::NM_032237	27	38	18	27	17	6	14	42	47	9	24	14	15	35	2	19	SGK196	-0.607556	1	-0.268588	0.678331
17195	ENSG00000189001	SBSN	374897	suprabasin	NM_001166035::NP_940940::NP_001159507::NP_001159506::NM_198538::NM_001166034	7	5	10	4	8	1	1	7	7	4	2	9	8	1	6	9	SBSN	-0.60569	1	0.359891	0.81121
29244	ENSG00000226887	ERVMER34-1	100288413	endogenous retrovirus group MER34, member 1	NP_001229619::NM_001242690::NM_024534::NP_078810	39	28	46	34	28	24	30	12	29	47	45	32	47	43	37	48	ERVMER34-1	-0.605073	1	0.254892	0.329996
6439	ENSG00000131015	ULBP2	80328	UL16 binding protein 2	NM_025217::NP_079493	69	60	96	61	61	40	36	50	112	64	69	92	67	105	43	85	ULBP2	-0.604468	1	-0.0448582	0.867101
3448	ENSG00000107518	ATRNL1	26033	attractin-like 1	NM_001276282::NP_001263211::NR_074088::NP_997186::NM_207303	103	44	132	109	56	73	41	79	116	62	46	89	49	87	89	120	ATRNL1	-0.604379	1	0.27857	0.29537
24382	ENSG00000215704	CELA2B	51032	chymotrypsin-like elastase family, member 2B	NM_015849::NP_056933	1	6	1	3	4	0	2	2	3	2	0	1	5	0	1	4	CELA2B	-0.603577	1	1.06402	0.594786
7776	ENSG00000138650	PCDH10	57575	protocadherin 10	NM_032961::NM_020815::NP_065866::NP_116586	0	5	5	0	1	3	2	1	5	2	4	0	2	2	1	1	PCDH10	-0.603532	1	-0.733232	0.652642
15900	ENSG00000183979	NPB	256933	neuropeptide B	NM_148896::NP_683694	10	22	8	3	8	9	10	4	10	12	4	4	13	4	6	6	NPB	-0.603081	1	0.166053	0.980997
13248	ENSG00000171532	NEUROD2	4761	neuronal differentiation 2	NM_006160::NP_006151	1	2	3	0	1	3	0	0	1	2	0	0	0	0	1	0	NEUROD2	-0.602592	1	-1.41909	0.795194
15394	ENSG00000182057	LOC388906	388906	opioid growth factor receptor pseudogene	NR_036498	12	7	12	14	5	9	4	12	28	14	10	22	10	12	8	10	LOC388906	-0.602452	1	-0.701139	0.166792
1508	ENSG00000080493	SLC4A4	8671	solute carrier family 4, sodium bicarbonate cotransporter, member 4	NM_001134742::NP_001128214::NM_001098484::NP_001091954::NM_003759::NP_003750	32	39	46	38	26	36	16	26	50	23	20	19	22	53	44	43	SLC4A4	-0.601277	1	0.675184	0.050338
42734	ENSG00000246548	LOC283575	283575	uncharacterized LOC283575	XR_172429::XR_172049::XR_171092	2	6	4	2	2	3	2	3	3	11	3	2	4	14	2	3	LOC283575	-0.600575	1	0.26618	0.712828
11057	ENSG00000163157	TMOD4	29765	tropomodulin 4 (muscle)	NM_013353::NP_037485	8	1	3	5	3	4	1	3	3	2	5	3	6	9	6	3	TMOD4	-0.598758	1	0.953032	0.306204
3742	ENSG00000109794	FAM149A	25854	family with sequence similarity 149, member A	NP_056213::NM_001006655::NM_015398::NP_001006656	23	10	32	33	17	19	12	14	36	8	7	23	31	11	8	22	FAM149A	-0.598553	1	0.270286	0.901827
30649	ENSG00000228784	FLJ12334	400946	uncharacterized LOC400946	NR_033875	5	4	1	2	0	3	1	5	5	5	0	1	1	4	3	0	FLJ12334	-0.596839	1	-0.274004	0.878845
17027	ENSG00000188389	PDCD1	5133	programmed cell death 1	NP_005009::NM_005018	4	5	3	0	2	0	1	6	2	0	1	3	3	3	2	4	PDCD1	-0.596347	1	1.19731	0.434214
3731	ENSG00000109705	NKX3-2	579	NK3 homeobox 2	NP_001180::NM_001189	87	65	97	89	54	54	49	67	112	99	72	60	112	80	79	86	NKX3-2	-0.595616	1	0.209349	0.463293
9348	ENSG00000149781	FERMT3	83706	fermitin family member 3	NM_031471::NM_178443::NP_113659::NP_848537	28	21	7	41	17	23	11	15	19	20	14	12	15	22	10	12	FERMT3	-0.595476	1	-0.0361748	1
6672	ENSG00000132530	XAF1	54739	XIAP associated factor 1	NP_954590::NR_046398::NM_017523::NR_046397::NR_046396::NP_059993::NM_199139	2	2	4	1	3	0	0	3	2	0	0	0	2	2	0	0	XAF1	-0.594807	1	1.53916	0.744232
1747	ENSG00000087245	MMP2	4313	matrix metallopeptidase 2 (gelatinase A, 72kDa gelatinase, 72kDa type IV collagenase)	NM_001127891::NP_001121363::NM_004530::NP_004521	3	1	3	1	0	2	3	0	4	8	0	1	0	2	3	1	MMP2	-0.594387	1	-1.0378	0.530158
34294	ENSG00000233621	LOC728431	728431	uncharacterized LOC728431	NR_038842	34	33	54	38	25	30	28	21	30	24	29	30	27	56	67	46	LOC728431	-0.594373	1	0.87498	0.00445631
[truncated: 15,799 more rows]
